# Supplementary material for: In vivo protein interaction network analysis reveals porin-localized antibiotic inactivation in Acinetobacter baumannii strain AB5075
Source: Nat Commun. 2016 Nov 11;7:13414. doi: 10.1038/ncomms13414 (PMC5114622; doi:10.1038/ncomms13414)
Supplement: Supplementary Data 1 — Cross-linked peptide pairs and protein-protein interactions identified in this study. [file ncomms13414-s2.xlsx]

## Sheet: Column legends
Supplementary Dataset 1. Cross-linked peptide pairs and protein-protein interactions identified in this study. Unambiguous homodimeric peptide pairs are provided as a subset
Suppplementary Dataset 1	Protein pairs (including 607 intra- or inter- protein pairs)
Columns
Intra, inter, or homo?	"homo", means identification of homodimeric protein interactions; "Intra-", means identification of unary protein interactions; "Inter-", means intentification of binary protein interactions.
EcID comparison	The AB5075 homologous proteins were identified in E. coli with protein BLAST (bit score ≥ 40). Those homologous proteins were compared to the protein interaction information in EcID database. "1" indicates that homologous protein interactions were identified.
Link counts	Number of non-redundant peptide pairs identified for this protein-protein interactions.
Identification counts	Total number of spectra identified for this protein-protein interactions (including redundancy of identification repeats per cross-links).
Protein1	Protein ID for protein 1 according to AB5075 genome database.
Protein2	Protein ID for protein 2 according to AB5075 genome database.
Protein1-protein2	Protein1 linked to Protein2.
GeneName1	Gene name for protein 1.
GeneName2	Gene name for protein 2.
Location1	Primary subcellular localization for protein 1 according to BioCyC and Uniprot (M, membrane; S, soluble; U, uncharacterized proteins).
Location2	Primary subcellular localization for protein 2 according to BioCyC and Uniprot (M, membrane; S, soluble; U, uncharacterized proteins).
Interaction type	Subcellular localization of protein1-protein2
ProteinAnnotation1	Protein annotation information for Protein 1.
ProteinAnnotation2	Protein annotation information for Protein 2.
ABUW_locus1	Locus for protein 1 according to ABUW_5075 annotation14.
ABUW_locus2	Locus for protein 2 according to ABUW_5075 annotation.
Suppplementary Dataset 1	Peptide pairs (including 2,068 non-redundant peptide pairs)
Columns
Intra, inter, or homo?	"homo", means unambiguous homodimeric links; "Intra-", means that the peptide link was identified from the same protein (not including cases of unambigouous homodiemric links); "Inter-", means that the peptide link was identified from two different proteins.
Identification counts	Identification counts of the cross-link peptide pairs.
Link1-Link2	Amino acid sequence of the identified cross-linked peptide pairs. (K[325.13], crosslinked lysine site; M[147.04], methionine oxidation; C[160.03], cysteine carbamidomethylation).
ms1 prec mass	Molecular mass of the precursor in MS1 scan, the precursor carries charges ≥4.
ms2 query mass	Molecular mass of [peptide 1 + peptide 2 + reporter].
ms2 mass1	Molecular mass of the peptide 1 in MS2 scan.
ms2 mass2	Molecular mass of the peptide 2 in MS2 scan.
ms3 mass1	Molecular mass of the peptide sequence 1 identified from MS3 scan and database searches.
ms3 mass2	Molecular mass of the peptide sequence 2 identified from MS3 scan and database searches.
ms3 pep1	Amino acid sequence for peptide 1.
ms3 pep2	Amino acid sequence for peptide 2.
ms3 fdr1	"MS3 fdr1" indicates the identification confidence for peptide 1. Fdr1 is calculated as the number of decoy hits divided by the number of target hits when the expectation value of peptide 1 was used as the cutoff score for peptide identification.
ms3 fdr2	"MS3 fdr2" indicates the identification confidence for peptide 2. Fdr2 is calculated as the number of decoy hits divided by the number of target hits when the expectation value of peptide 2 was used as the cutoff score for peptide identification.
Protein1	Protein ID for protein 1 according to AB5075 genome database.
Protein2	Protein ID for protein 2 according to AB5075 genome database.
Protein1-protein2	Protein1 linked to Protein2.
mod_pos1	The residue number for the identified crosslinked lysine 1 in the full length protein sequence.
#times_in_prot1	The number of times for the sequence of peptide 1 found in protein 1.
mod_pos2	The residue number for the identified crosslinked lysine 2 in the full length protein sequence.
#times_in_prot2	The number of times for the sequence of peptide 2 found in protein 2.
GeneName1	Gene name for protein 1.
GeneName2	Gene name for protein 2.
Location1	Primary subcellular localization for protein 1 according to BioCyC and Uniprot (M, membrane; S, soluble; U, uncharacterized proteins).
Location2	Primary subcellular localization for protein 2 according to BioCyC and Uniprot (M, membrane; S, soluble; U, uncharacterized proteins).
Interaction type	Subcellular localization of protein1-protein2.
ProteinAnnotation1	Protein annotation information for Protein 1.
ProteinAnnotation2	Protein annotation information for Protein 2.
ABUW_locus1	Locus for protein 1 according to ABUW_5075 annotation14.
ABUW_locus2	Locus for protein 2 according to ABUW_5075 annotation.
Suppplementary Dataset 1	homodimeric subset (including 100 homodimeric peptide pairs)
Columns
Column annotations are as described above.
Homodimer identified in E.coli or PA?	Homodimers previously observed in cross-linking analysis with E. coli1or P. aeruginosa2 are marked as "1".

## Sheet: Protein pairs
Intra, inter, or homo?	EcID comparison	Link counts	Identification counts	Protein1	Protein2	Protein1-Protein2	GeneName1	GeneName2	Location1	Location2	Interaction type	ProteinAnnotation1	ProteinAnnotation2	ABUW_locus1	ABUW_locus2
Intra, Homo	1	92	3584	pdAbAB5075_093491	pdAbAB5075_093491	pdAbAB5075_093491-pdAbAB5075_093491	OmpA	OmpA	M	M	MM	Membrane protein (Outer membrane protein A)	Membrane protein (Outer membrane protein A)	ABUW_0649	ABUW_0649
Inter	1	85	1248	pdAbAB5075_029110	pdAbAB5075_093491	pdAbAB5075_029110-pdAbAB5075_093491	YiaD	OmpA	M	M	MM	Membrane protein (OmpA/MotB domain protein) (Outer membrane lipoprotein omp16) (Putative outer membrane lipoprotein)	Membrane protein (Outer membrane protein A)	ABUW_3045	ABUW_0649
Intra, Homo	0	80	1316	pdAbAB5075_040516	pdAbAB5075_040516	pdAbAB5075_040516-pdAbAB5075_040516	ABUW_2679	ABUW_2679	U	U	UU	Uncharacterized protein	Uncharacterized protein	ABUW_2679	ABUW_2679
Intra, Homo	0	59	462	pdAbAB5075_096109	pdAbAB5075_096109	pdAbAB5075_096109-pdAbAB5075_096109	Oxa-23	Oxa-23	S	S	SS	Beta-lactamase OXA-23 (Beta-lactamase oxa23) (BlaOXA-23) (Carbapenem-hydrolyzing beta-lactamase OXA-23) (Carbapenemase OXA-23) (Class D beta-lactamase OXA-23) (Class D beta-lactamase Oxa-23) (OXA-23) (OXA-23 class D beta-lactamase) (OXA23 carbapenemase)	Beta-lactamase OXA-23 (Beta-lactamase oxa23) (BlaOXA-23) (Carbapenem-hydrolyzing beta-lactamase OXA-23) (Carbapenemase OXA-23) (Class D beta-lactamase OXA-23) (Class D beta-lactamase Oxa-23) (OXA-23) (OXA-23 class D beta-lactamase) (OXA23 carbapenemase)	ABUW_0563	ABUW_0563
Inter	0	53	547	pdAbAB5075_096109	pdAbAB5075_093491	pdAbAB5075_093491-pdAbAB5075_096109	Oxa-23	OmpA	S	M	SM	Beta-lactamase OXA-23 (Beta-lactamase oxa23) (BlaOXA-23) (Carbapenem-hydrolyzing beta-lactamase OXA-23) (Carbapenemase OXA-23) (Class D beta-lactamase OXA-23) (Class D beta-lactamase Oxa-23) (OXA-23) (OXA-23 class D beta-lactamase) (OXA23 carbapenemase)	Membrane protein (Outer membrane protein A)	ABUW_0563	ABUW_0649
Intra, Homo	1	50	1082	pdAbAB5075_029110	pdAbAB5075_029110	pdAbAB5075_029110-pdAbAB5075_029110	YiaD	YiaD	M	M	MM	Membrane protein (OmpA/MotB domain protein) (Outer membrane lipoprotein omp16) (Putative outer membrane lipoprotein)	Membrane protein (OmpA/MotB domain protein) (Outer membrane lipoprotein omp16) (Putative outer membrane lipoprotein)	ABUW_3045	ABUW_3045
Intra, Homo	1	32	1062	pdAbAB5075_034241	pdAbAB5075_034241	pdAbAB5075_034241-pdAbAB5075_034241	ABUW_2887	ABUW_2887	M	M	MM	Copper resistance protein NlpE (Lipoprotein)	Copper resistance protein NlpE (Lipoprotein)	ABUW_2887	ABUW_2887
Inter	0	31	211	pdAbAB5075_029110	pdAbAB5075_096109	pdAbAB5075_029110-pdAbAB5075_096109	YiaD	Oxa-23	M	S	SM	Membrane protein (OmpA/MotB domain protein) (Outer membrane lipoprotein omp16) (Putative outer membrane lipoprotein)	Beta-lactamase OXA-23 (Beta-lactamase oxa23) (BlaOXA-23) (Carbapenem-hydrolyzing beta-lactamase OXA-23) (Carbapenemase OXA-23) (Class D beta-lactamase OXA-23) (Class D beta-lactamase Oxa-23) (OXA-23) (OXA-23 class D beta-lactamase) (OXA23 carbapenemase)	ABUW_3045	ABUW_0563
Inter	0	26	403	pdAbAB5075_093491	pdAbAB5075_069610	pdAbAB5075_069610-pdAbAB5075_093491	OmpA	ABUW_1536	M	U	MU	Membrane protein (Outer membrane protein A)	Signal peptide protein (Uncharacterized protein)	ABUW_0649	ABUW_1536
Intra	1	21	262	pdAbAB5075_077989	pdAbAB5075_077989	pdAbAB5075_077989-pdAbAB5075_077989	ABUW_1189	ABUW_1189	M	M	MM	ErfK/YbiS/YcfS/YnhG family (PROTEIN ERFK/SRFK) (Peptidase) (Uncharacterized protein)	ErfK/YbiS/YcfS/YnhG family (PROTEIN ERFK/SRFK) (Peptidase) (Uncharacterized protein)	ABUW_1189	ABUW_1189
Intra, Homo	0	19	454	pdAbAB5075_089424	pdAbAB5075_089424	pdAbAB5075_089424-pdAbAB5075_089424	ABUW_0826	ABUW_0826	M	M	MM	DcaP-like protein (Uncharacterized protein)	DcaP-like protein (Uncharacterized protein)	ABUW_0826	ABUW_0826
Intra	1	17	140	pdAbAB5075_079991	pdAbAB5075_079991	pdAbAB5075_079991-pdAbAB5075_079991	DacC	DacC	M	M	MM	D-alanyl-D-alanine carboxypeptidase (EC 3.4.16.4) (Penicillin-binding protein 6) (EC 3.4.16.4) (Penicillin-binding protein 6 (D-alanyl-D-alanine carboxypeptidase))	D-alanyl-D-alanine carboxypeptidase (EC 3.4.16.4) (Penicillin-binding protein 6) (EC 3.4.16.4) (Penicillin-binding protein 6 (D-alanyl-D-alanine carboxypeptidase))	ABUW_1127	ABUW_1127
Intra	1	17	127	pdAbAB5075_051343	pdAbAB5075_051343	pdAbAB5075_051343-pdAbAB5075_051343	ABUW_2293	ABUW_2293	U	U	UU	Protein yceI (Uncharacterized protein)	Protein yceI (Uncharacterized protein)	ABUW_2293	ABUW_2293
Intra	1	16	202	pdAbAB5075_088614	pdAbAB5075_088614	pdAbAB5075_088614-pdAbAB5075_088614	LolA	LolA	S	S	SS	Outer-membrane lipoprotein carrier protein	Outer-membrane lipoprotein carrier protein	ABUW_0850	ABUW_0850
Intra, Homo	1	16	180	pdAbAB5075_050360	pdAbAB5075_050360	pdAbAB5075_050360-pdAbAB5075_050360	GltI	GltI	M	M	MM	ABC transporter substrate-binding protein (Glutamate Aspartate periplasmic binding protein GltI (TC 3.A.1.3.4)) (Glutamate/aspartate ABC transporter substrate-binding protein) (Glutamate/aspartate ABC transporter, periplasmic glutamate/aspartate-binding protein)	ABC transporter substrate-binding protein (Glutamate Aspartate periplasmic binding protein GltI (TC 3.A.1.3.4)) (Glutamate/aspartate ABC transporter substrate-binding protein) (Glutamate/aspartate ABC transporter, periplasmic glutamate/aspartate-binding protein)	ABUW_2333	ABUW_2333
Intra	0	15	227	pdAbAB5075_033878	pdAbAB5075_033878	pdAbAB5075_033878-pdAbAB5075_033878	ABUW_2898	ABUW_2898	U	U	UU	Uncharacterized protein	Uncharacterized protein	ABUW_2898	ABUW_2898
Intra, Homo	0	15	212	pdAbAB5075_083487	pdAbAB5075_083487	pdAbAB5075_083487-pdAbAB5075_083487	ABUW_1011	ABUW_1011	U	U	UU	Membrane protein (Uncharacterized protein)	Membrane protein (Uncharacterized protein)	ABUW_1011	ABUW_1011
Intra	0	14	174	pdAbAB5075_000167	pdAbAB5075_000167	pdAbAB5075_000167-pdAbAB5075_000167	ABUW_0009	ABUW_0009	M	M	MM	AdeT (Putative RND efflux pump) (RND transporter) (RND type efflux pump)	AdeT (Putative RND efflux pump) (RND transporter) (RND type efflux pump)	ABUW_0009	ABUW_0009
Inter	0	13	286	pdAbAB5075_002049	pdAbAB5075_039407	pdAbAB5075_002049-pdAbAB5075_039407	DsbA	ABUW_2724	S	U	SU	Thiol:disulfide interchange protein	Uncharacterized protein	ABUW_3846	ABUW_2724
Intra	1	13	263	pdAbAB5075_039210	pdAbAB5075_039210	pdAbAB5075_039210-pdAbAB5075_039210	ABUW_2730	ABUW_2730	M	M	MM	OmpA/MotB (Outer membrane lipoprotein omp16)	OmpA/MotB (Outer membrane lipoprotein omp16)	ABUW_2730	ABUW_2730
Inter	0	13	196	pdAbAB5075_039407	pdAbAB5075_034241	pdAbAB5075_034241-pdAbAB5075_039407	ABUW_2724	ABUW_2887	U	M	MU	Uncharacterized protein	Copper resistance protein NlpE (Lipoprotein)	ABUW_2724	ABUW_2887
Intra	0	13	114	pdAbAB5075_020535	pdAbAB5075_020535	pdAbAB5075_020535-pdAbAB5075_020535	ABUW_3348	ABUW_3348	U	U	UU	Uncharacterized protein	Uncharacterized protein	ABUW_3348	ABUW_3348
Inter	1	13	100	pdAbAB5075_101390	pdAbAB5075_029110	pdAbAB5075_029110-pdAbAB5075_101390	SodC	YiaD	S	M	SM	Superoxide dismutase [Cu-Zn] (EC 1.15.1.1)	Membrane protein (OmpA/MotB domain protein) (Outer membrane lipoprotein omp16) (Putative outer membrane lipoprotein)	ABUW_0339	ABUW_3045
Intra	0	13	80	pdAbAB5075_003718	pdAbAB5075_003718	pdAbAB5075_003718-pdAbAB5075_003718	ABUW_1824	ABUW_1824	U	U	UU	Internalin (Internalin, putative) (Uncharacterized protein)	Internalin (Internalin, putative) (Uncharacterized protein)	ABUW_1824	ABUW_1824
Intra	0	12	391	pdAbAB5075_008018	pdAbAB5075_008018	pdAbAB5075_008018-pdAbAB5075_008018	blaGES-11	blaGES-11	S	S	SS	Beta-lactamase (EC 3.5.2.6)	Beta-lactamase (EC 3.5.2.6)	ABUW_4052	ABUW_4052
Intra	1	12	91	pdAbAB5075_063596	pdAbAB5075_063596	pdAbAB5075_063596-pdAbAB5075_063596	BamA	BamA	M	M	MM	Outer membrane protein assembly factor BamA	Outer membrane protein assembly factor BamA	ABUW_1741	ABUW_1741
Intra, Homo	0	12	70	pdAbAB5075_063581	pdAbAB5075_063581	pdAbAB5075_063581-pdAbAB5075_063581	OmpH	OmpH	M	M	MM	Membrane protein (Outer membrane protein) (Outer membrane protein H)	Membrane protein (Outer membrane protein) (Outer membrane protein H)	ABUW_1742	ABUW_1742
Inter	1	12	66	pdAbAB5075_029110	pdAbAB5075_092362	pdAbAB5075_029110-pdAbAB5075_092362	YiaD	EcnB	M	M	MM	Membrane protein (OmpA/MotB domain protein) (Outer membrane lipoprotein omp16) (Putative outer membrane lipoprotein)	Entericidin (Entericidin EcnAB) (Uncharacterized protein)	ABUW_3045	ABUW_0687
Intra, Homo	1	11	252	pdAbAB5075_038804	pdAbAB5075_038804	pdAbAB5075_038804-pdAbAB5075_038804	ABUW_2743	ABUW_2743	M	M	MM	Peptidase M48 family protein (Type I deoxyribonuclease HsdR) (Zn-dependent protease with chaperone function)	Peptidase M48 family protein (Type I deoxyribonuclease HsdR) (Zn-dependent protease with chaperone function)	ABUW_2743	ABUW_2743
Intra	1	11	73	pdAbAB5075_036168	pdAbAB5075_036168	pdAbAB5075_036168-pdAbAB5075_036168	ABUW_2820	ABUW_2820	U	U	UU	Methionine ABC transporter substrate-binding protein (Uncharacterized protein)	Methionine ABC transporter substrate-binding protein (Uncharacterized protein)	ABUW_2820	ABUW_2820
Inter	0	11	60	pdAbAB5075_034707	pdAbAB5075_093491	pdAbAB5075_034707-pdAbAB5075_093491	ABUW_2868	OmpA	U	M	MU	Putative signal peptide (Signal peptide protein) (Uncharacterized protein)	Membrane protein (Outer membrane protein A)	ABUW_2868	ABUW_0649
Inter	0	11	29	pdAbAB5075_029110	pdAbAB5075_049412	pdAbAB5075_029110-pdAbAB5075_049412	YiaD	ABUW_2363	M	U	MU	Membrane protein (OmpA/MotB domain protein) (Outer membrane lipoprotein omp16) (Putative outer membrane lipoprotein)	Uncharacterized protein	ABUW_3045	ABUW_2363
Intra, Homo	1	10	188	pdAbAB5075_101390	pdAbAB5075_101390	pdAbAB5075_101390-pdAbAB5075_101390	SodC	SodC	S	S	SS	Superoxide dismutase [Cu-Zn] (EC 1.15.1.1)	Superoxide dismutase [Cu-Zn] (EC 1.15.1.1)	ABUW_0339	ABUW_0339
Intra	0	10	126	pdAbAB5075_049412	pdAbAB5075_049412	pdAbAB5075_049412-pdAbAB5075_049412	ABUW_2363	ABUW_2363	U	U	UU	Uncharacterized protein	Uncharacterized protein	ABUW_2363	ABUW_2363
Intra	1	10	102	pdAbAB5075_100011	pdAbAB5075_100011	pdAbAB5075_100011-pdAbAB5075_100011	ABUW_0386	ABUW_0386	M	M	MM	Toluene tolerance protein (Uncharacterized ABC transporter, auxiliary component YrbC)	Toluene tolerance protein (Uncharacterized ABC transporter, auxiliary component YrbC)	ABUW_0386	ABUW_0386
Intra	1	10	63	pdAbAB5075_018638	pdAbAB5075_018638	pdAbAB5075_018638-pdAbAB5075_018638	ABUW_3403	ABUW_3403	M	M	MM	TonB-dependent receptor	TonB-dependent receptor	ABUW_3403	ABUW_3403
Inter	1	10	34	pdAbAB5075_043935	pdAbAB5075_093491	pdAbAB5075_043935-pdAbAB5075_093491	ABUW_2554	OmpA	S	M	SM	Putative hemolysin	Membrane protein (Outer membrane protein A)	ABUW_2554	ABUW_0649
Intra	1	9	141	pdAbAB5075_069170	pdAbAB5075_069170	pdAbAB5075_069170-pdAbAB5075_069170	CyoA	CyoA	S	S	SS	Cytochrome C oxidase subunit II (Cytochrome O ubiquinol oxidase subunit II) (EC 1.10.3.-)	Cytochrome C oxidase subunit II (Cytochrome O ubiquinol oxidase subunit II) (EC 1.10.3.-)	ABUW_1553	ABUW_1553
Intra	0	9	117	pdAbAB5075_098352	pdAbAB5075_098352	pdAbAB5075_098352-pdAbAB5075_098352	ABUW_0459	ABUW_0459	U	U	UU	Uncharacterized protein	Uncharacterized protein	ABUW_0459	ABUW_0459
Intra	1	9	94	pdAbAB5075_045236	pdAbAB5075_045236	pdAbAB5075_045236-pdAbAB5075_045236	ABUW_2504	ABUW_2504	S	S	SS	Catalase-related peroxidase (EC 1.11.1.-)	Catalase-related peroxidase (EC 1.11.1.-)	ABUW_2504	ABUW_2504
Intra	0	9	77	pdAbAB5075_001957	pdAbAB5075_001957	pdAbAB5075_001957-pdAbAB5075_001957	ABUW_3850	ABUW_3850	U	U	UU	Putative signal peptide (Signal peptide protein) (Uncharacterized protein)	Putative signal peptide (Signal peptide protein) (Uncharacterized protein)	ABUW_3850	ABUW_3850
Intra, Homo	0	9	75	pdAbAB5075_039407	pdAbAB5075_039407	pdAbAB5075_039407-pdAbAB5075_039407	ABUW_2724	ABUW_2724	U	U	UU	Uncharacterized protein	Uncharacterized protein	ABUW_2724	ABUW_2724
Inter	1	9	31	pdAbAB5075_092362	pdAbAB5075_093491	pdAbAB5075_092362-pdAbAB5075_093491	EcnB	OmpA	M	M	MM	Entericidin (Entericidin EcnAB) (Uncharacterized protein)	Membrane protein (Outer membrane protein A)	ABUW_0687	ABUW_0649
Inter	1	9	23	pdAbAB5075_034241	pdAbAB5075_089056	pdAbAB5075_034241-pdAbAB5075_089056	ABUW_2887	ValS	M	S	SM	Copper resistance protein NlpE (Lipoprotein)	Valine--tRNA ligase (EC 6.1.1.9) (Valyl-tRNA synthetase)	ABUW_2887	ABUW_0836
Inter	1	8	117	pdAbAB5075_029394	pdAbAB5075_063596	pdAbAB5075_029394-pdAbAB5075_063596	BamE	BamA	M	M	MM	Outer membrane protein assembly factor BamE	Outer membrane protein assembly factor BamA	ABUW_3034	ABUW_1741
Intra, Homo	1	8	108	pdAbAB5075_024590	pdAbAB5075_024590	pdAbAB5075_024590-pdAbAB5075_024590	ABUW_3204	ABUW_3204	S	S	SS	Amidohydrolase (N-acetyl-L,L-diaminopimelate deacetylase) (EC 3.5.1.47)	Amidohydrolase (N-acetyl-L,L-diaminopimelate deacetylase) (EC 3.5.1.47)	ABUW_3204	ABUW_3204
Intra	1	8	92	pdAbAB5075_032712	pdAbAB5075_032712	pdAbAB5075_032712-pdAbAB5075_032712	ABUW_2933	ABUW_2933	S	S	SS	Aldose 1-epimerase (EC 5.1.3.3) (Galactose mutarotase)	Aldose 1-epimerase (EC 5.1.3.3) (Galactose mutarotase)	ABUW_2933	ABUW_2933
Intra	1	8	84	pdAbAB5075_053932	pdAbAB5075_053932	pdAbAB5075_053932-pdAbAB5075_053932	PpiD	PpiD	S	S	SS	Peptidylprolyl isomerase (EC 5.2.1.8)	Peptidylprolyl isomerase (EC 5.2.1.8)	ABUW_2197	ABUW_2197
Inter	1	8	75	pdAbAB5075_043935	pdAbAB5075_029110	pdAbAB5075_029110-pdAbAB5075_043935	ABUW_2554	YiaD	S	M	SM	Putative hemolysin	Membrane protein (OmpA/MotB domain protein) (Outer membrane lipoprotein omp16) (Putative outer membrane lipoprotein)	ABUW_2554	ABUW_3045
Intra	0	8	59	pdAbAB5075_034707	pdAbAB5075_034707	pdAbAB5075_034707-pdAbAB5075_034707	ABUW_2868	ABUW_2868	U	U	UU	Putative signal peptide (Signal peptide protein) (Uncharacterized protein)	Putative signal peptide (Signal peptide protein) (Uncharacterized protein)	ABUW_2868	ABUW_2868
Intra, Homo	1	8	34	pdAbAB5075_094298	pdAbAB5075_094298	pdAbAB5075_094298-pdAbAB5075_094298	ABUW_0625	ABUW_0625	U	U	UU	Cell division protein (TolA protein) (Uncharacterized protein)	Cell division protein (TolA protein) (Uncharacterized protein)	ABUW_0625	ABUW_0625
Intra	1	8	31	pdAbAB5075_052050	pdAbAB5075_052050	pdAbAB5075_052050-pdAbAB5075_052050	SurA	SurA	S	S	SS	Chaperone SurA (Peptidyl-prolyl cis-trans isomerase SurA) (Rotamase SurA)	Chaperone SurA (Peptidyl-prolyl cis-trans isomerase SurA) (Rotamase SurA)	ABUW_2268	ABUW_2268
Inter	1	8	28	pdAbAB5075_029110	pdAbAB5075_038804	pdAbAB5075_029110-pdAbAB5075_038804	YiaD	ABUW_2743	M	M	MM	Membrane protein (OmpA/MotB domain protein) (Outer membrane lipoprotein omp16) (Putative outer membrane lipoprotein)	Peptidase M48 family protein (Type I deoxyribonuclease HsdR) (Zn-dependent protease with chaperone function)	ABUW_3045	ABUW_2743
Intra	1	7	113	pdAbAB5075_002049	pdAbAB5075_002049	pdAbAB5075_002049-pdAbAB5075_002049	DsbA	DsbA	S	S	SS	Thiol:disulfide interchange protein	Thiol:disulfide interchange protein	ABUW_3846	ABUW_3846
Intra, Homo	1	7	109	pdAbAB5075_019363	pdAbAB5075_019363	pdAbAB5075_019363-pdAbAB5075_019363	Prc	Prc	S	S	SS	Carboxy-protease (Carboxy-terminal protease for penicillin-binding protein) (Peptidase S41) (Tail-specific protease) (EC 3.4.21.102)	Carboxy-protease (Carboxy-terminal protease for penicillin-binding protein) (Peptidase S41) (Tail-specific protease) (EC 3.4.21.102)	ABUW_3385	ABUW_3385
Intra, Homo	1	7	92	pdAbAB5075_035233	pdAbAB5075_035233	pdAbAB5075_035233-pdAbAB5075_035233	ABUW_2845	ABUW_2845	S	S	SS	21 kDa hemolysin (Signal peptide protein) (Uncharacterized protein)	21 kDa hemolysin (Signal peptide protein) (Uncharacterized protein)	ABUW_2845	ABUW_2845
Intra	1	7	91	pdAbAB5075_093038	pdAbAB5075_093038	pdAbAB5075_093038-pdAbAB5075_093038	ABUW_0664	ABUW_0664	U	U	UU	Signal peptide protein (Uncharacterized protein)	Signal peptide protein (Uncharacterized protein)	ABUW_0664	ABUW_0664
Intra	0	7	90	pdAbAB5075_047225	pdAbAB5075_047225	pdAbAB5075_047225-pdAbAB5075_047225	ABUW_2440	ABUW_2440	M	M	MM	Surface antigen (Uncharacterized protein)	Surface antigen (Uncharacterized protein)	ABUW_2440	ABUW_2440
Intra	1	7	69	pdAbAB5075_088653	pdAbAB5075_088653	pdAbAB5075_088653-pdAbAB5075_088653	RplU	RplU	S	S	SS	50S ribosomal protein L21	50S ribosomal protein L21	ABUW_0848	ABUW_0848
Intra	1	7	54	pdAbAB5075_012754	pdAbAB5075_012754	pdAbAB5075_012754-pdAbAB5075_012754	RplA	RplA	S	S	SS	50S ribosomal protein L1	50S ribosomal protein L1	ABUW_3593	ABUW_3593
Inter	0	7	49	pdAbAB5075_029110	pdAbAB5075_073165	pdAbAB5075_029110-pdAbAB5075_073165	YiaD	ABUW_1379	M	U	MU	Membrane protein (OmpA/MotB domain protein) (Outer membrane lipoprotein omp16) (Putative outer membrane lipoprotein)	Putative signal peptide (Signal peptide protein) (Uncharacterized protein)	ABUW_3045	ABUW_1379
Intra	0	7	42	pdAbAB5075_013534	pdAbAB5075_013534	pdAbAB5075_013534-pdAbAB5075_013534	ABUW_3571	ABUW_3571	M	M	MM	Lipoprotein, putative (Uncharacterized protein)	Lipoprotein, putative (Uncharacterized protein)	ABUW_3571	ABUW_3571
Inter	0	7	41	pdAbAB5075_040516	pdAbAB5075_077343	pdAbAB5075_040516-pdAbAB5075_077343	ABUW_2679	ABUW_1205	U	U	UU	Uncharacterized protein	Peptidase M24 (Xaa-Pro aminopeptidase) (EC 3.4.11.9)	ABUW_2679	ABUW_1205
Intra, Homo	0	7	36	pdAbAB5075_073165	pdAbAB5075_073165	pdAbAB5075_073165-pdAbAB5075_073165	ABUW_1379	ABUW_1379	U	U	UU	Putative signal peptide (Signal peptide protein) (Uncharacterized protein)	Putative signal peptide (Signal peptide protein) (Uncharacterized protein)	ABUW_1379	ABUW_1379
Intra, Homo	0	7	36	pdAbAB5075_086186	pdAbAB5075_086186	pdAbAB5075_086186-pdAbAB5075_086186	ABUW_0920	ABUW_0920	S	S	SS	Metal-dependent hydrolase of the beta-lactamase superfamily (N-formylglutamate deformylase) (EC 3.5.1.68)	Metal-dependent hydrolase of the beta-lactamase superfamily (N-formylglutamate deformylase) (EC 3.5.1.68)	ABUW_0920	ABUW_0920
Intra	1	7	35	pdAbAB5075_109921	pdAbAB5075_109921	pdAbAB5075_109921-pdAbAB5075_109921	ABUW_0055	ABUW_0055	S	S	SS	Glucose sorbosone dehydrogenase (PQQ-dependent oxidoreductase, gdhB family)	Glucose sorbosone dehydrogenase (PQQ-dependent oxidoreductase, gdhB family)	ABUW_0055	ABUW_0055
Intra	1	7	22	pdAbAB5075_063056	pdAbAB5075_063056	pdAbAB5075_063056-pdAbAB5075_063056	GdhB	GdhB	S	S	SS	Quinoprotein glucose dehydrogenase-B (Uncharacterized protein)	Quinoprotein glucose dehydrogenase-B (Uncharacterized protein)	ABUW_1762	ABUW_1762
Inter	1	7	20	pdAbAB5075_038804	pdAbAB5075_093491	pdAbAB5075_038804-pdAbAB5075_093491	ABUW_2743	OmpA	M	M	MM	Peptidase M48 family protein (Type I deoxyribonuclease HsdR) (Zn-dependent protease with chaperone function)	Membrane protein (Outer membrane protein A)	ABUW_2743	ABUW_0649
Inter	1	7	16	pdAbAB5075_093491	pdAbAB5075_084017	pdAbAB5075_084017-pdAbAB5075_093491	OmpA	Pal	M	M	MM	Membrane protein (Outer membrane protein A)	18K peptidoglycan-associated outer membrane lipoprotein Peptidoglycan-associated lipoprotein Outer membrane protein P6 OmpA/MotB (Peptidoglycan-associated lipoprotein) (Peptidoglycan-binding protein)	ABUW_0649	ABUW_0992
Inter	0	7	16	pdAbAB5075_049412	pdAbAB5075_094118	pdAbAB5075_049412-pdAbAB5075_094118	ABUW_2363	ABUW_0630	U	U	UU	Uncharacterized protein	Uncharacterized protein	ABUW_2363	ABUW_0630
Intra	1	6	171	pdAbAB5075_099299	pdAbAB5075_099299	pdAbAB5075_099299-pdAbAB5075_099299	RpsQ	RpsQ	S	S	SS	30S ribosomal protein S17	30S ribosomal protein S17	ABUW_0415	ABUW_0415
Intra, Homo	1	6	83	pdAbAB5075_092362	pdAbAB5075_092362	pdAbAB5075_092362-pdAbAB5075_092362	EcnB	EcnB	M	M	MM	Entericidin (Entericidin EcnAB) (Uncharacterized protein)	Entericidin (Entericidin EcnAB) (Uncharacterized protein)	ABUW_0687	ABUW_0687
Intra, Homo	0	6	62	pdAbAB5075_079979	pdAbAB5075_079979	pdAbAB5075_079979-pdAbAB5075_079979	ABUW_1128	ABUW_1128	U	U	UU	Uncharacterized protein	Uncharacterized protein	ABUW_1128	ABUW_1128
Intra	0	6	60	pdAbAB5075_023581	pdAbAB5075_023581	pdAbAB5075_023581-pdAbAB5075_023581	FilF	FilF	M	M	MM	FilF	FilF	ABUW_3240	ABUW_3240
Intra, Homo	1	6	58	pdAbAB5075_079911	pdAbAB5075_079911	pdAbAB5075_079911-pdAbAB5075_079911	NlpD	NlpD	M	M	MM	Peptidase M23B (Peptidoglycan-binding protein)	Peptidase M23B (Peptidoglycan-binding protein)	ABUW_1131	ABUW_1131
Intra	0	6	57	pdAbAB5075_107334	pdAbAB5075_107334	pdAbAB5075_107334-pdAbAB5075_107334	ABUW_0139	ABUW_0139	U	U	UU	Uncharacterized protein	Uncharacterized protein	ABUW_0139	ABUW_0139
Intra	0	6	46	pdAbAB5075_102442	pdAbAB5075_102442	pdAbAB5075_102442-pdAbAB5075_102442	LemA	LemA	M	M	MM	LemA (LemA family protein) (Lipoprotein)	LemA (LemA family protein) (Lipoprotein)	ABUW_0301	ABUW_0301
Intra	1	6	37	pdAbAB5075_031467	pdAbAB5075_031467	pdAbAB5075_031467-pdAbAB5075_031467	Mqo	Mqo	S	S	SS	Probable malate:quinone oxidoreductase (EC 1.1.5.4) (MQO) (Malate dehydrogenase [quinone])	Probable malate:quinone oxidoreductase (EC 1.1.5.4) (MQO) (Malate dehydrogenase [quinone])	ABUW_2973	ABUW_2973
Intra, Homo	1	6	35	pdAbAB5075_083982	pdAbAB5075_083982	pdAbAB5075_083982-pdAbAB5075_083982	TolB	TolB	S	S	SS	Protein TolB	Protein TolB	ABUW_0993	ABUW_0993
Intra, Homo	1	6	31	pdAbAB5075_110388	pdAbAB5075_110388	pdAbAB5075_110388-pdAbAB5075_110388	AcrB	AcrB	M	M	MM	Putative RND family cation/multidrug efflux pump (RND efflux transporter)	Putative RND family cation/multidrug efflux pump (RND efflux transporter)	ABUW_0035	ABUW_0035
Intra	0	6	20	pdAbAB5075_050011	pdAbAB5075_050011	pdAbAB5075_050011-pdAbAB5075_050011	ABUW_2346	ABUW_2346	U	U	UU	Uncharacterized protein	Uncharacterized protein	ABUW_2346	ABUW_2346
Intra	0	6	13	pdAbAB5075_077147	pdAbAB5075_077147	pdAbAB5075_077147-pdAbAB5075_077147	ABUW_1210	ABUW_1210	U	U	UU	Alpha/beta hydrolase (Lysophospholipase) (EC 3.1.1.5) (Uncharacterized protein)	Alpha/beta hydrolase (Lysophospholipase) (EC 3.1.1.5) (Uncharacterized protein)	ABUW_1210	ABUW_1210
Inter	0	6	12	pdAbAB5075_096109	pdAbAB5075_055443	pdAbAB5075_055443-pdAbAB5075_096109	Oxa-23	ABUW_2143	S	U	SU	Beta-lactamase OXA-23 (Beta-lactamase oxa23) (BlaOXA-23) (Carbapenem-hydrolyzing beta-lactamase OXA-23) (Carbapenemase OXA-23) (Class D beta-lactamase OXA-23) (Class D beta-lactamase Oxa-23) (OXA-23) (OXA-23 class D beta-lactamase) (OXA23 carbapenemase)	Transcriptional regulator (Uncharacterized protein)	ABUW_0563	ABUW_2143
Intra	0	5	182	pdAbAB5075_091404	pdAbAB5075_091404	pdAbAB5075_091404-pdAbAB5075_091404	ABUW_0724	ABUW_0724	M	M	MM	Membrane protein involved in aromatic hydrocarbon degradation (Outer membrane protein E)	Membrane protein involved in aromatic hydrocarbon degradation (Outer membrane protein E)	ABUW_0724	ABUW_0724
Inter	1	5	166	pdAbAB5075_013184	pdAbAB5075_092362	pdAbAB5075_013184-pdAbAB5075_092362	OmpW	EcnB	M	M	MM	Outer membrane protein W (Putative outer membrane protein W)	Entericidin (Entericidin EcnAB) (Uncharacterized protein)	ABUW_3583	ABUW_0687
Intra, Homo	1	5	148	pdAbAB5075_002498	pdAbAB5075_002498	pdAbAB5075_002498-pdAbAB5075_002498	Wza	Wza	M	M	MM	Polysaccharide export protein	Polysaccharide export protein	ABUW_3831	ABUW_3831
Intra	1	5	136	pdAbAB5075_093119	pdAbAB5075_093119	pdAbAB5075_093119-pdAbAB5075_093119	ABUW_0661	ABUW_0661	M	M	MM	Probable tonB-dependent receptor yncD (TonB-dependent receptor)	Probable tonB-dependent receptor yncD (TonB-dependent receptor)	ABUW_0661	ABUW_0661
Intra	1	5	124	pdAbAB5075_071264	pdAbAB5075_071264	pdAbAB5075_071264-pdAbAB5075_071264	ABUW_1471	ABUW_1471	U	U	UU	DNA-binding protein (Uncharacterized protein)	DNA-binding protein (Uncharacterized protein)	ABUW_1471	ABUW_1471
Intra, Homo	1	5	97	pdAbAB5075_041233	pdAbAB5075_041233	pdAbAB5075_041233-pdAbAB5075_041233	ABUW_2644	ABUW_2644	M	M	MM	Putative RND family drug transporter (RND transporter) (Type I secretion system, outer membrane component LapE)	Putative RND family drug transporter (RND transporter) (Type I secretion system, outer membrane component LapE)	ABUW_2644	ABUW_2644
Inter	0	5	86	pdAbAB5075_063596	pdAbAB5075_086769	pdAbAB5075_063596-pdAbAB5075_086769	BamA	ABUW_0909	M	U	MU	Outer membrane protein assembly factor BamA	Putative signal peptide (Signal peptide protein) (Uncharacterized protein)	ABUW_1741	ABUW_0909
Intra	1	5	66	pdAbAB5075_094586	pdAbAB5075_094586	pdAbAB5075_094586-pdAbAB5075_094586	ABUW_0615	ABUW_0615	M	M	MM	Outer membrane vitamin B12 receptor BtuB (Vitamin B12 receptor)	Outer membrane vitamin B12 receptor BtuB (Vitamin B12 receptor)	ABUW_0615	ABUW_0615
Intra	1	5	60	pdAbAB5075_077816	pdAbAB5075_077816	pdAbAB5075_077816-pdAbAB5075_077816	AmpC	AmpC	S	S	SS	Beta-lactamase (EC 3.5.2.6)	Beta-lactamase (EC 3.5.2.6)	ABUW_1194	ABUW_1194
Intra	0	5	58	pdAbAB5075_066639	pdAbAB5075_066639	pdAbAB5075_066639-pdAbAB5075_066639	ABUW_1632	ABUW_1632	M	M	MM	Uncharacterized protein	Uncharacterized protein	ABUW_1632	ABUW_1632
Inter	1	5	42	pdAbAB5075_093491	pdAbAB5075_083982	pdAbAB5075_083982-pdAbAB5075_093491	OmpA	TolB	M	S	SM	Membrane protein (Outer membrane protein A)	Protein TolB	ABUW_0649	ABUW_0993
Inter	1	5	40	pdAbAB5075_093491	pdAbAB5075_101390	pdAbAB5075_093491-pdAbAB5075_101390	OmpA	SodC	M	S	SM	Membrane protein (Outer membrane protein A)	Superoxide dismutase [Cu-Zn] (EC 1.15.1.1)	ABUW_0649	ABUW_0339
Intra	1	5	32	pdAbAB5075_069782	pdAbAB5075_069782	pdAbAB5075_069782-pdAbAB5075_069782	ABUW_1530	ABUW_1530	M	M	MM	Lipoprotein	Lipoprotein	ABUW_1530	ABUW_1530
Intra	1	5	26	pdAbAB5075_099127	pdAbAB5075_099127	pdAbAB5075_099127-pdAbAB5075_099127	RpsM	RpsM	S	S	SS	30S ribosomal protein S13	30S ribosomal protein S13	ABUW_0428	ABUW_0428
Inter	0	5	25	pdAbAB5075_083487	pdAbAB5075_093491	pdAbAB5075_083487-pdAbAB5075_093491	ABUW_1011	OmpA	U	M	MU	Membrane protein (Uncharacterized protein)	Membrane protein (Outer membrane protein A)	ABUW_1011	ABUW_0649
Inter	1	5	24	pdAbAB5075_013184	pdAbAB5075_029110	pdAbAB5075_013184-pdAbAB5075_029110	OmpW	YiaD	M	M	MM	Outer membrane protein W (Putative outer membrane protein W)	Membrane protein (OmpA/MotB domain protein) (Outer membrane lipoprotein omp16) (Putative outer membrane lipoprotein)	ABUW_3583	ABUW_3045
Intra	0	5	22	pdAbAB5075_012429	pdAbAB5075_012429	pdAbAB5075_012429-pdAbAB5075_012429	ABUW_3609	ABUW_3609	S	S	SS	DNA-binding protein (DNA-binding protein H-NS) (Putative DNA binding protein)	DNA-binding protein (DNA-binding protein H-NS) (Putative DNA binding protein)	ABUW_3609	ABUW_3609
Intra	1	5	21	pdAbAB5075_083058	pdAbAB5075_083058	pdAbAB5075_083058-pdAbAB5075_083058	DegP	DegP	S	S	SS	Peptidase S1C, Do (Serine protease) (Serine protease MucD/AlgY associated with sigma factor RpoE)	Peptidase S1C, Do (Serine protease) (Serine protease MucD/AlgY associated with sigma factor RpoE)	ABUW_1027	ABUW_1027
Intra	1	5	20	pdAbAB5075_054455	pdAbAB5075_054455	pdAbAB5075_054455-pdAbAB5075_054455	ABUW_2182	ABUW_2182	M	M	MM	Outer membrane receptor proteins, likely involved in siderophore uptake @ TonB-dependent siderophore receptor (TonB-dependent receptor)	Outer membrane receptor proteins, likely involved in siderophore uptake @ TonB-dependent siderophore receptor (TonB-dependent receptor)	ABUW_2182	ABUW_2182
Intra, Homo	1	5	13	pdAbAB5075_088784	pdAbAB5075_088784	pdAbAB5075_088784-pdAbAB5075_088784	AdeI	AdeI	M	M	MM	Acriflavine resistance protein A (AdeI) (Hemolysin D) (Multidrug efflux protein AdeI) (RND efflux system, membrane fusion protein CmeA) (RND family drug transporter)	Acriflavine resistance protein A (AdeI) (Hemolysin D) (Multidrug efflux protein AdeI) (RND efflux system, membrane fusion protein CmeA) (RND family drug transporter)	ABUW_0844	ABUW_0844
Inter	0	5	13	pdAbAB5075_092362	pdAbAB5075_096109	pdAbAB5075_092362-pdAbAB5075_096109	EcnB	Oxa-23	M	S	SM	Entericidin (Entericidin EcnAB) (Uncharacterized protein)	Beta-lactamase OXA-23 (Beta-lactamase oxa23) (BlaOXA-23) (Carbapenem-hydrolyzing beta-lactamase OXA-23) (Carbapenemase OXA-23) (Class D beta-lactamase OXA-23) (Class D beta-lactamase Oxa-23) (OXA-23) (OXA-23 class D beta-lactamase) (OXA23 carbapenemase)	ABUW_0687	ABUW_0563
Inter	0	5	10	pdAbAB5075_039210	pdAbAB5075_039407	pdAbAB5075_039210-pdAbAB5075_039407	ABUW_2730	ABUW_2724	M	U	MU	OmpA/MotB (Outer membrane lipoprotein omp16)	Uncharacterized protein	ABUW_2730	ABUW_2724
Intra	1	4	95	pdAbAB5075_053460	pdAbAB5075_053460	pdAbAB5075_053460-pdAbAB5075_053460	RpsT	RpsT	S	S	SS	30S ribosomal protein S20	30S ribosomal protein S20	ABUW_2216	ABUW_2216
Intra, Homo	1	4	90	pdAbAB5075_088913	pdAbAB5075_088913	pdAbAB5075_088913-pdAbAB5075_088913	AdeK	AdeK	M	M	MM	AdeK (Adenine deaminase) (Multidrug efflux protein AdeK) (RND efflux system, outer membrane lipoprotein CmeC) (Uncharacterized protein)	AdeK (Adenine deaminase) (Multidrug efflux protein AdeK) (RND efflux system, outer membrane lipoprotein CmeC) (Uncharacterized protein)	ABUW_0842	ABUW_0842
Intra	1	4	60	pdAbAB5075_099213	pdAbAB5075_099213	pdAbAB5075_099213-pdAbAB5075_099213	RplR	RplR	S	S	SS	50S ribosomal protein L18	50S ribosomal protein L18	ABUW_0422	ABUW_0422
Intra, Homo	0	4	57	pdAbAB5075_069610	pdAbAB5075_069610	pdAbAB5075_069610-pdAbAB5075_069610	ABUW_1536	ABUW_1536	U	U	UU	Signal peptide protein (Uncharacterized protein)	Signal peptide protein (Uncharacterized protein)	ABUW_1536	ABUW_1536
Intra	0	4	53	pdAbAB5075_013205	pdAbAB5075_013205	pdAbAB5075_013205-pdAbAB5075_013205	ABUW_3582	ABUW_3582	U	U	UU	Putative secreted protein (Uncharacterized protein)	Putative secreted protein (Uncharacterized protein)	ABUW_3582	ABUW_3582
Inter	0	4	50	pdAbAB5075_047225	pdAbAB5075_047237	pdAbAB5075_047225-pdAbAB5075_047237	ABUW_2440	ABUW_2439	M	U	MU	Surface antigen (Uncharacterized protein)	TPR repeat containing protein (Uncharacterized protein)	ABUW_2440	ABUW_2439
Intra	1	4	49	pdAbAB5075_052084	pdAbAB5075_052084	pdAbAB5075_052084-pdAbAB5075_052084	LptD	LptD	M	M	MM	LPS-assembly protein LptD	LPS-assembly protein LptD	ABUW_2267	ABUW_2267
Intra	1	4	48	pdAbAB5075_066284	pdAbAB5075_066284	pdAbAB5075_066284-pdAbAB5075_066284	ABUW_1646	ABUW_1646	M	M	MM	Outer membrane receptor proteins, mostly Fe transport (TonB-dependent siderophore receptor)	Outer membrane receptor proteins, mostly Fe transport (TonB-dependent siderophore receptor)	ABUW_1646	ABUW_1646
Intra	1	4	46	pdAbAB5075_100032	pdAbAB5075_100032	pdAbAB5075_100032-pdAbAB5075_100032	Ttg2C	Ttg2C	M	M	MM	Mammalian cell entry protein (Toluene tolerance efflux ABC transporter periplasmic substrate-binding protein) (Toluene tolerance efflux transporter) (Uncharacterized ABC transporter, periplasmic component YrbD)	Mammalian cell entry protein (Toluene tolerance efflux ABC transporter periplasmic substrate-binding protein) (Toluene tolerance efflux transporter) (Uncharacterized ABC transporter, periplasmic component YrbD)	ABUW_0385	ABUW_0385
Intra	0	4	36	pdAbAB5075_082086	pdAbAB5075_082086	pdAbAB5075_082086-pdAbAB5075_082086	ABUW_1063	ABUW_1063	U	U	UU	Uncharacterized protein	Uncharacterized protein	ABUW_1063	ABUW_1063
Inter	0	4	29	pdAbAB5075_017018	pdAbAB5075_063581	pdAbAB5075_017018-pdAbAB5075_063581	ABUW_3461	OmpH	U	M	MU	Uncharacterized protein	Membrane protein (Outer membrane protein) (Outer membrane protein H)	ABUW_3461	ABUW_1742
Intra	1	4	20	pdAbAB5075_019492	pdAbAB5075_019492	pdAbAB5075_019492-pdAbAB5075_019492	Ndk	Ndk	S	S	SS	Nucleoside diphosphate kinase (NDK) (NDP kinase) (EC 2.7.4.6) (Nucleoside-2-P kinase)	Nucleoside diphosphate kinase (NDK) (NDP kinase) (EC 2.7.4.6) (Nucleoside-2-P kinase)	ABUW_3381	ABUW_3381
Intra, Homo	1	4	15	pdAbAB5075_088178	pdAbAB5075_088178	pdAbAB5075_088178-pdAbAB5075_088178	GltA	GltA	S	S	SS	Citrate synthase	Citrate synthase	ABUW_0867	ABUW_0867
Inter	0	4	15	pdAbAB5075_096109	pdAbAB5075_094356	pdAbAB5075_094356-pdAbAB5075_096109	Oxa-23	AccD	S	S	SS	Beta-lactamase OXA-23 (Beta-lactamase oxa23) (BlaOXA-23) (Carbapenem-hydrolyzing beta-lactamase OXA-23) (Carbapenemase OXA-23) (Class D beta-lactamase OXA-23) (Class D beta-lactamase Oxa-23) (OXA-23) (OXA-23 class D beta-lactamase) (OXA23 carbapenemase)	Acetyl-coenzyme A carboxylase carboxyl transferase subunit beta (ACCase subunit beta) (Acetyl-CoA carboxylase carboxyltransferase subunit beta) (EC 6.4.1.2)	ABUW_0563	ABUW_0623
Intra	1	4	13	pdAbAB5075_026347	pdAbAB5075_026347	pdAbAB5075_026347-pdAbAB5075_026347	MtnN	MtnN	S	S	SS	5'-methylthioadenosine/S-adenosylhomocysteine nucleosidase (5'-methylthioadenosine/S-adenosylhomocysteine nucleosidase related protein VF1653)	5'-methylthioadenosine/S-adenosylhomocysteine nucleosidase (5'-methylthioadenosine/S-adenosylhomocysteine nucleosidase related protein VF1653)	ABUW_3145	ABUW_3145
Inter	0	4	13	pdAbAB5075_096109	pdAbAB5075_101390	pdAbAB5075_096109-pdAbAB5075_101390	Oxa-23	SodC	S	S	SS	Beta-lactamase OXA-23 (Beta-lactamase oxa23) (BlaOXA-23) (Carbapenem-hydrolyzing beta-lactamase OXA-23) (Carbapenemase OXA-23) (Class D beta-lactamase OXA-23) (Class D beta-lactamase Oxa-23) (OXA-23) (OXA-23 class D beta-lactamase) (OXA23 carbapenemase)	Superoxide dismutase [Cu-Zn] (EC 1.15.1.1)	ABUW_0563	ABUW_0339
Intra	1	4	12	pdAbAB5075_002408	pdAbAB5075_002408	pdAbAB5075_002408-pdAbAB5075_002408	FkpA	FkpA	M	M	MM	Peptidyl-prolyl cis-trans isomerase (EC 5.2.1.8)	Peptidyl-prolyl cis-trans isomerase (EC 5.2.1.8)	ABUW_3834	ABUW_3834
Intra	1	4	12	pdAbAB5075_101853	pdAbAB5075_101853	pdAbAB5075_101853-pdAbAB5075_101853	RplS	RplS	S	S	SS	50S ribosomal protein L19	50S ribosomal protein L19	ABUW_0323	ABUW_0323
Inter	1	4	11	pdAbAB5075_014298	pdAbAB5075_093491	pdAbAB5075_014298-pdAbAB5075_093491	NusA	OmpA	S	M	SM	Transcription termination/antitermination protein NusA	Membrane protein (Outer membrane protein A)	ABUW_3542	ABUW_0649
Intra	0	4	11	pdAbAB5075_100332	pdAbAB5075_100332	pdAbAB5075_100332-pdAbAB5075_100332	ABUW_0375	ABUW_0375	U	U	UU	Uncharacterized protein	Uncharacterized protein	ABUW_0375	ABUW_0375
Intra	0	4	10	pdAbAB5075_051139	pdAbAB5075_051139	pdAbAB5075_051139-pdAbAB5075_051139	Oxa-69	Oxa-69	S	S	SS	Beta-lactamase (EC 3.5.2.6) (Beta-lactamase OXA-51-like protein) (Beta-lactamase OXA-69) (Carbapenem-hydrolyzing oxacillinase OXA-69)	Beta-lactamase (EC 3.5.2.6) (Beta-lactamase OXA-51-like protein) (Beta-lactamase OXA-69) (Carbapenem-hydrolyzing oxacillinase OXA-69)	ABUW_2300	ABUW_2300
Intra	1	4	8	pdAbAB5075_028616	pdAbAB5075_028616	pdAbAB5075_028616-pdAbAB5075_028616	RpsG	RpsG	S	S	SS	30S ribosomal protein S7	30S ribosomal protein S7	ABUW_3062	ABUW_3062
Inter	1	4	7	pdAbAB5075_079911	pdAbAB5075_093491	pdAbAB5075_079911-pdAbAB5075_093491	NlpD	OmpA	M	M	MM	Peptidase M23B (Peptidoglycan-binding protein)	Membrane protein (Outer membrane protein A)	ABUW_1131	ABUW_0649
Intra	1	4	6	pdAbAB5075_053208	pdAbAB5075_053208	pdAbAB5075_053208-pdAbAB5075_053208	ABUW_2224	ABUW_2224	S	S	SS	Thimet oligopeptidase (EC 3.4.24.15) (Zn-dependent oligopeptidase)	Thimet oligopeptidase (EC 3.4.24.15) (Zn-dependent oligopeptidase)	ABUW_2224	ABUW_2224
Inter	1	4	4	pdAbAB5075_035233	pdAbAB5075_029110	pdAbAB5075_029110-pdAbAB5075_035233	ABUW_2845	YiaD	S	M	SM	21 kDa hemolysin (Signal peptide protein) (Uncharacterized protein)	Membrane protein (OmpA/MotB domain protein) (Outer membrane lipoprotein omp16) (Putative outer membrane lipoprotein)	ABUW_2845	ABUW_3045
Inter	0	4	4	pdAbAB5075_023545	pdAbAB5075_093491	pdAbAB5075_023545-pdAbAB5075_093491	FilE	OmpA	M	M	MM	FilE	Membrane protein (Outer membrane protein A)	ABUW_3241	ABUW_0649
Inter	0	3	81	pdAbAB5075_049412	pdAbAB5075_013184	pdAbAB5075_013184-pdAbAB5075_049412	ABUW_2363	OmpW	U	M	MU	Uncharacterized protein	Outer membrane protein W (Putative outer membrane protein W)	ABUW_2363	ABUW_3583
Intra, Homo	1	3	72	pdAbAB5075_002388	pdAbAB5075_002388	pdAbAB5075_002388-pdAbAB5075_002388	FklB	FklB	M	M	MM	Peptidyl-prolyl cis-trans isomerase (EC 5.2.1.8)	Peptidyl-prolyl cis-trans isomerase (EC 5.2.1.8)	ABUW_3835	ABUW_3835
Inter	0	3	57	pdAbAB5075_029110	pdAbAB5075_062557	pdAbAB5075_029110-pdAbAB5075_062557	YiaD	ABUW_1844	M	U	MU	Membrane protein (OmpA/MotB domain protein) (Outer membrane lipoprotein omp16) (Putative outer membrane lipoprotein)	Uncharacterized protein	ABUW_3045	ABUW_1844
Intra, Homo	0	3	55	pdAbAB5075_083399	pdAbAB5075_083399	pdAbAB5075_083399-pdAbAB5075_083399	CarO	CarO	M	M	MM	Carbapenem-associated resistance protein (Outer membrane protein CarO) (Outer membrane protein G1b)	Carbapenem-associated resistance protein (Outer membrane protein CarO) (Outer membrane protein G1b)	ABUW_1015	ABUW_1015
Intra, Homo	1	3	45	pdAbAB5075_027911	pdAbAB5075_027911	pdAbAB5075_027911-pdAbAB5075_027911	BamD	BamD	M	M	MM	Outer membrane protein assembly factor BamD	Outer membrane protein assembly factor BamD	ABUW_3087	ABUW_3087
Intra	1	3	43	pdAbAB5075_049601	pdAbAB5075_049601	pdAbAB5075_049601-pdAbAB5075_049601	AspQ	AspQ	S	S	SS	Glutaminase (Glutaminase-asparaginase) (EC 3.5.1.1) (L-asparaginase) (EC 3.5.1.1) (L-asparaginase 2)	Glutaminase (Glutaminase-asparaginase) (EC 3.5.1.1) (L-asparaginase) (EC 3.5.1.1) (L-asparaginase 2)	ABUW_2359	ABUW_2359
Intra	0	3	42	pdAbAB5075_097123	pdAbAB5075_097123	pdAbAB5075_097123-pdAbAB5075_097123	ABUW_0514	ABUW_0514	U	U	UU	Uncharacterized protein	Uncharacterized protein	ABUW_0514	ABUW_0514
Inter	1	3	41	pdAbAB5075_058689	pdAbAB5075_088913	pdAbAB5075_058689-pdAbAB5075_088913	AdeC	AdeK	M	M	MM	Multidrug efflux protein AdeC (RND efflux system, outer membrane lipoprotein, NodT family) (RND efflux system, outer membrane lipoprotein,NodT family)	AdeK (Adenine deaminase) (Multidrug efflux protein AdeK) (RND efflux system, outer membrane lipoprotein CmeC) (Uncharacterized protein)	ABUW_1976	ABUW_0842
Intra	0	3	37	pdAbAB5075_000315	pdAbAB5075_000315	pdAbAB5075_000315-pdAbAB5075_000315	ABUW_0005	ABUW_0005	S	S	SS	Cytochrome B (Cytochrome b562) (Soluble cytochrome b562)	Cytochrome B (Cytochrome b562) (Soluble cytochrome b562)	ABUW_0005	ABUW_0005
Inter	0	3	32	pdAbAB5075_062557	pdAbAB5075_013184	pdAbAB5075_013184-pdAbAB5075_062557	ABUW_1844	OmpW	U	M	MU	Uncharacterized protein	Outer membrane protein W (Putative outer membrane protein W)	ABUW_1844	ABUW_3583
Intra, Homo	1	3	29	pdAbAB5075_102750	pdAbAB5075_102750	pdAbAB5075_102750-pdAbAB5075_102750	ComQ	ComQ	M	M	MM	Fimbrial assembly protein PilQ (Type IV pilus biogenesis protein PilQ)	Fimbrial assembly protein PilQ (Type IV pilus biogenesis protein PilQ)	ABUW_0294	ABUW_0294
Inter	0	3	29	pdAbAB5075_034241	pdAbAB5075_102442	pdAbAB5075_034241-pdAbAB5075_102442	ABUW_2887	LemA	M	M	MM	Copper resistance protein NlpE (Lipoprotein)	LemA (LemA family protein) (Lipoprotein)	ABUW_2887	ABUW_0301
Intra	0	3	28	pdAbAB5075_101566	pdAbAB5075_101566	pdAbAB5075_101566-pdAbAB5075_101566	ABUW_0333	ABUW_0333	U	U	UU	Uncharacterized protein	Uncharacterized protein	ABUW_0333	ABUW_0333
Intra	1	3	27	pdAbAB5075_066042	pdAbAB5075_066042	pdAbAB5075_066042-pdAbAB5075_066042	ABUW_1659	ABUW_1659	U	U	UU	DNA breaking-rejoining protein (Protein ycgK) (Uncharacterized protein)	DNA breaking-rejoining protein (Protein ycgK) (Uncharacterized protein)	ABUW_1659	ABUW_1659
Intra	1	3	22	pdAbAB5075_002435	pdAbAB5075_002435	pdAbAB5075_002435-pdAbAB5075_002435	Ptk	Ptk	S	S	SS	Tyrosine-protein kinase ptk	Tyrosine-protein kinase ptk	ABUW_3833	ABUW_3833
Intra	1	3	19	pdAbAB5075_052659	pdAbAB5075_052659	pdAbAB5075_052659-pdAbAB5075_052659	RpsA	RpsA	S	S	SS	30S ribosomal protein S1	30S ribosomal protein S1	ABUW_2242	ABUW_2242
Inter	0	3	19	pdAbAB5075_029110	pdAbAB5075_069610	pdAbAB5075_029110-pdAbAB5075_069610	YiaD	ABUW_1536	M	U	MU	Membrane protein (OmpA/MotB domain protein) (Outer membrane lipoprotein omp16) (Putative outer membrane lipoprotein)	Signal peptide protein (Uncharacterized protein)	ABUW_3045	ABUW_1536
Inter	0	3	19	pdAbAB5075_043935	pdAbAB5075_096109	pdAbAB5075_043935-pdAbAB5075_096109	ABUW_2554	Oxa-23	S	S	SS	Putative hemolysin	Beta-lactamase OXA-23 (Beta-lactamase oxa23) (BlaOXA-23) (Carbapenem-hydrolyzing beta-lactamase OXA-23) (Carbapenemase OXA-23) (Class D beta-lactamase OXA-23) (Class D beta-lactamase Oxa-23) (OXA-23) (OXA-23 class D beta-lactamase) (OXA23 carbapenemase)	ABUW_2554	ABUW_0563
Intra, Homo	0	3	19	pdAbAB5075_080706	pdAbAB5075_080706	pdAbAB5075_080706-pdAbAB5075_080706	ABUW_1108	ABUW_1108	U	U	UU	Signal peptide protein (Uncharacterized protein)	Signal peptide protein (Uncharacterized protein)	ABUW_1108	ABUW_1108
Intra	1	3	18	pdAbAB5075_019677	pdAbAB5075_019677	pdAbAB5075_019677-pdAbAB5075_019677	BamB	BamB	M	M	MM	Outer membrane protein assembly factor BamB	Outer membrane protein assembly factor BamB	ABUW_3374	ABUW_3374
Inter	0	3	18	pdAbAB5075_013184	pdAbAB5075_073165	pdAbAB5075_013184-pdAbAB5075_073165	OmpW	ABUW_1379	M	U	MU	Outer membrane protein W (Putative outer membrane protein W)	Putative signal peptide (Signal peptide protein) (Uncharacterized protein)	ABUW_3583	ABUW_1379
Intra	1	3	16	pdAbAB5075_097265	pdAbAB5075_097265	pdAbAB5075_097265-pdAbAB5075_097265	ABUW_0505	ABUW_0505	M	M	MM	Membrane protein (OmpA/MotB)	Membrane protein (OmpA/MotB)	ABUW_0505	ABUW_0505
Intra	1	3	16	pdAbAB5075_099366	pdAbAB5075_099366	pdAbAB5075_099366-pdAbAB5075_099366	RplB	RplB	S	S	SS	50S ribosomal protein L2	50S ribosomal protein L2	ABUW_0409	ABUW_0409
Inter	0	3	15	pdAbAB5075_093491	pdAbAB5075_010746	pdAbAB5075_010746-pdAbAB5075_093491	OmpA	ArsH	M	M	MM	Membrane protein (Outer membrane protein A)	ArsH (Arsenic resistance protein) (Arsenic resistance protein ArsH) (Arsenical resistance protein ArsH)	ABUW_0649	ABUW_3671
Intra	0	3	14	pdAbAB5075_082192	pdAbAB5075_082192	pdAbAB5075_082192-pdAbAB5075_082192	ABUW_1060	ABUW_1060	U	U	UU	Signal peptide protein (Uncharacterized protein)	Signal peptide protein (Uncharacterized protein)	ABUW_1060	ABUW_1060
Intra	1	3	13	pdAbAB5075_035390	pdAbAB5075_035390	pdAbAB5075_035390-pdAbAB5075_035390	ABUW_2840	ABUW_2840	M	M	MM	Lytic murein transglycosylase (Lytic transglycosylase) (Membrane-bound lytic murein transglycosylase D @ repetitive LysM domain) (EC 3.2.1.-)	Lytic murein transglycosylase (Lytic transglycosylase) (Membrane-bound lytic murein transglycosylase D @ repetitive LysM domain) (EC 3.2.1.-)	ABUW_2840	ABUW_2840
Inter	0	3	13	pdAbAB5075_017189	pdAbAB5075_099397	pdAbAB5075_017189-pdAbAB5075_099397	ABUW_3453	RplD	U	S	SU	Uncharacterized protein	50S ribosomal protein L4	ABUW_3453	ABUW_0407
Inter	1	3	12	pdAbAB5075_092362	pdAbAB5075_101390	pdAbAB5075_092362-pdAbAB5075_101390	EcnB	SodC	M	S	SM	Entericidin (Entericidin EcnAB) (Uncharacterized protein)	Superoxide dismutase [Cu-Zn] (EC 1.15.1.1)	ABUW_0687	ABUW_0339
Intra, Homo	1	3	9	pdAbAB5075_099397	pdAbAB5075_099397	pdAbAB5075_099397-pdAbAB5075_099397	RplD	RplD	S	S	SS	50S ribosomal protein L4	50S ribosomal protein L4	ABUW_0407	ABUW_0407
Inter	1	3	8	pdAbAB5075_034241	pdAbAB5075_039210	pdAbAB5075_034241-pdAbAB5075_039210	ABUW_2887	ABUW_2730	M	M	MM	Copper resistance protein NlpE (Lipoprotein)	OmpA/MotB (Outer membrane lipoprotein omp16)	ABUW_2887	ABUW_2730
Intra	1	3	8	pdAbAB5075_099412	pdAbAB5075_099412	pdAbAB5075_099412-pdAbAB5075_099412	RplC	RplC	S	S	SS	50S ribosomal protein L3	50S ribosomal protein L3	ABUW_0406	ABUW_0406
Inter	0	3	8	pdAbAB5075_033878	pdAbAB5075_091750	pdAbAB5075_033878-pdAbAB5075_091750	ABUW_2898	ABUW_0711	U	S	SU	Uncharacterized protein	Intracellular protease, PfpI family (ThiJ/PfpI family protein)	ABUW_2898	ABUW_0711
Intra	1	3	6	pdAbAB5075_004436	pdAbAB5075_004436	pdAbAB5075_004436-pdAbAB5075_004436	ABUW_1800	ABUW_1800	M	M	MM	Ferrichrome-iron receptor	Ferrichrome-iron receptor	ABUW_1800	ABUW_1800
Inter	0	3	6	pdAbAB5075_093491	pdAbAB5075_030578	pdAbAB5075_030578-pdAbAB5075_093491	OmpA	ABUW_2998	M	S	SM	Membrane protein (Outer membrane protein A)	DNA methylase N-4/N-6	ABUW_0649	ABUW_2998
Inter	1	3	4	pdAbAB5075_083058	pdAbAB5075_093491	pdAbAB5075_083058-pdAbAB5075_093491	DegP	OmpA	S	M	SM	Peptidase S1C, Do (Serine protease) (Serine protease MucD/AlgY associated with sigma factor RpoE)	Membrane protein (Outer membrane protein A)	ABUW_1027	ABUW_0649
Intra	0	3	3	pdAbAB5075_101284	pdAbAB5075_101284	pdAbAB5075_101284-pdAbAB5075_101284	ABUW_0344	ABUW_0344	U	U	UU	Putative signal peptide (Uncharacterized protein)	Putative signal peptide (Uncharacterized protein)	ABUW_0344	ABUW_0344
Intra	0	2	127	pdAbAB5075_007696	pdAbAB5075_007696	pdAbAB5075_007696-pdAbAB5075_007696	ABUW_3719	ABUW_3719	M	M	MM	TonB-dependent copper receptor	TonB-dependent copper receptor	ABUW_3719	ABUW_3719
Intra	1	2	66	pdAbAB5075_087880	pdAbAB5075_087880	pdAbAB5075_087880-pdAbAB5075_087880	Lpd	Lpd	S	S	SS	Dihydrolipoyl dehydrogenase (EC 1.8.1.4)	Dihydrolipoyl dehydrogenase (EC 1.8.1.4)	ABUW_0874	ABUW_0874
Homo	0	2	61	pdAbAB5075_010746	pdAbAB5075_010746	pdAbAB5075_010746-pdAbAB5075_010746	ArsH	ArsH	M	M	MM	ArsH (Arsenic resistance protein) (Arsenic resistance protein ArsH) (Arsenical resistance protein ArsH)	ArsH (Arsenic resistance protein) (Arsenic resistance protein ArsH) (Arsenical resistance protein ArsH)	ABUW_3671	ABUW_3671
Inter	1	2	52	pdAbAB5075_063596	pdAbAB5075_052050	pdAbAB5075_052050-pdAbAB5075_063596	BamA	SurA	M	S	SM	Outer membrane protein assembly factor BamA	Chaperone SurA (Peptidyl-prolyl cis-trans isomerase SurA) (Rotamase SurA)	ABUW_1741	ABUW_2268
Intra	1	2	39	pdAbAB5075_041193	pdAbAB5075_041193	pdAbAB5075_041193-pdAbAB5075_041193	LptA	LptA	S	S	SS	Lipopolysaccharide export system protein LptA	Lipopolysaccharide export system protein LptA	ABUW_2646	ABUW_2646
Intra	1	2	39	pdAbAB5075_097530	pdAbAB5075_097530	pdAbAB5075_097530-pdAbAB5075_097530	RplM	RplM	S	S	SS	50S ribosomal protein L13	50S ribosomal protein L13	ABUW_0494	ABUW_0494
Inter	0	2	37	pdAbAB5075_020075	pdAbAB5075_052084	pdAbAB5075_020075-pdAbAB5075_052084	LptE	LptD	M	M	MM	LPS-assembly lipoprotein LptE	LPS-assembly protein LptD	ABUW_3360	ABUW_2267
Intra	1	2	36	pdAbAB5075_067957	pdAbAB5075_067957	pdAbAB5075_067957-pdAbAB5075_067957	ABUW_1590	ABUW_1590	M	M	MM	Outer membrane protein (Uncharacterized protein)	Outer membrane protein (Uncharacterized protein)	ABUW_1590	ABUW_1590
Intra	1	2	34	pdAbAB5075_084017	pdAbAB5075_084017	pdAbAB5075_084017-pdAbAB5075_084017	Pal	Pal	M	M	MM	18K peptidoglycan-associated outer membrane lipoprotein Peptidoglycan-associated lipoprotein Outer membrane protein P6 OmpA/MotB (Peptidoglycan-associated lipoprotein) (Peptidoglycan-binding protein)	18K peptidoglycan-associated outer membrane lipoprotein Peptidoglycan-associated lipoprotein Outer membrane protein P6 OmpA/MotB (Peptidoglycan-associated lipoprotein) (Peptidoglycan-binding protein)	ABUW_0992	ABUW_0992
Intra	0	2	33	pdAbAB5075_017018	pdAbAB5075_017018	pdAbAB5075_017018-pdAbAB5075_017018	ABUW_3461	ABUW_3461	U	U	UU	Uncharacterized protein	Uncharacterized protein	ABUW_3461	ABUW_3461
Intra	1	2	29	pdAbAB5075_091788	pdAbAB5075_091788	pdAbAB5075_091788-pdAbAB5075_091788	ABUW_0709	ABUW_0709	U	U	UU	DUF1176 domain-containing protein (Uncharacterized protein)	DUF1176 domain-containing protein (Uncharacterized protein)	ABUW_0709	ABUW_0709
Intra	1	2	27	pdAbAB5075_087844	pdAbAB5075_087844	pdAbAB5075_087844-pdAbAB5075_087844	SucC	SucC	S	S	SS	Succinyl-CoA ligase [ADP-forming] subunit beta (EC 6.2.1.5) (Succinyl-CoA synthetase subunit beta)	Succinyl-CoA ligase [ADP-forming] subunit beta (EC 6.2.1.5) (Succinyl-CoA synthetase subunit beta)	ABUW_0875	ABUW_0875
Intra	1	2	26	pdAbAB5075_029928	pdAbAB5075_029928	pdAbAB5075_029928-pdAbAB5075_029928	Ggt	Ggt	S	S	SS	Gamma-glutamyltransferase (Gamma-glutamyltranspeptidase) (EC 2.3.2.2)	Gamma-glutamyltransferase (Gamma-glutamyltranspeptidase) (EC 2.3.2.2)	ABUW_3018	ABUW_3018
Intra	1	2	26	pdAbAB5075_110063	pdAbAB5075_110063	pdAbAB5075_110063-pdAbAB5075_110063	ABUW_0049	ABUW_0049	S	S	SS	Peptidase (Peptidase M23) (Peptidase, M23/M37 family)	Peptidase (Peptidase M23) (Peptidase, M23/M37 family)	ABUW_0049	ABUW_0049
Intra	1	2	25	pdAbAB5075_031919	pdAbAB5075_031919	pdAbAB5075_031919-pdAbAB5075_031919	PgaB	PgaB	S	S	SS	Biofilm PGA synthesis deacetylase PgaB (Polysaccharide deacetylase)	Biofilm PGA synthesis deacetylase PgaB (Polysaccharide deacetylase)	ABUW_2960	ABUW_2960
Intra	0	2	25	pdAbAB5075_067622	pdAbAB5075_067622	pdAbAB5075_067622-pdAbAB5075_067622	ABUW_1598	ABUW_1598	U	U	UU	Uncharacterized protein	Uncharacterized protein	ABUW_1598	ABUW_1598
Intra	0	2	24	pdAbAB5075_093756	pdAbAB5075_093756	pdAbAB5075_093756-pdAbAB5075_093756	ABUW_0641	ABUW_0641	M	M	MM	Glucose-selective porin OprB (Porin) (Porin B)	Glucose-selective porin OprB (Porin) (Porin B)	ABUW_0641	ABUW_0641
Intra	1	2	23	pdAbAB5075_047300	pdAbAB5075_047300	pdAbAB5075_047300-pdAbAB5075_047300	KatE	KatE	S	S	SS	Catalase (EC 1.11.1.6) (Hydroperoxidase) (EC 1.11.1.6)	Catalase (EC 1.11.1.6) (Hydroperoxidase) (EC 1.11.1.6)	ABUW_2436	ABUW_2436
Inter	0	2	22	pdAbAB5075_034241	pdAbAB5075_047187	pdAbAB5075_034241-pdAbAB5075_047187	ABUW_2887	ABUW_2443	M	U	MU	Copper resistance protein NlpE (Lipoprotein)	Uncharacterized protein	ABUW_2887	ABUW_2443
Inter	1	2	17	pdAbAB5075_029110	pdAbAB5075_063596	pdAbAB5075_029110-pdAbAB5075_063596	YiaD	BamA	M	M	MM	Membrane protein (OmpA/MotB domain protein) (Outer membrane lipoprotein omp16) (Putative outer membrane lipoprotein)	Outer membrane protein assembly factor BamA	ABUW_3045	ABUW_1741
Inter	0	2	17	pdAbAB5075_029110	pdAbAB5075_083399	pdAbAB5075_029110-pdAbAB5075_083399	YiaD	CarO	M	M	MM	Membrane protein (OmpA/MotB domain protein) (Outer membrane lipoprotein omp16) (Putative outer membrane lipoprotein)	Carbapenem-associated resistance protein (Outer membrane protein CarO) (Outer membrane protein G1b)	ABUW_3045	ABUW_1015
Inter	0	2	17	pdAbAB5075_083399	pdAbAB5075_093491	pdAbAB5075_083399-pdAbAB5075_093491	CarO	OmpA	M	M	MM	Carbapenem-associated resistance protein (Outer membrane protein CarO) (Outer membrane protein G1b)	Membrane protein (Outer membrane protein A)	ABUW_1015	ABUW_0649
Inter	0	2	14	pdAbAB5075_012679	pdAbAB5075_012689	pdAbAB5075_012679-pdAbAB5075_012689	TufA	TufA	S	S	SS	Elongation factor Tu (EF-Tu)	Elongation factor Tu (EF-Tu)	ABUW_3060	ABUW_3060
Intra	0	2	14	pdAbAB5075_091768	pdAbAB5075_091768	pdAbAB5075_091768-pdAbAB5075_091768	ABUW_0710	ABUW_0710	U	U	UU	Signal peptide protein (Uncharacterized protein)	Signal peptide protein (Uncharacterized protein)	ABUW_0710	ABUW_0710
Intra	1	2	13	pdAbAB5075_069308	pdAbAB5075_069308	pdAbAB5075_069308-pdAbAB5075_069308	RpsF	RpsF	S	S	SS	30S ribosomal protein S6	30S ribosomal protein S6	ABUW_1548	ABUW_1548
Inter	0	2	13	pdAbAB5075_039407	pdAbAB5075_051343	pdAbAB5075_039407-pdAbAB5075_051343	ABUW_2724	ABUW_2293	U	U	UU	Uncharacterized protein	Protein yceI (Uncharacterized protein)	ABUW_2724	ABUW_2293
Intra	1	2	12	pdAbAB5075_027678	pdAbAB5075_027678	pdAbAB5075_027678-pdAbAB5075_027678	RplY	RplY	S	S	SS	50S ribosomal protein L25	50S ribosomal protein L25	ABUW_3098	ABUW_3098
Intra	0	2	12	pdAbAB5075_084199	pdAbAB5075_084199	pdAbAB5075_084199-pdAbAB5075_084199	ABUW_0984	ABUW_0984	U	U	UU	Rhombosortase (Uncharacterized protein)	Rhombosortase (Uncharacterized protein)	ABUW_0984	ABUW_0984
Intra	0	2	12	pdAbAB5075_107884	pdAbAB5075_107884	pdAbAB5075_107884-pdAbAB5075_107884	ABUW_0118	ABUW_0118	U	U	UU	Uncharacterized protein	Uncharacterized protein	ABUW_0118	ABUW_0118
Intra	1	2	11	pdAbAB5075_011701	pdAbAB5075_011701	pdAbAB5075_011701-pdAbAB5075_011701	DsbC	DsbC	S	S	SS	Thiol:disulfide interchange protein (Thiol:disulfide interchange protein DsbC)	Thiol:disulfide interchange protein (Thiol:disulfide interchange protein DsbC)	ABUW_3635	ABUW_3635
Intra	1	2	11	pdAbAB5075_067838	pdAbAB5075_067838	pdAbAB5075_067838-pdAbAB5075_067838	ABUW_1591	ABUW_1591	U	U	UU	Uncharacterized protein	Uncharacterized protein	ABUW_1591	ABUW_1591
Intra	1	2	11	pdAbAB5075_106800	pdAbAB5075_106800	pdAbAB5075_106800-pdAbAB5075_106800	AceE	AceE	S	S	SS	Pyruvate dehydrogenase E1 component (EC 1.2.4.1)	Pyruvate dehydrogenase E1 component (EC 1.2.4.1)	ABUW_0155	ABUW_0155
Intra	1	2	10	pdAbAB5075_021283	pdAbAB5075_021283	pdAbAB5075_021283-pdAbAB5075_021283	CopA	CopA	S	S	SS	Copper resistance protein A	Copper resistance protein A	ABUW_3321	ABUW_3321
Inter	1	2	10	pdAbAB5075_099127	pdAbAB5075_099357	pdAbAB5075_099127-pdAbAB5075_099357	RpsM	RpsS	S	S	SS	30S ribosomal protein S13	30S ribosomal protein S19	ABUW_0428	ABUW_0410
Intra	0	2	10	pdAbAB5075_060852	pdAbAB5075_060852	pdAbAB5075_060852-pdAbAB5075_060852	SndH	SndH	S	S	SS	L-sorbosone dehydrogenase	L-sorbosone dehydrogenase	ABUW_1902	ABUW_1902
Inter	1	2	9	pdAbAB5075_002388	pdAbAB5075_019363	pdAbAB5075_002388-pdAbAB5075_019363	FklB	Prc	M	S	SM	Peptidyl-prolyl cis-trans isomerase (EC 5.2.1.8)	Carboxy-protease (Carboxy-terminal protease for penicillin-binding protein) (Peptidase S41) (Tail-specific protease) (EC 3.4.21.102)	ABUW_3835	ABUW_3385
Intra	1	2	9	pdAbAB5075_011935	pdAbAB5075_011935	pdAbAB5075_011935-pdAbAB5075_011935	DksA	DksA	S	S	SS	RNA polymerase-binding transcription factor DksA	RNA polymerase-binding transcription factor DksA	ABUW_3627	ABUW_3627
Inter	1	2	9	pdAbAB5075_101390	pdAbAB5075_013184	pdAbAB5075_013184-pdAbAB5075_101390	SodC	OmpW	S	M	SM	Superoxide dismutase [Cu-Zn] (EC 1.15.1.1)	Outer membrane protein W (Putative outer membrane protein W)	ABUW_0339	ABUW_3583
Intra	0	2	9	pdAbAB5075_004124	pdAbAB5075_004124	pdAbAB5075_004124-pdAbAB5075_004124	ABUW_1809	ABUW_1809	U	U	UU	Uncharacterized protein	Uncharacterized protein	ABUW_1809	ABUW_1809
Intra	1	2	8	pdAbAB5075_001459	pdAbAB5075_001459	pdAbAB5075_001459-pdAbAB5075_001459	PpiA	PpiA	S	S	SS	Peptidyl-prolyl cis-trans isomerase (EC 5.2.1.8)	Peptidyl-prolyl cis-trans isomerase (EC 5.2.1.8)	ABUW_3872	ABUW_3872
Intra, Homo	1	2	8	pdAbAB5075_012145	pdAbAB5075_012145	pdAbAB5075_012145-pdAbAB5075_012145	TolC	TolC	M	M	MM	Type I secretion outer membrane protein (Type I secretion outer membrane protein, TolC)	Type I secretion outer membrane protein (Type I secretion outer membrane protein, TolC)	ABUW_3620	ABUW_3620
Intra	1	2	8	pdAbAB5075_063494	pdAbAB5075_063494	pdAbAB5075_063494-pdAbAB5075_063494	ABUW_1746	ABUW_1746	U	U	UU	Signal peptide protein (TPR repeat containing exported protein) (TPR repeat containing exported protein Putative periplasmic protein contains a protein prenylyltransferase domain) (Uncharacterized protein)	Signal peptide protein (TPR repeat containing exported protein) (TPR repeat containing exported protein Putative periplasmic protein contains a protein prenylyltransferase domain) (Uncharacterized protein)	ABUW_1746	ABUW_1746
Intra	1	2	8	pdAbAB5075_099429	pdAbAB5075_099429	pdAbAB5075_099429-pdAbAB5075_099429	RpsJ	RpsJ	S	S	SS	30S ribosomal protein S10	30S ribosomal protein S10	ABUW_0405	ABUW_0405
Intra	1	2	7	pdAbAB5075_083238	pdAbAB5075_083238	pdAbAB5075_083238-pdAbAB5075_083238	CysP	CysP	M	M	MM	ABC transporter permease (Sulfate and thiosulfate binding protein CysP) (Thiosulfate-binding protein)	ABC transporter permease (Sulfate and thiosulfate binding protein CysP) (Thiosulfate-binding protein)	ABUW_1021	ABUW_1021
Intra	1	2	7	pdAbAB5075_087954	pdAbAB5075_087954	pdAbAB5075_087954-pdAbAB5075_087954	SucA	SucA	S	S	SS	2-oxoglutarate dehydrogenase (2-oxoglutarate dehydrogenase E1 component) (EC 1.2.4.2) (2-oxoglutarate dehydrogenase, E1 component)	2-oxoglutarate dehydrogenase (2-oxoglutarate dehydrogenase E1 component) (EC 1.2.4.2) (2-oxoglutarate dehydrogenase, E1 component)	ABUW_0872	ABUW_0872
Intra	0	2	7	pdAbAB5075_080188	pdAbAB5075_080188	pdAbAB5075_080188-pdAbAB5075_080188	ABUW_1120	ABUW_1120	U	U	UU	Adhesin (Uncharacterized protein)	Adhesin (Uncharacterized protein)	ABUW_1120	ABUW_1120
Intra	1	2	6	pdAbAB5075_041323	pdAbAB5075_041323	pdAbAB5075_041323-pdAbAB5075_041323	ABUW_2642	ABUW_2642	M	M	MM	Membrane spanning export protein (Protein secretion efflux system ABC transporter) (Putative RND family drug transporter) (Secretion protein HlyD) (Type I secretion system, membrane fusion protein LapC)	Membrane spanning export protein (Protein secretion efflux system ABC transporter) (Putative RND family drug transporter) (Secretion protein HlyD) (Type I secretion system, membrane fusion protein LapC)	ABUW_2642	ABUW_2642
Intra	1	2	6	pdAbAB5075_043935	pdAbAB5075_043935	pdAbAB5075_043935-pdAbAB5075_043935	ABUW_2554	ABUW_2554	S	S	SS	Putative hemolysin	Putative hemolysin	ABUW_2554	ABUW_2554
Intra	1	2	6	pdAbAB5075_106644	pdAbAB5075_106644	pdAbAB5075_106644-pdAbAB5075_106644	ABUW_0159	ABUW_0159	M	M	MM	Ferrichrome-iron receptor (TonB-dependent receptor protein)	Ferrichrome-iron receptor (TonB-dependent receptor protein)	ABUW_0159	ABUW_0159
Intra	0	2	6	pdAbAB5075_004062	pdAbAB5075_004062	pdAbAB5075_004062-pdAbAB5075_004062	ABUW_1812	ABUW_1812	U	U	UU	Uncharacterized protein	Uncharacterized protein	ABUW_1812	ABUW_1812
Inter	0	2	6	pdAbAB5075_013184	pdAbAB5075_096109	pdAbAB5075_013184-pdAbAB5075_096109	OmpW	Oxa-23	M	S	SM	Outer membrane protein W (Putative outer membrane protein W)	Beta-lactamase OXA-23 (Beta-lactamase oxa23) (BlaOXA-23) (Carbapenem-hydrolyzing beta-lactamase OXA-23) (Carbapenemase OXA-23) (Class D beta-lactamase OXA-23) (Class D beta-lactamase Oxa-23) (OXA-23) (OXA-23 class D beta-lactamase) (OXA23 carbapenemase)	ABUW_3583	ABUW_0563
Intra	0	2	6	pdAbAB5075_055161	pdAbAB5075_055161	pdAbAB5075_055161-pdAbAB5075_055161	ABUW_2158	ABUW_2158	U	U	UU	Signal peptide protein (Uncharacterized protein)	Signal peptide protein (Uncharacterized protein)	ABUW_2158	ABUW_2158
Inter	0	2	6	pdAbAB5075_093491	pdAbAB5075_063581	pdAbAB5075_063581-pdAbAB5075_093491	OmpA	OmpH	M	M	MM	Membrane protein (Outer membrane protein A)	Membrane protein (Outer membrane protein) (Outer membrane protein H)	ABUW_0649	ABUW_1742
Inter	1	2	5	pdAbAB5075_043935	pdAbAB5075_014298	pdAbAB5075_014298-pdAbAB5075_043935	ABUW_2554	NusA	S	S	SS	Putative hemolysin	Transcription termination/antitermination protein NusA	ABUW_2554	ABUW_3542
Inter	1	2	5	pdAbAB5075_019512	pdAbAB5075_093491	pdAbAB5075_019512-pdAbAB5075_093491	RlmN	OmpA	S	M	SM	Dual-specificity RNA methyltransferase RlmN (EC 2.1.1.192) (23S rRNA (adenine(2503)-C(2))-methyltransferase) (23S rRNA m2A2503 methyltransferase) (Ribosomal RNA large subunit methyltransferase N) (tRNA (adenine(37)-C(2))-methyltransferase) (tRNA m2A37 methyltransferase)	Membrane protein (Outer membrane protein A)	ABUW_3380	ABUW_0649
Intra	1	2	5	pdAbAB5075_082539	pdAbAB5075_082539	pdAbAB5075_082539-pdAbAB5075_082539	ABUW_1048	ABUW_1048	M	M	MM	Membrane protein (Outer membrane lipoprotein Blc)	Membrane protein (Outer membrane lipoprotein Blc)	ABUW_1048	ABUW_1048
Intra	1	2	5	pdAbAB5075_102897	pdAbAB5075_102897	pdAbAB5075_102897-pdAbAB5075_102897	ABUW_0289	ABUW_0289	M	M	MM	Penicillin-binding protein 1A	Penicillin-binding protein 1A	ABUW_0289	ABUW_0289
Intra	0	2	5	pdAbAB5075_103691	pdAbAB5075_103691	pdAbAB5075_103691-pdAbAB5075_103691	ABUW_0263	ABUW_0263	U	U	UU	Uncharacterized protein	Uncharacterized protein	ABUW_0263	ABUW_0263
Intra	1	2	4	pdAbAB5075_000565	pdAbAB5075_000565	pdAbAB5075_000565-pdAbAB5075_000565	YidC	YidC	M	M	MM	Membrane protein insertase YidC (Foldase YidC) (Membrane integrase YidC) (Membrane protein YidC)	Membrane protein insertase YidC (Foldase YidC) (Membrane integrase YidC) (Membrane protein YidC)	ABUW_3903	ABUW_3903
Inter	1	2	4	pdAbAB5075_002498	pdAbAB5075_093491	pdAbAB5075_002498-pdAbAB5075_093491	Wza	OmpA	M	M	MM	Polysaccharide export protein	Membrane protein (Outer membrane protein A)	ABUW_3831	ABUW_0649
Inter	1	2	4	pdAbAB5075_029110	pdAbAB5075_095483	pdAbAB5075_029110-pdAbAB5075_095483	YiaD	GlnE	M	S	SM	Membrane protein (OmpA/MotB domain protein) (Outer membrane lipoprotein omp16) (Putative outer membrane lipoprotein)	Glutamate-ammonia-ligase adenylyltransferase (EC 2.7.7.42) (Glutamine-synthase adenylyltransferase) ([Glutamate--ammonia-ligase] adenylyltransferase)	ABUW_3045	ABUW_0586
Intra	1	2	4	pdAbAB5075_097308	pdAbAB5075_097308	pdAbAB5075_097308-pdAbAB5075_097308	ABUW_0503	ABUW_0503	S	S	SS	Cardiolipin synthetase (EC 2.7.8.-) (Phospholipase D/transphosphatidylase)	Cardiolipin synthetase (EC 2.7.8.-) (Phospholipase D/transphosphatidylase)	ABUW_0503	ABUW_0503
Inter	0	2	4	pdAbAB5075_101566	pdAbAB5075_002946	pdAbAB5075_002946-pdAbAB5075_101566	ABUW_0333	Pgi	U	S	SU	Uncharacterized protein	Glucose-6-phosphate isomerase (EC 5.3.1.9) (Glucose-6-phosphate isomerase) (GPI) (Phosphoglucose isomerase) (Phosphohexose isomerase)	ABUW_0333	ABUW_3817
Inter	0	2	4	pdAbAB5075_029110	pdAbAB5075_034707	pdAbAB5075_029110-pdAbAB5075_034707	YiaD	ABUW_2868	M	U	MU	Membrane protein (OmpA/MotB domain protein) (Outer membrane lipoprotein omp16) (Putative outer membrane lipoprotein)	Putative signal peptide (Signal peptide protein) (Uncharacterized protein)	ABUW_3045	ABUW_2868
Inter	0	2	4	pdAbAB5075_062557	pdAbAB5075_093491	pdAbAB5075_062557-pdAbAB5075_093491	ABUW_1844	OmpA	U	M	MU	Uncharacterized protein	Membrane protein (Outer membrane protein A)	ABUW_1844	ABUW_0649
Inter	1	2	3	pdAbAB5075_034241	pdAbAB5075_002049	pdAbAB5075_002049-pdAbAB5075_034241	ABUW_2887	DsbA	M	S	SM	Copper resistance protein NlpE (Lipoprotein)	Thiol:disulfide interchange protein	ABUW_2887	ABUW_3846
Inter	1	2	3	pdAbAB5075_051343	pdAbAB5075_010154	pdAbAB5075_010154-pdAbAB5075_051343	ABUW_2293	ParC	U	S	SU	Protein yceI (Uncharacterized protein)	DNA topoisomerase 4 subunit A (EC 5.99.1.3) (Topoisomerase IV subunit A)	ABUW_2293	ABUW_3690
Inter	1	2	3	pdAbAB5075_084017	pdAbAB5075_029110	pdAbAB5075_029110-pdAbAB5075_084017	Pal	YiaD	M	M	MM	18K peptidoglycan-associated outer membrane lipoprotein Peptidoglycan-associated lipoprotein Outer membrane protein P6 OmpA/MotB (Peptidoglycan-associated lipoprotein) (Peptidoglycan-binding protein)	Membrane protein (OmpA/MotB domain protein) (Outer membrane lipoprotein omp16) (Putative outer membrane lipoprotein)	ABUW_0992	ABUW_3045
Inter	1	2	3	pdAbAB5075_044538	pdAbAB5075_093491	pdAbAB5075_044538-pdAbAB5075_093491	PaaI	OmpA	S	M	SM	Phenylacetate-CoA oxygenase, PaaI subunit	Membrane protein (Outer membrane protein A)	ABUW_2533	ABUW_0649
Inter	1	2	3	pdAbAB5075_063596	pdAbAB5075_093491	pdAbAB5075_063596-pdAbAB5075_093491	BamA	OmpA	M	M	MM	Outer membrane protein assembly factor BamA	Membrane protein (Outer membrane protein A)	ABUW_1741	ABUW_0649
Inter	1	2	3	pdAbAB5075_093491	pdAbAB5075_082651	pdAbAB5075_082651-pdAbAB5075_093491	OmpA	ABUW_1045	M	M	MM	Membrane protein (Outer membrane protein A)	GGDEF family protein (Putative GGDEF family protein)	ABUW_0649	ABUW_1045
Inter	1	2	3	pdAbAB5075_085616	pdAbAB5075_084017	pdAbAB5075_084017-pdAbAB5075_085616	ABUW_0940	Pal	S	M	SM	Nitroreductase family protein (Oxygen-insensitive NAD(P)H nitroreductase / Dihydropteridine reductase) (EC 1.-.-.-) (EC 1.5.1.34)	18K peptidoglycan-associated outer membrane lipoprotein Peptidoglycan-associated lipoprotein Outer membrane protein P6 OmpA/MotB (Peptidoglycan-associated lipoprotein) (Peptidoglycan-binding protein)	ABUW_0940	ABUW_0992
Inter	1	2	3	pdAbAB5075_093491	pdAbAB5075_095483	pdAbAB5075_093491-pdAbAB5075_095483	OmpA	GlnE	M	S	SM	Membrane protein (Outer membrane protein A)	Glutamate-ammonia-ligase adenylyltransferase (EC 2.7.7.42) (Glutamine-synthase adenylyltransferase) ([Glutamate--ammonia-ligase] adenylyltransferase)	ABUW_0649	ABUW_0586
Inter	1	2	3	pdAbAB5075_093491	pdAbAB5075_096662	pdAbAB5075_093491-pdAbAB5075_096662	OmpA	Tgt	M	S	SM	Membrane protein (Outer membrane protein A)	Queuine tRNA-ribosyltransferase (EC 2.4.2.29) (Guanine insertion enzyme) (tRNA-guanine transglycosylase)	ABUW_0649	ABUW_0533
Intra	0	2	3	pdAbAB5075_013305	pdAbAB5075_013305	pdAbAB5075_013305-pdAbAB5075_013305	ABUW_3579	ABUW_3579	M	M	MM	Membrane protein (Uncharacterized protein)	Membrane protein (Uncharacterized protein)	ABUW_3579	ABUW_3579
Inter	0	2	3	pdAbAB5075_029394	pdAbAB5075_086769	pdAbAB5075_029394-pdAbAB5075_086769	BamE	ABUW_0909	M	U	MU	Outer membrane protein assembly factor BamE	Putative signal peptide (Signal peptide protein) (Uncharacterized protein)	ABUW_3034	ABUW_0909
Inter	0	2	3	pdAbAB5075_069610	pdAbAB5075_031919	pdAbAB5075_031919-pdAbAB5075_069610	ABUW_1536	PgaB	U	S	SU	Signal peptide protein (Uncharacterized protein)	Biofilm PGA synthesis deacetylase PgaB (Polysaccharide deacetylase)	ABUW_1536	ABUW_2960
Inter	1	2	2	pdAbAB5075_029110	pdAbAB5075_014298	pdAbAB5075_014298-pdAbAB5075_029110	YiaD	NusA	M	S	SM	Membrane protein (OmpA/MotB domain protein) (Outer membrane lipoprotein omp16) (Putative outer membrane lipoprotein)	Transcription termination/antitermination protein NusA	ABUW_3045	ABUW_3542
Intra	1	2	2	pdAbAB5075_028602	pdAbAB5075_028602	pdAbAB5075_028602-pdAbAB5075_028602	RpsL	RpsL	S	S	SS	30S ribosomal protein S12	30S ribosomal protein S12	ABUW_3063	ABUW_3063
Inter	1	2	2	pdAbAB5075_093491	pdAbAB5075_031919	pdAbAB5075_031919-pdAbAB5075_093491	OmpA	PgaB	M	S	SM	Membrane protein (Outer membrane protein A)	Biofilm PGA synthesis deacetylase PgaB (Polysaccharide deacetylase)	ABUW_0649	ABUW_2960
Inter	1	2	2	pdAbAB5075_101104	pdAbAB5075_036039	pdAbAB5075_036039-pdAbAB5075_101104	Gdh	ArgG	S	S	SS	Glutamate dehydrogenase	Argininosuccinate synthase (EC 6.3.4.5) (Citrulline--aspartate ligase)	ABUW_0350	ABUW_2823
Inter	1	2	2	pdAbAB5075_051343	pdAbAB5075_100192	pdAbAB5075_051343-pdAbAB5075_100192	ABUW_2293	Dxs	U	S	SU	Protein yceI (Uncharacterized protein)	1-deoxy-D-xylulose-5-phosphate synthase (EC 2.2.1.7) (1-deoxyxylulose-5-phosphate synthase)	ABUW_2293	ABUW_0379
Inter	1	2	2	pdAbAB5075_093491	pdAbAB5075_063056	pdAbAB5075_063056-pdAbAB5075_093491	OmpA	GdhB	M	S	SM	Membrane protein (Outer membrane protein A)	Quinoprotein glucose dehydrogenase-B (Uncharacterized protein)	ABUW_0649	ABUW_1762
Inter	1	2	2	pdAbAB5075_093491	pdAbAB5075_079806	pdAbAB5075_079806-pdAbAB5075_093491	OmpA	ABUW_1133	M	S	SM	Membrane protein (Outer membrane protein A)	ATP-dependent protease (ATP-dependent protease La Type II) (EC 3.4.21.53) (Peptidase S16, lon domain protein)	ABUW_0649	ABUW_1133
Inter	1	2	2	pdAbAB5075_111393	pdAbAB5075_093491	pdAbAB5075_093491-pdAbAB5075_111393	TrwC	OmpA	U	M	MU	Relaxase (TrwC) (TrwC protein)	Membrane protein (Outer membrane protein A)	ABUW_4076	ABUW_0649
Intra	1	2	2	pdAbAB5075_099357	pdAbAB5075_099357	pdAbAB5075_099357-pdAbAB5075_099357	RpsS	RpsS	S	S	SS	30S ribosomal protein S19	30S ribosomal protein S19	ABUW_0410	ABUW_0410
Inter	0	2	2	pdAbAB5075_014756	pdAbAB5075_107334	pdAbAB5075_014756-pdAbAB5075_107334	UbiB	ABUW_0139	S	U	SU	2-octaprenylphenol hydroxylase of ubiquinone biosynthetic pathway (Ubiquinone biosynthesis monooxygenase UbiB)	Uncharacterized protein	ABUW_3529	ABUW_0139
Intra	0	2	2	pdAbAB5075_026296	pdAbAB5075_026296	pdAbAB5075_026296-pdAbAB5075_026296	ABUW_3147	ABUW_3147	U	U	UU	Uncharacterized protein	Uncharacterized protein	ABUW_3147	ABUW_3147
Inter	0	2	2	pdAbAB5075_107334	pdAbAB5075_038571	pdAbAB5075_038571-pdAbAB5075_107334	ABUW_0139	LysC	U	S	SU	Uncharacterized protein	Aspartokinase (EC 2.7.2.4)	ABUW_0139	ABUW_2749
Inter	0	2	2	pdAbAB5075_041193	pdAbAB5075_040516	pdAbAB5075_040516-pdAbAB5075_041193	LptA	ABUW_2679	S	U	SU	Lipopolysaccharide export system protein LptA	Uncharacterized protein	ABUW_2646	ABUW_2679
Inter	0	2	2	pdAbAB5075_069610	pdAbAB5075_096109	pdAbAB5075_069610-pdAbAB5075_096109	ABUW_1536	Oxa-23	U	S	SU	Signal peptide protein (Uncharacterized protein)	Beta-lactamase OXA-23 (Beta-lactamase oxa23) (BlaOXA-23) (Carbapenem-hydrolyzing beta-lactamase OXA-23) (Carbapenemase OXA-23) (Class D beta-lactamase OXA-23) (Class D beta-lactamase Oxa-23) (OXA-23) (OXA-23 class D beta-lactamase) (OXA23 carbapenemase)	ABUW_1536	ABUW_0563
Inter	0	2	2	pdAbAB5075_072383	pdAbAB5075_083487	pdAbAB5075_072383-pdAbAB5075_083487	ABUW_1429	ABUW_1011	U	U	UU	Uncharacterized protein	Membrane protein (Uncharacterized protein)	ABUW_1429	ABUW_1011
Inter	0	2	2	pdAbAB5075_093491	pdAbAB5075_080706	pdAbAB5075_080706-pdAbAB5075_093491	OmpA	ABUW_1108	M	U	MU	Membrane protein (Outer membrane protein A)	Signal peptide protein (Uncharacterized protein)	ABUW_0649	ABUW_1108
Inter	0	2	2	pdAbAB5075_082192	pdAbAB5075_093491	pdAbAB5075_082192-pdAbAB5075_093491	ABUW_1060	OmpA	U	M	MU	Signal peptide protein (Uncharacterized protein)	Membrane protein (Outer membrane protein A)	ABUW_1060	ABUW_0649
Intra	0	2	2	pdAbAB5075_084132	pdAbAB5075_084132	pdAbAB5075_084132-pdAbAB5075_084132	ABUW_0986	ABUW_0986	U	U	UU	DNA phosphorothioation-dependent restriction protein DptG (Uncharacterized protein)	DNA phosphorothioation-dependent restriction protein DptG (Uncharacterized protein)	ABUW_0986	ABUW_0986
Intra	0	2	2	pdAbAB5075_090224	pdAbAB5075_090224	pdAbAB5075_090224-pdAbAB5075_090224	ABUW_0797	ABUW_0797	M	M	MM	Lipoprotein (Lipoprotein, putative)	Lipoprotein (Lipoprotein, putative)	ABUW_0797	ABUW_0797
Intra	1	1	76	pdAbAB5075_079468	pdAbAB5075_079468	pdAbAB5075_079468-pdAbAB5075_079468	CstA	CstA	M	M	MM	Carbon starvation protein A	Carbon starvation protein A	ABUW_1142	ABUW_1142
Intra	1	1	36	pdAbAB5075_087819	pdAbAB5075_087819	pdAbAB5075_087819-pdAbAB5075_087819	SucD	SucD	S	S	SS	Succinyl-CoA ligase [ADP-forming] subunit alpha (EC 6.2.1.5)	Succinyl-CoA ligase [ADP-forming] subunit alpha (EC 6.2.1.5)	ABUW_0876	ABUW_0876
Intra	1	1	35	pdAbAB5075_029394	pdAbAB5075_029394	pdAbAB5075_029394-pdAbAB5075_029394	BamE	BamE	M	M	MM	Outer membrane protein assembly factor BamE	Outer membrane protein assembly factor BamE	ABUW_3034	ABUW_3034
Inter	0	1	34	pdAbAB5075_062557	pdAbAB5075_049412	pdAbAB5075_049412-pdAbAB5075_062557	ABUW_1844	ABUW_2363	U	U	UU	Uncharacterized protein	Uncharacterized protein	ABUW_1844	ABUW_2363
Intra	1	1	28	pdAbAB5075_058810	pdAbAB5075_058810	pdAbAB5075_058810-pdAbAB5075_058810	AdeA	AdeA	M	M	MM	Multidrug efflux protein AdeA (RND efflux system, membrane fusion protein CmeA)	Multidrug efflux protein AdeA (RND efflux system, membrane fusion protein CmeA)	ABUW_1974	ABUW_1974
Intra	0	1	25	pdAbAB5075_094689	pdAbAB5075_094689	pdAbAB5075_094689-pdAbAB5075_094689	ABUW_0612	ABUW_0612	U	U	UU	Uncharacterized protein	Uncharacterized protein	ABUW_0612	ABUW_0612
Inter	1	1	21	pdAbAB5075_083982	pdAbAB5075_063494	pdAbAB5075_063494-pdAbAB5075_083982	TolB	ABUW_1746	S	U	SU	Protein TolB	Signal peptide protein (TPR repeat containing exported protein) (TPR repeat containing exported protein Putative periplasmic protein contains a protein prenylyltransferase domain) (Uncharacterized protein)	ABUW_0993	ABUW_1746
Intra	1	1	20	pdAbAB5075_025260	pdAbAB5075_025260	pdAbAB5075_025260-pdAbAB5075_025260	BfmR	BfmR	S	S	SS	BfmR (Chemotaxis protein CheY) (Transcriptional regulatory protein RstA) (Two-component regulatory system response regulator) (Two-component system response regulator protein)	BfmR (Chemotaxis protein CheY) (Transcriptional regulatory protein RstA) (Two-component regulatory system response regulator) (Two-component system response regulator protein)	ABUW_3181	ABUW_3181
Inter	0	1	19	pdAbAB5075_063581	pdAbAB5075_058458	pdAbAB5075_058458-pdAbAB5075_063581	OmpH	ABUW_1984	M	U	MU	Membrane protein (Outer membrane protein) (Outer membrane protein H)	Uncharacterized protein	ABUW_1742	ABUW_1984
Inter	0	1	18	pdAbAB5075_013184	pdAbAB5075_094118	pdAbAB5075_013184-pdAbAB5075_094118	OmpW	ABUW_0630	M	U	MU	Outer membrane protein W (Putative outer membrane protein W)	Uncharacterized protein	ABUW_3583	ABUW_0630
Intra	1	1	17	pdAbAB5075_007275	pdAbAB5075_007275	pdAbAB5075_007275-pdAbAB5075_007275	AtpA	AtpA	S	S	SS	ATP synthase subunit alpha (EC 3.6.3.14) (ATP synthase F1 sector subunit alpha) (F-ATPase subunit alpha)	ATP synthase subunit alpha (EC 3.6.3.14) (ATP synthase F1 sector subunit alpha) (F-ATPase subunit alpha)	ABUW_3734	ABUW_3734
Intra	1	1	17	pdAbAB5075_012679	pdAbAB5075_012679	pdAbAB5075_012679-pdAbAB5075_012679	TufA	TufA	S	S	SS	Elongation factor Tu (EF-Tu)	Elongation factor Tu (EF-Tu)	ABUW_3060	ABUW_3060
Homo	0	1	17	pdAbAB5075_047237	pdAbAB5075_047237	pdAbAB5075_047237-pdAbAB5075_047237	ABUW_2439	ABUW_2439	U	U	UU	TPR repeat containing protein (Uncharacterized protein)	TPR repeat containing protein (Uncharacterized protein)	ABUW_2439	ABUW_2439
Intra	0	1	15	pdAbAB5075_083952	pdAbAB5075_083952	pdAbAB5075_083952-pdAbAB5075_083952	TolA	TolA	M	M	MM	TolA protein (Tolerance to group A colicins single-stranded filamentous DNA phage)	TolA protein (Tolerance to group A colicins single-stranded filamentous DNA phage)	ABUW_0994	ABUW_0994
Homo	1	1	14	pdAbAB5075_082462	pdAbAB5075_082462	pdAbAB5075_082462-pdAbAB5075_082462	Gap	Gap	S	S	SS	Glyceraldehyde-3-phosphate dehydrogenase (EC 1.2.1.-)	Glyceraldehyde-3-phosphate dehydrogenase (EC 1.2.1.-)	ABUW_1050	ABUW_1050
Intra	0	1	13	pdAbAB5075_108110	pdAbAB5075_108110	pdAbAB5075_108110-pdAbAB5075_108110	ABUW_0112	ABUW_0112	U	U	UU	Uncharacterized protein	Uncharacterized protein	ABUW_0112	ABUW_0112
Intra	1	1	12	pdAbAB5075_081427	pdAbAB5075_081427	pdAbAB5075_081427-pdAbAB5075_081427	ABUW_1082	ABUW_1082	M	M	MM	Protease (Uncharacterized protein)	Protease (Uncharacterized protein)	ABUW_1082	ABUW_1082
Intra	1	1	12	pdAbAB5075_093678	pdAbAB5075_093678	pdAbAB5075_093678-pdAbAB5075_093678	Gcd	Gcd	S	S	SS	Glucose dehydrogenase (Glucose dehydrogenase, PQQ-dependent) (EC 1.1.5.2) (Quinoprotein glucose dehydrogenase) (EC 1.1.5.2)	Glucose dehydrogenase (Glucose dehydrogenase, PQQ-dependent) (EC 1.1.5.2) (Quinoprotein glucose dehydrogenase) (EC 1.1.5.2)	ABUW_0642	ABUW_0642
Inter	1	1	12	pdAbAB5075_110471	pdAbAB5075_110388	pdAbAB5075_110388-pdAbAB5075_110471	HlyD	AcrB	M	M	MM	Putative RND family drug transporter (Secretion protein HlyD)	Putative RND family cation/multidrug efflux pump (RND efflux transporter)	ABUW_0034	ABUW_0035
Inter	0	1	12	pdAbAB5075_101566	pdAbAB5075_029110	pdAbAB5075_029110-pdAbAB5075_101566	ABUW_0333	YiaD	U	M	MU	Uncharacterized protein	Membrane protein (OmpA/MotB domain protein) (Outer membrane lipoprotein omp16) (Putative outer membrane lipoprotein)	ABUW_0333	ABUW_3045
Intra	1	1	11	pdAbAB5075_012804	pdAbAB5075_012804	pdAbAB5075_012804-pdAbAB5075_012804	RplL	RplL	S	S	SS	50S ribosomal protein L7/L12	50S ribosomal protein L7/L12	ABUW_3591	ABUW_3591
Intra	1	1	11	pdAbAB5075_099192	pdAbAB5075_099192	pdAbAB5075_099192-pdAbAB5075_099192	RpmD	RpmD	S	S	SS	50S ribosomal protein L30	50S ribosomal protein L30	ABUW_0424	ABUW_0424
Intra	1	1	10	pdAbAB5075_011456	pdAbAB5075_011456	pdAbAB5075_011456-pdAbAB5075_011456	ABUW_3642	ABUW_3642	S	S	SS	Carboxyl-terminal protease (EC 3.4.21.102) (Putative periplasmic carboxyl-terminal protease)	Carboxyl-terminal protease (EC 3.4.21.102) (Putative periplasmic carboxyl-terminal protease)	ABUW_3642	ABUW_3642
Inter	1	1	10	pdAbAB5075_079911	pdAbAB5075_098153	pdAbAB5075_079911-pdAbAB5075_098153	NlpD	ABUW_0465	M	S	SM	Peptidase M23B (Peptidoglycan-binding protein)	Lytic transglycosylase, catalytic	ABUW_1131	ABUW_0465
Intra	0	1	9	pdAbAB5075_012362	pdAbAB5075_012362	pdAbAB5075_012362-pdAbAB5075_012362	ABUW_3612	ABUW_3612	U	U	UU	Uncharacterized protein	Uncharacterized protein	ABUW_3612	ABUW_3612
Intra	1	1	8	pdAbAB5075_004567	pdAbAB5075_004567	pdAbAB5075_004567-pdAbAB5075_004567	CydA	CydA	S	S	SS	Cytochrome D ubiquinol oxidase subunit I (Cytochrome d ubiquinol oxidase subunit I) (EC 1.10.3.-)	Cytochrome D ubiquinol oxidase subunit I (Cytochrome d ubiquinol oxidase subunit I) (EC 1.10.3.-)	ABUW_1795	ABUW_1795
Intra	1	1	8	pdAbAB5075_012787	pdAbAB5075_012787	pdAbAB5075_012787-pdAbAB5075_012787	RplJ	RplJ	S	S	SS	50S ribosomal protein L10	50S ribosomal protein L10	ABUW_3592	ABUW_3592
Homo	1	1	8	pdAbAB5075_013184	pdAbAB5075_013184	pdAbAB5075_013184-pdAbAB5075_013184	OmpW	OmpW	M	M	MM	Outer membrane protein W (Putative outer membrane protein W)	Outer membrane protein W (Putative outer membrane protein W)	ABUW_3583	ABUW_3583
Inter	0	1	8	pdAbAB5075_049412	pdAbAB5075_083399	pdAbAB5075_049412-pdAbAB5075_083399	ABUW_2363	CarO	U	M	MU	Uncharacterized protein	Carbapenem-associated resistance protein (Outer membrane protein CarO) (Outer membrane protein G1b)	ABUW_2363	ABUW_1015
Intra	1	1	7	pdAbAB5075_001258	pdAbAB5075_001258	pdAbAB5075_001258-pdAbAB5075_001258	DnaK	DnaK	S	S	SS	Chaperone protein DnaK (HSP70) (Heat shock 70 kDa protein) (Heat shock protein 70)	Chaperone protein DnaK (HSP70) (Heat shock 70 kDa protein) (Heat shock protein 70)	ABUW_3879	ABUW_3879
Intra	1	1	7	pdAbAB5075_047356	pdAbAB5075_047356	pdAbAB5075_047356-pdAbAB5075_047356	ABUW_2435	ABUW_2435	S	S	SS	3-oxoacyl-[acyl-carrier protein] reductase (EC 1.1.1.100) (Oxidoreductase) (Short-chain dehydrogenase)	3-oxoacyl-[acyl-carrier protein] reductase (EC 1.1.1.100) (Oxidoreductase) (Short-chain dehydrogenase)	ABUW_2435	ABUW_2435
Intra	1	1	7	pdAbAB5075_099241	pdAbAB5075_099241	pdAbAB5075_099241-pdAbAB5075_099241	RpsH	RpsH	S	S	SS	30S ribosomal protein S8	30S ribosomal protein S8	ABUW_0420	ABUW_0420
Intra	1	1	7	pdAbAB5075_110471	pdAbAB5075_110471	pdAbAB5075_110471-pdAbAB5075_110471	HlyD	HlyD	M	M	MM	Putative RND family drug transporter (Secretion protein HlyD)	Putative RND family drug transporter (Secretion protein HlyD)	ABUW_0034	ABUW_0034
Intra	0	1	7	pdAbAB5075_062557	pdAbAB5075_062557	pdAbAB5075_062557-pdAbAB5075_062557	ABUW_1844	ABUW_1844	U	U	UU	Uncharacterized protein	Uncharacterized protein	ABUW_1844	ABUW_1844
Inter	1	1	6	pdAbAB5075_013184	pdAbAB5075_021283	pdAbAB5075_013184-pdAbAB5075_021283	OmpW	CopA	M	S	SM	Outer membrane protein W (Putative outer membrane protein W)	Copper resistance protein A	ABUW_3583	ABUW_3321
Inter	1	1	6	pdAbAB5075_087119	pdAbAB5075_031467	pdAbAB5075_031467-pdAbAB5075_087119	CarB	Mqo	U	S	SU	Carbamoyl-phosphate synthase (glutamine-hydrolyzing) (EC 6.3.5.5)	Probable malate:quinone oxidoreductase (EC 1.1.5.4) (MQO) (Malate dehydrogenase [quinone])	ABUW_0893	ABUW_2973
Intra	1	1	6	pdAbAB5075_071753	pdAbAB5075_071753	pdAbAB5075_071753-pdAbAB5075_071753	ABUW_1450	ABUW_1450	S	S	SS	Putative beta-barrel assembly-enhancing protease (EC 3.4.-.-)	Putative beta-barrel assembly-enhancing protease (EC 3.4.-.-)	ABUW_1450	ABUW_1450
Inter	0	1	6	pdAbAB5075_062557	pdAbAB5075_083399	pdAbAB5075_062557-pdAbAB5075_083399	ABUW_1844	CarO	U	M	MU	Uncharacterized protein	Carbapenem-associated resistance protein (Outer membrane protein CarO) (Outer membrane protein G1b)	ABUW_1844	ABUW_1015
Intra	0	1	6	pdAbAB5075_077851	pdAbAB5075_077851	pdAbAB5075_077851-pdAbAB5075_077851	ABUW_1193	ABUW_1193	U	U	UU	Putative outermembrane protein (Uncharacterized protein)	Putative outermembrane protein (Uncharacterized protein)	ABUW_1193	ABUW_1193
Inter	1	1	5	pdAbAB5075_012754	pdAbAB5075_073749	pdAbAB5075_012754-pdAbAB5075_073749	RplA	ABUW_1358	S	M	SM	50S ribosomal protein L1	Penicillin-binding protein 1B (PBP-1b) (PBP1b) (Murein polymerase)	ABUW_3593	ABUW_1358
Intra	1	1	5	pdAbAB5075_031580	pdAbAB5075_031580	pdAbAB5075_031580-pdAbAB5075_031580	BetB	BetB	S	S	SS	NAD/NADP-dependent betaine aldehyde dehydrogenase (BADH) (EC 1.2.1.8)	NAD/NADP-dependent betaine aldehyde dehydrogenase (BADH) (EC 1.2.1.8)	ABUW_2971	ABUW_2971
Inter	1	1	5	pdAbAB5075_093491	pdAbAB5075_035233	pdAbAB5075_035233-pdAbAB5075_093491	OmpA	ABUW_2845	M	S	SM	Membrane protein (Outer membrane protein A)	21 kDa hemolysin (Signal peptide protein) (Uncharacterized protein)	ABUW_0649	ABUW_2845
Inter	1	1	5	pdAbAB5075_043935	pdAbAB5075_101390	pdAbAB5075_043935-pdAbAB5075_101390	ABUW_2554	SodC	S	S	SS	Putative hemolysin	Superoxide dismutase [Cu-Zn] (EC 1.15.1.1)	ABUW_2554	ABUW_0339
Inter	1	1	5	pdAbAB5075_049601	pdAbAB5075_061714	pdAbAB5075_049601-pdAbAB5075_061714	AspQ	PcaF2	S	S	SS	Glutaminase (Glutaminase-asparaginase) (EC 3.5.1.1) (L-asparaginase) (EC 3.5.1.1) (L-asparaginase 2)	Beta-ketoadipyl CoA thiolase	ABUW_2359	ABUW_1872
Homo	1	1	5	pdAbAB5075_064886	pdAbAB5075_064886	pdAbAB5075_064886-pdAbAB5075_064886	AccB	AccB	S	S	SS	Acetyl-CoA carboxylase (Acetyl-CoA carboxylase, biotin carboxyl carrier protein) (Biotin carboxyl carrier protein of acetyl-CoA carboxylase)	Acetyl-CoA carboxylase (Acetyl-CoA carboxylase, biotin carboxyl carrier protein) (Biotin carboxyl carrier protein of acetyl-CoA carboxylase)	ABUW_1697	ABUW_1697
Inter	1	1	5	pdAbAB5075_093491	pdAbAB5075_088913	pdAbAB5075_088913-pdAbAB5075_093491	OmpA	AdeK	M	M	MM	Membrane protein (Outer membrane protein A)	AdeK (Adenine deaminase) (Multidrug efflux protein AdeK) (RND efflux system, outer membrane lipoprotein CmeC) (Uncharacterized protein)	ABUW_0649	ABUW_0842
Inter	0	1	5	pdAbAB5075_049412	pdAbAB5075_105756	pdAbAB5075_049412-pdAbAB5075_105756	ABUW_2363	ABUW_0187	U	M	MU	Uncharacterized protein	33-36 kDa outer membrane protein (Membrane protein) (Uncharacterized protein)	ABUW_2363	ABUW_0187
Inter	0	1	5	pdAbAB5075_050251	pdAbAB5075_096109	pdAbAB5075_050251-pdAbAB5075_096109	ABUW_2336	Oxa-23	U	S	SU	Acyl-CoA dehydrogenase probable dibenzothiophene desulfurization enzyme (Putative Acyl-CoA dehydrogenase)	Beta-lactamase OXA-23 (Beta-lactamase oxa23) (BlaOXA-23) (Carbapenem-hydrolyzing beta-lactamase OXA-23) (Carbapenemase OXA-23) (Class D beta-lactamase OXA-23) (Class D beta-lactamase Oxa-23) (OXA-23) (OXA-23 class D beta-lactamase) (OXA23 carbapenemase)	ABUW_2336	ABUW_0563
Inter	1	1	4	pdAbAB5075_013184	pdAbAB5075_019677	pdAbAB5075_013184-pdAbAB5075_019677	OmpW	BamB	M	M	MM	Outer membrane protein W (Putative outer membrane protein W)	Outer membrane protein assembly factor BamB	ABUW_3583	ABUW_3374
Inter	1	1	4	pdAbAB5075_013184	pdAbAB5075_038804	pdAbAB5075_013184-pdAbAB5075_038804	OmpW	ABUW_2743	M	M	MM	Outer membrane protein W (Putative outer membrane protein W)	Peptidase M48 family protein (Type I deoxyribonuclease HsdR) (Zn-dependent protease with chaperone function)	ABUW_3583	ABUW_2743
Intra	1	1	4	pdAbAB5075_015641	pdAbAB5075_015641	pdAbAB5075_015641-pdAbAB5075_015641	XcpT	XcpT	S	S	SS	General secretion pathway protein G	General secretion pathway protein G	ABUW_3509	ABUW_3509
Inter	1	1	4	pdAbAB5075_103775	pdAbAB5075_019363	pdAbAB5075_019363-pdAbAB5075_103775	MetY	Prc	S	S	SS	O-acetylhomoserine sulfhydrylase / O-succinylhomoserine sulfhydrylase (EC 2.5.1.48) (EC 2.5.1.49) (O-acetylhomoserine/O-acetylserine sulfhydrylase)	Carboxy-protease (Carboxy-terminal protease for penicillin-binding protein) (Peptidase S41) (Tail-specific protease) (EC 3.4.21.102)	ABUW_0261	ABUW_3385
Homo	1	1	4	pdAbAB5075_019917	pdAbAB5075_019917	pdAbAB5075_019917-pdAbAB5075_019917	ABUW_3364	ABUW_3364	M	M	MM	RND efflux system, outer membrane lipoprotein CmeC (RND efflux system, outer membrane lipoprotein, NodT family)	RND efflux system, outer membrane lipoprotein CmeC (RND efflux system, outer membrane lipoprotein, NodT family)	ABUW_3364	ABUW_3364
Intra	1	1	4	pdAbAB5075_028518	pdAbAB5075_028518	pdAbAB5075_028518-pdAbAB5075_028518	FabB	FabB	S	S	SS	3-oxoacyl-ACP synthase (EC 2.3.1.41) (3-oxoacyl-[acyl-carrier-protein] synthase) (EC 2.3.1.41) (3-oxoacyl-[acyl-carrier-protein] synthase 1) (3-oxoacyl-[acyl-carrier-protein] synthase, KASI) (EC 2.3.1.41)	3-oxoacyl-ACP synthase (EC 2.3.1.41) (3-oxoacyl-[acyl-carrier-protein] synthase) (EC 2.3.1.41) (3-oxoacyl-[acyl-carrier-protein] synthase 1) (3-oxoacyl-[acyl-carrier-protein] synthase, KASI) (EC 2.3.1.41)	ABUW_3065	ABUW_3065
Inter	1	1	4	pdAbAB5075_029394	pdAbAB5075_092362	pdAbAB5075_029394-pdAbAB5075_092362	BamE	EcnB	M	M	MM	Outer membrane protein assembly factor BamE	Entericidin (Entericidin EcnAB) (Uncharacterized protein)	ABUW_3034	ABUW_0687
Intra	1	1	4	pdAbAB5075_078437	pdAbAB5075_078437	pdAbAB5075_078437-pdAbAB5075_078437	BauA	BauA	M	M	MM	Ferric acinetobactin receptor (Ferrichrome-iron receptor)	Ferric acinetobactin receptor (Ferrichrome-iron receptor)	ABUW_1177	ABUW_1177
Intra	1	1	4	pdAbAB5075_099286	pdAbAB5075_099286	pdAbAB5075_099286-pdAbAB5075_099286	RplN	RplN	S	S	SS	50S ribosomal protein L14	50S ribosomal protein L14	ABUW_0416	ABUW_0416
Inter	0	1	4	pdAbAB5075_086769	pdAbAB5075_029110	pdAbAB5075_029110-pdAbAB5075_086769	ABUW_0909	YiaD	U	M	MU	Putative signal peptide (Signal peptide protein) (Uncharacterized protein)	Membrane protein (OmpA/MotB domain protein) (Outer membrane lipoprotein omp16) (Putative outer membrane lipoprotein)	ABUW_0909	ABUW_3045
Inter	0	1	4	pdAbAB5075_069610	pdAbAB5075_030578	pdAbAB5075_030578-pdAbAB5075_069610	ABUW_1536	ABUW_2998	U	S	SU	Signal peptide protein (Uncharacterized protein)	DNA methylase N-4/N-6	ABUW_1536	ABUW_2998
Intra	0	1	4	pdAbAB5075_036474	pdAbAB5075_036474	pdAbAB5075_036474-pdAbAB5075_036474	ABUW_2815	ABUW_2815	U	U	UU	Uncharacterized protein	Uncharacterized protein	ABUW_2815	ABUW_2815
Inter	0	1	4	pdAbAB5075_107502	pdAbAB5075_047237	pdAbAB5075_047237-pdAbAB5075_107502	ABUW_0133	ABUW_2439	S	U	SU	Putative ribosomal subunit interface protein (Ribosomal subunit interface protein) (Ribosomal subunit interface protein, putative) (Uncharacterized protein)	TPR repeat containing protein (Uncharacterized protein)	ABUW_0133	ABUW_2439
Inter	0	1	4	pdAbAB5075_091404	pdAbAB5075_083399	pdAbAB5075_083399-pdAbAB5075_091404	ABUW_0724	CarO	M	M	MM	Membrane protein involved in aromatic hydrocarbon degradation (Outer membrane protein E)	Carbapenem-associated resistance protein (Outer membrane protein CarO) (Outer membrane protein G1b)	ABUW_0724	ABUW_1015
Intra	1	1	3	pdAbAB5075_007345	pdAbAB5075_007345	pdAbAB5075_007345-pdAbAB5075_007345	AtpD	AtpD	S	S	SS	ATP synthase subunit beta (EC 3.6.3.14) (ATP synthase F1 sector subunit beta) (F-ATPase subunit beta)	ATP synthase subunit beta (EC 3.6.3.14) (ATP synthase F1 sector subunit beta) (F-ATPase subunit beta)	ABUW_3732	ABUW_3732
Intra	1	1	3	pdAbAB5075_011114	pdAbAB5075_011114	pdAbAB5075_011114-pdAbAB5075_011114	GlnK	GlnK	S	S	SS	Nitrogen regulatory protein P-II (Nitrogen regulatory protein P-II 1)	Nitrogen regulatory protein P-II (Nitrogen regulatory protein P-II 1)	ABUW_3655	ABUW_3655
Inter	1	1	3	pdAbAB5075_027678	pdAbAB5075_099192	pdAbAB5075_027678-pdAbAB5075_099192	RplY	RpmD	S	S	SS	50S ribosomal protein L25	50S ribosomal protein L30	ABUW_3098	ABUW_0424
Inter	1	1	3	pdAbAB5075_063596	pdAbAB5075_027911	pdAbAB5075_027911-pdAbAB5075_063596	BamA	BamD	M	M	MM	Outer membrane protein assembly factor BamA	Outer membrane protein assembly factor BamD	ABUW_1741	ABUW_3087
Inter	1	1	3	pdAbAB5075_029110	pdAbAB5075_094356	pdAbAB5075_029110-pdAbAB5075_094356	YiaD	AccD	M	S	SM	Membrane protein (OmpA/MotB domain protein) (Outer membrane lipoprotein omp16) (Putative outer membrane lipoprotein)	Acetyl-coenzyme A carboxylase carboxyl transferase subunit beta (ACCase subunit beta) (Acetyl-CoA carboxylase carboxyltransferase subunit beta) (EC 6.4.1.2)	ABUW_3045	ABUW_0623
Intra	1	1	3	pdAbAB5075_069330	pdAbAB5075_069330	pdAbAB5075_069330-pdAbAB5075_069330	RplI	RplI	S	S	SS	50S ribosomal protein L9	50S ribosomal protein L9	ABUW_1546	ABUW_1546
Intra	1	1	3	pdAbAB5075_089534	pdAbAB5075_089534	pdAbAB5075_089534-pdAbAB5075_089534	ABUW_0823	ABUW_0823	S	S	SS	UPF0028 protein YchK (Uncharacterized protein)	UPF0028 protein YchK (Uncharacterized protein)	ABUW_0823	ABUW_0823
Intra	1	1	3	pdAbAB5075_093010	pdAbAB5075_093010	pdAbAB5075_093010-pdAbAB5075_093010	ABUW_0665	ABUW_0665	S	S	SS	Thiol:disulfide interchange protein DsbC	Thiol:disulfide interchange protein DsbC	ABUW_0665	ABUW_0665
Inter	1	1	3	pdAbAB5075_093491	pdAbAB5075_109921	pdAbAB5075_093491-pdAbAB5075_109921	OmpA	ABUW_0055	M	S	SM	Membrane protein (Outer membrane protein A)	Glucose sorbosone dehydrogenase (PQQ-dependent oxidoreductase, gdhB family)	ABUW_0649	ABUW_0055
Intra	1	1	3	pdAbAB5075_104012	pdAbAB5075_104012	pdAbAB5075_104012-pdAbAB5075_104012	OmpR	OmpR	M	M	MM	Chemotaxis protein CheY (Osmolarity response regulator) (Two-component system response regulator OmpR) (Two-component system response regulator protein)	Chemotaxis protein CheY (Osmolarity response regulator) (Two-component system response regulator OmpR) (Two-component system response regulator protein)	ABUW_0257	ABUW_0257
Inter	0	1	3	pdAbAB5075_001413	pdAbAB5075_082651	pdAbAB5075_001413-pdAbAB5075_082651	ABUW_3874	ABUW_1045	M	M	MM	Arabidopsis thaliana genomic DNA, chromosome 5, P1 clone:MYN8 (Arabidopsis thaliana genomic DNA, chromosome 5,P1 clone:MYN8) (Lipoprotein, putative) (Signal peptide protein)	GGDEF family protein (Putative GGDEF family protein)	ABUW_3874	ABUW_1045
Inter	0	1	3	pdAbAB5075_089424	pdAbAB5075_010746	pdAbAB5075_010746-pdAbAB5075_089424	ABUW_0826	ArsH	M	M	MM	DcaP-like protein (Uncharacterized protein)	ArsH (Arsenic resistance protein) (Arsenic resistance protein ArsH) (Arsenical resistance protein ArsH)	ABUW_0826	ABUW_3671
Inter	0	1	3	pdAbAB5075_096109	pdAbAB5075_013534	pdAbAB5075_013534-pdAbAB5075_096109	Oxa-23	ABUW_3571	S	M	SM	Beta-lactamase OXA-23 (Beta-lactamase oxa23) (BlaOXA-23) (Carbapenem-hydrolyzing beta-lactamase OXA-23) (Carbapenemase OXA-23) (Class D beta-lactamase OXA-23) (Class D beta-lactamase Oxa-23) (OXA-23) (OXA-23 class D beta-lactamase) (OXA23 carbapenemase)	Lipoprotein, putative (Uncharacterized protein)	ABUW_0563	ABUW_3571
Inter	0	1	3	pdAbAB5075_093491	pdAbAB5075_017018	pdAbAB5075_017018-pdAbAB5075_093491	OmpA	ABUW_3461	M	U	MU	Membrane protein (Outer membrane protein A)	Uncharacterized protein	ABUW_0649	ABUW_3461
Intra	0	1	3	pdAbAB5075_023732	pdAbAB5075_023732	pdAbAB5075_023732-pdAbAB5075_023732	ABUW_3234	ABUW_3234	S	S	SS	MORN repeat family protein (Peptidase C13 family protein) (Uncharacterized protein)	MORN repeat family protein (Peptidase C13 family protein) (Uncharacterized protein)	ABUW_3234	ABUW_3234
Inter	0	1	3	pdAbAB5075_069610	pdAbAB5075_034707	pdAbAB5075_034707-pdAbAB5075_069610	ABUW_1536	ABUW_2868	U	U	UU	Signal peptide protein (Uncharacterized protein)	Putative signal peptide (Signal peptide protein) (Uncharacterized protein)	ABUW_1536	ABUW_2868
Inter	0	1	3	pdAbAB5075_047237	pdAbAB5075_039407	pdAbAB5075_039407-pdAbAB5075_047237	ABUW_2439	ABUW_2724	U	U	UU	TPR repeat containing protein (Uncharacterized protein)	Uncharacterized protein	ABUW_2439	ABUW_2724
Inter	0	1	3	pdAbAB5075_063799	pdAbAB5075_039407	pdAbAB5075_039407-pdAbAB5075_063799	PyrH	ABUW_2724	S	U	SU	Uridylate kinase (UK) (EC 2.7.4.22) (Uridine monophosphate kinase)	Uncharacterized protein	ABUW_1735	ABUW_2724
Inter	0	1	3	pdAbAB5075_062557	pdAbAB5075_101390	pdAbAB5075_062557-pdAbAB5075_101390	ABUW_1844	SodC	U	S	SU	Uncharacterized protein	Superoxide dismutase [Cu-Zn] (EC 1.15.1.1)	ABUW_1844	ABUW_0339
Intra	0	1	3	pdAbAB5075_070888	pdAbAB5075_070888	pdAbAB5075_070888-pdAbAB5075_070888	CsuA	CsuA	M	M	MM	CsuA	CsuA	ABUW_1488	ABUW_1488
Intra	0	1	3	pdAbAB5075_102681	pdAbAB5075_102681	pdAbAB5075_102681-pdAbAB5075_102681	ABUW_0297	ABUW_0297	U	U	UU	Uncharacterized protein	Uncharacterized protein	ABUW_0297	ABUW_0297
Inter	1	1	2	pdAbAB5075_000532	pdAbAB5075_099275	pdAbAB5075_000532-pdAbAB5075_099275	RpmH	RplX	S	S	SS	50S ribosomal protein L34	50S ribosomal protein L24	ABUW_3906	ABUW_0417
Inter	1	1	2	pdAbAB5075_029394	pdAbAB5075_013184	pdAbAB5075_013184-pdAbAB5075_029394	BamE	OmpW	M	M	MM	Outer membrane protein assembly factor BamE	Outer membrane protein W (Putative outer membrane protein W)	ABUW_3034	ABUW_3583
Inter	1	1	2	pdAbAB5075_035233	pdAbAB5075_013184	pdAbAB5075_013184-pdAbAB5075_035233	ABUW_2845	OmpW	S	M	SM	21 kDa hemolysin (Signal peptide protein) (Uncharacterized protein)	Outer membrane protein W (Putative outer membrane protein W)	ABUW_2845	ABUW_3583
Inter	1	1	2	pdAbAB5075_017888	pdAbAB5075_082651	pdAbAB5075_017888-pdAbAB5075_082651	RpmG	ABUW_1045	S	M	SM	50S ribosomal protein L33	GGDEF family protein (Putative GGDEF family protein)	ABUW_3431	ABUW_1045
Intra	1	1	2	pdAbAB5075_017894	pdAbAB5075_017894	pdAbAB5075_017894-pdAbAB5075_017894	RpmB	RpmB	S	S	SS	50S ribosomal protein L28	50S ribosomal protein L28	ABUW_3430	ABUW_3430
Inter	1	1	2	pdAbAB5075_048805	pdAbAB5075_022263	pdAbAB5075_022263-pdAbAB5075_048805	ABUW_2384	InfC	M	S	SM	Sugar transport protein (Transporter)	Translation initiation factor 3 (Translation initiation factor IF-3)	ABUW_2384	ABUW_3289
Intra	1	1	2	pdAbAB5075_027416	pdAbAB5075_027416	pdAbAB5075_027416-pdAbAB5075_027416	RpmF	RpmF	S	S	SS	50S ribosomal protein L32	50S ribosomal protein L32	ABUW_3110	ABUW_3110
Inter	1	1	2	pdAbAB5075_029110	pdAbAB5075_098654	pdAbAB5075_029110-pdAbAB5075_098654	YiaD	Rnr	M	S	SM	Membrane protein (OmpA/MotB domain protein) (Outer membrane lipoprotein omp16) (Putative outer membrane lipoprotein)	Ribonuclease R (RNase R) (EC 3.1.13.1)	ABUW_3045	ABUW_0444
Intra	1	1	2	pdAbAB5075_044632	pdAbAB5075_044632	pdAbAB5075_044632-pdAbAB5075_044632	PaaB	PaaB	S	S	SS	Enoyl-CoA hydratase (EC 4.2.1.17) (Phenylacetate degradation enoyl-CoA hydratase) (EC 4.2.1.17) (Phenylacetate degradation enoyl-CoA hydratase PaaB) (EC 4.2.1.17)	Enoyl-CoA hydratase (EC 4.2.1.17) (Phenylacetate degradation enoyl-CoA hydratase) (EC 4.2.1.17) (Phenylacetate degradation enoyl-CoA hydratase PaaB) (EC 4.2.1.17)	ABUW_2529	ABUW_2529
Intra	1	1	2	pdAbAB5075_053919	pdAbAB5075_053919	pdAbAB5075_053919-pdAbAB5075_053919	HupB	HupB	S	S	SS	DNA-binding protein HU (DNA-binding protein HU-beta) (Transcriptional regulator HU subunit alpha)	DNA-binding protein HU (DNA-binding protein HU-beta) (Transcriptional regulator HU subunit alpha)	ABUW_2198	ABUW_2198
Intra	1	1	2	pdAbAB5075_056546	pdAbAB5075_056546	pdAbAB5075_056546-pdAbAB5075_056546	ABUW_2105	ABUW_2105	M	M	MM	Ferrichrome-iron receptor (TonB-dependent siderophore receptor)	Ferrichrome-iron receptor (TonB-dependent siderophore receptor)	ABUW_2105	ABUW_2105
Intra	1	1	2	pdAbAB5075_069320	pdAbAB5075_069320	pdAbAB5075_069320-pdAbAB5075_069320	RpsR	RpsR	S	S	SS	30S ribosomal protein S18	30S ribosomal protein S18	ABUW_1547	ABUW_1547
Intra	1	1	2	pdAbAB5075_070490	pdAbAB5075_070490	pdAbAB5075_070490-pdAbAB5075_070490	PqiB	PqiB	M	M	MM	Paraquat-inducible protein B	Paraquat-inducible protein B	ABUW_1502	ABUW_1502
Intra	1	1	2	pdAbAB5075_099072	pdAbAB5075_099072	pdAbAB5075_099072-pdAbAB5075_099072	RpoA	RpoA	S	S	SS	DNA-directed RNA polymerase subunit alpha (RNAP subunit alpha) (EC 2.7.7.6) (RNA polymerase subunit alpha) (Transcriptase subunit alpha)	DNA-directed RNA polymerase subunit alpha (RNAP subunit alpha) (EC 2.7.7.6) (RNA polymerase subunit alpha) (Transcriptase subunit alpha)	ABUW_0431	ABUW_0431
Intra	1	1	2	pdAbAB5075_101104	pdAbAB5075_101104	pdAbAB5075_101104-pdAbAB5075_101104	Gdh	Gdh	S	S	SS	Glutamate dehydrogenase	Glutamate dehydrogenase	ABUW_0350	ABUW_0350
Intra	1	1	2	pdAbAB5075_103118	pdAbAB5075_103118	pdAbAB5075_103118-pdAbAB5075_103118	FtsI	FtsI	M	M	MM	Peptidoglycan glycosyltransferase	Peptidoglycan glycosyltransferase	ABUW_0283	ABUW_0283
Inter	0	1	2	pdAbAB5075_003498	pdAbAB5075_012824	pdAbAB5075_003498-pdAbAB5075_012824	ABUW_1766	RpoB	S	S	SS	Mobile element protein (Putative transposase (ISN1))	DNA-directed RNA polymerase subunit beta (RNAP subunit beta) (EC 2.7.7.6) (RNA polymerase subunit beta) (Transcriptase subunit beta)	ABUW_1766	ABUW_3590
Inter	0	1	2	pdAbAB5075_034241	pdAbAB5075_003718	pdAbAB5075_003718-pdAbAB5075_034241	ABUW_2887	ABUW_1824	M	U	MU	Copper resistance protein NlpE (Lipoprotein)	Internalin (Internalin, putative) (Uncharacterized protein)	ABUW_2887	ABUW_1824
Inter	0	1	2	pdAbAB5075_011100	pdAbAB5075_019363	pdAbAB5075_011100-pdAbAB5075_019363	ABUW_3656	Prc	U	S	SU	Membrane fusogenic activity (Uncharacterized protein)	Carboxy-protease (Carboxy-terminal protease for penicillin-binding protein) (Peptidase S41) (Tail-specific protease) (EC 3.4.21.102)	ABUW_3656	ABUW_3385
Inter	0	1	2	pdAbAB5075_012824	pdAbAB5075_040516	pdAbAB5075_012824-pdAbAB5075_040516	RpoB	ABUW_2679	S	U	SU	DNA-directed RNA polymerase subunit beta (RNAP subunit beta) (EC 2.7.7.6) (RNA polymerase subunit beta) (Transcriptase subunit beta)	Uncharacterized protein	ABUW_3590	ABUW_2679
Inter	0	1	2	pdAbAB5075_034707	pdAbAB5075_013184	pdAbAB5075_013184-pdAbAB5075_034707	ABUW_2868	OmpW	U	M	MU	Putative signal peptide (Signal peptide protein) (Uncharacterized protein)	Outer membrane protein W (Putative outer membrane protein W)	ABUW_2868	ABUW_3583
Inter	0	1	2	pdAbAB5075_027911	pdAbAB5075_109813	pdAbAB5075_027911-pdAbAB5075_109813	BamD	ABUW_0060	M	U	MU	Outer membrane protein assembly factor BamD	Lipoprotein (Lipoprotein-34 (NlpB)) (Putative lipoprotein-34 (NlpB)) (Uncharacterized protein)	ABUW_3087	ABUW_0060
Inter	0	1	2	pdAbAB5075_101954	pdAbAB5075_029110	pdAbAB5075_029110-pdAbAB5075_101954	PilY	YiaD	U	M	MU	Pilus assembly protein tip-associated adhesin PilY1 (Type IV fimbrial biogenesis protein PilY1)	Membrane protein (OmpA/MotB domain protein) (Outer membrane lipoprotein omp16) (Putative outer membrane lipoprotein)	ABUW_0317	ABUW_3045
Inter	0	1	2	pdAbAB5075_093491	pdAbAB5075_036474	pdAbAB5075_036474-pdAbAB5075_093491	OmpA	ABUW_2815	M	U	MU	Membrane protein (Outer membrane protein A)	Uncharacterized protein	ABUW_0649	ABUW_2815
Inter	0	1	2	pdAbAB5075_040401	pdAbAB5075_096109	pdAbAB5075_040401-pdAbAB5075_096109	ABUW_2684	Oxa-23	S	S	SS	Phage putative head morphogenesis protein	Beta-lactamase OXA-23 (Beta-lactamase oxa23) (BlaOXA-23) (Carbapenem-hydrolyzing beta-lactamase OXA-23) (Carbapenemase OXA-23) (Class D beta-lactamase OXA-23) (Class D beta-lactamase Oxa-23) (OXA-23) (OXA-23 class D beta-lactamase) (OXA23 carbapenemase)	ABUW_2684	ABUW_0563
Inter	0	1	2	pdAbAB5075_040516	pdAbAB5075_067400	pdAbAB5075_040516-pdAbAB5075_067400	ABUW_2679	MiaA	U	S	SU	Uncharacterized protein	tRNA dimethylallyltransferase (EC 2.5.1.75) (Dimethylallyl diphosphate:tRNA dimethylallyltransferase) (Isopentenyl-diphosphate:tRNA isopentenyltransferase)	ABUW_2679	ABUW_1608
Inter	0	1	2	pdAbAB5075_050011	pdAbAB5075_040694	pdAbAB5075_040694-pdAbAB5075_050011	ABUW_2346	ABUW_2669	U	S	SU	Uncharacterized protein	Helicase domain-containing terminase-like protein	ABUW_2346	ABUW_2669
Intra	0	1	2	pdAbAB5075_042654	pdAbAB5075_042654	pdAbAB5075_042654-pdAbAB5075_042654	ABUW_2598	ABUW_2598	U	U	UU	Uncharacterized protein	Uncharacterized protein	ABUW_2598	ABUW_2598
Inter	0	1	2	pdAbAB5075_093491	pdAbAB5075_055443	pdAbAB5075_055443-pdAbAB5075_093491	OmpA	ABUW_2143	M	U	MU	Membrane protein (Outer membrane protein A)	Transcriptional regulator (Uncharacterized protein)	ABUW_0649	ABUW_2143
Inter	0	1	2	pdAbAB5075_063581	pdAbAB5075_092175	pdAbAB5075_063581-pdAbAB5075_092175	OmpH	ABUW_0698	M	S	SM	Membrane protein (Outer membrane protein) (Outer membrane protein H)	Flavodoxin/nitric oxide synthase (Uncharacterized iron-regulated membrane protein Iron-uptake factor PiuB)	ABUW_1742	ABUW_0698
Intra	0	1	2	pdAbAB5075_076422	pdAbAB5075_076422	pdAbAB5075_076422-pdAbAB5075_076422	ABUW_1233	ABUW_1233	M	M	MM	OmpW family protein (Outer membrane protein W)	OmpW family protein (Outer membrane protein W)	ABUW_1233	ABUW_1233
Inter	0	1	2	pdAbAB5075_079979	pdAbAB5075_080281	pdAbAB5075_079979-pdAbAB5075_080281	ABUW_1128	PstB	U	S	SU	Uncharacterized protein	Phosphate import ATP-binding protein PstB (EC 3.6.3.27) (ABC phosphate transporter) (Phosphate-transporting ATPase)	ABUW_1128	ABUW_1118
Inter	0	1	2	pdAbAB5075_096109	pdAbAB5075_083399	pdAbAB5075_083399-pdAbAB5075_096109	Oxa-23	CarO	S	M	SM	Beta-lactamase OXA-23 (Beta-lactamase oxa23) (BlaOXA-23) (Carbapenem-hydrolyzing beta-lactamase OXA-23) (Carbapenemase OXA-23) (Class D beta-lactamase OXA-23) (Class D beta-lactamase Oxa-23) (OXA-23) (OXA-23 class D beta-lactamase) (OXA23 carbapenemase)	Carbapenem-associated resistance protein (Outer membrane protein CarO) (Outer membrane protein G1b)	ABUW_0563	ABUW_1015
Inter	0	1	2	pdAbAB5075_101390	pdAbAB5075_083399	pdAbAB5075_083399-pdAbAB5075_101390	SodC	CarO	S	M	SM	Superoxide dismutase [Cu-Zn] (EC 1.15.1.1)	Carbapenem-associated resistance protein (Outer membrane protein CarO) (Outer membrane protein G1b)	ABUW_0339	ABUW_1015
Inter	0	1	2	pdAbAB5075_083487	pdAbAB5075_091768	pdAbAB5075_083487-pdAbAB5075_091768	ABUW_1011	ABUW_0710	U	U	UU	Membrane protein (Uncharacterized protein)	Signal peptide protein (Uncharacterized protein)	ABUW_1011	ABUW_0710
Inter	0	1	2	pdAbAB5075_083487	pdAbAB5075_095374	pdAbAB5075_083487-pdAbAB5075_095374	ABUW_1011	Pda1	U	U	UU	Membrane protein (Uncharacterized protein)	Pda1 (Polysaccharide deacetylase) (Putative polysaccharide deacetylase)	ABUW_1011	ABUW_0590
Inter	0	1	2	pdAbAB5075_092362	pdAbAB5075_105756	pdAbAB5075_092362-pdAbAB5075_105756	EcnB	ABUW_0187	M	M	MM	Entericidin (Entericidin EcnAB) (Uncharacterized protein)	33-36 kDa outer membrane protein (Membrane protein) (Uncharacterized protein)	ABUW_0687	ABUW_0187
Homo	0	1	2	pdAbAB5075_092961	pdAbAB5075_092961	pdAbAB5075_092961-pdAbAB5075_092961	ABUW_0667	ABUW_0667	S	S	SS	Activator of HSP90 ATPase (Toxin) (Uncharacterized protein)	Activator of HSP90 ATPase (Toxin) (Uncharacterized protein)	ABUW_0667	ABUW_0667
Intra	0	1	2	pdAbAB5075_096992	pdAbAB5075_096992	pdAbAB5075_096992-pdAbAB5075_096992	ABUW_0521	ABUW_0521	S	S	SS	Rhodanese domain protein (Sulfurtransferase) (Uncharacterized protein)	Rhodanese domain protein (Sulfurtransferase) (Uncharacterized protein)	ABUW_0521	ABUW_0521
Intra	0	1	2	pdAbAB5075_104494	pdAbAB5075_104494	pdAbAB5075_104494-pdAbAB5075_104494	ABUW_0234	ABUW_0234	S	S	SS	DNA/RNA non-specific endonuclease (DNA/RNA non-specific endonuclease G protein) (Endonuclease)	DNA/RNA non-specific endonuclease (DNA/RNA non-specific endonuclease G protein) (Endonuclease)	ABUW_0234	ABUW_0234
Intra	0	1	2	pdAbAB5075_105756	pdAbAB5075_105756	pdAbAB5075_105756-pdAbAB5075_105756	ABUW_0187	ABUW_0187	M	M	MM	33-36 kDa outer membrane protein (Membrane protein) (Uncharacterized protein)	33-36 kDa outer membrane protein (Membrane protein) (Uncharacterized protein)	ABUW_0187	ABUW_0187
Homo	1	1	1	pdAbAB5075_000701	pdAbAB5075_000701	pdAbAB5075_000701-pdAbAB5075_000701	DsbC	DsbC	S	S	SS	Thiol:disulfide interchange protein (Thiol:disulfide interchange protein DsbC)	Thiol:disulfide interchange protein (Thiol:disulfide interchange protein DsbC)	ABUW_3899	ABUW_3899
Inter	1	1	1	pdAbAB5075_001459	pdAbAB5075_093491	pdAbAB5075_001459-pdAbAB5075_093491	PpiA	OmpA	S	M	SM	Peptidyl-prolyl cis-trans isomerase (EC 5.2.1.8)	Membrane protein (Outer membrane protein A)	ABUW_3872	ABUW_0649
Inter	1	1	1	pdAbAB5075_093491	pdAbAB5075_002388	pdAbAB5075_002388-pdAbAB5075_093491	OmpA	FklB	M	M	MM	Membrane protein (Outer membrane protein A)	Peptidyl-prolyl cis-trans isomerase (EC 5.2.1.8)	ABUW_0649	ABUW_3835
Inter	1	1	1	pdAbAB5075_038804	pdAbAB5075_003143	pdAbAB5075_003143-pdAbAB5075_038804	ABUW_2743	LldD	M	S	SM	Peptidase M48 family protein (Type I deoxyribonuclease HsdR) (Zn-dependent protease with chaperone function)	L-lactate dehydrogenase (EC 1.1.-.-)	ABUW_2743	ABUW_3812
Homo	1	1	1	pdAbAB5075_003240	pdAbAB5075_003240	pdAbAB5075_003240-pdAbAB5075_003240	AraT	AraT	S	S	SS	Aromatic-amino-acid aminotransferase	Aromatic-amino-acid aminotransferase	ABUW_3810	ABUW_3810
Inter	1	1	1	pdAbAB5075_005623	pdAbAB5075_093491	pdAbAB5075_005623-pdAbAB5075_093491	DadX	OmpA	S	M	SM	Alanine racemase (EC 5.1.1.1)	Membrane protein (Outer membrane protein A)	ABUW_3788	ABUW_0649
Inter	1	1	1	pdAbAB5075_006961	pdAbAB5075_051343	pdAbAB5075_006961-pdAbAB5075_051343	ArgS	ABUW_2293	S	U	SU	Arginine--tRNA ligase (EC 6.1.1.19) (Arginyl-tRNA synthetase)	Protein yceI (Uncharacterized protein)	ABUW_3747	ABUW_2293
Inter	1	1	1	pdAbAB5075_034241	pdAbAB5075_007244	pdAbAB5075_007244-pdAbAB5075_034241	ABUW_2887	AtpF	M	S	SM	Copper resistance protein NlpE (Lipoprotein)	ATP synthase subunit b (ATP synthase F(0) sector subunit b) (ATPase subunit I) (F-type ATPase subunit b)	ABUW_2887	ABUW_3736
Intra	1	1	1	pdAbAB5075_007318	pdAbAB5075_007318	pdAbAB5075_007318-pdAbAB5075_007318	AtpG	AtpG	S	S	SS	ATP synthase gamma chain (ATP synthase F1 sector gamma subunit) (F-ATPase gamma subunit)	ATP synthase gamma chain (ATP synthase F1 sector gamma subunit) (F-ATPase gamma subunit)	ABUW_3733	ABUW_3733
Inter	1	1	1	pdAbAB5075_010224	pdAbAB5075_093491	pdAbAB5075_010224-pdAbAB5075_093491	FadD	OmpA	S	M	SM	Long-chain fatty acid--CoA ligase (Long-chain-fatty-acid--CoA ligase) (EC 6.2.1.3) (Long-chain-fatty-acid-CoA ligase) (EC 6.2.1.3) (Orf)	Membrane protein (Outer membrane protein A)	ABUW_3689	ABUW_0649
Inter	1	1	1	pdAbAB5075_012824	pdAbAB5075_093491	pdAbAB5075_012824-pdAbAB5075_093491	RpoB	OmpA	S	M	SM	DNA-directed RNA polymerase subunit beta (RNAP subunit beta) (EC 2.7.7.6) (RNA polymerase subunit beta) (Transcriptase subunit beta)	Membrane protein (Outer membrane protein A)	ABUW_3590	ABUW_0649
Inter	1	1	1	pdAbAB5075_093491	pdAbAB5075_013184	pdAbAB5075_013184-pdAbAB5075_093491	OmpA	OmpW	M	M	MM	Membrane protein (Outer membrane protein A)	Outer membrane protein W (Putative outer membrane protein W)	ABUW_0649	ABUW_3583
Inter	1	1	1	pdAbAB5075_013768	pdAbAB5075_047300	pdAbAB5075_013768-pdAbAB5075_047300	ABUW_3563	KatE	S	S	SS	IclR family transcriptional regulator (Transcriptional regulator) (Transcriptional regulator, IclR family)	Catalase (EC 1.11.1.6) (Hydroperoxidase) (EC 1.11.1.6)	ABUW_3563	ABUW_2436
Homo	1	1	1	pdAbAB5075_014298	pdAbAB5075_014298	pdAbAB5075_014298-pdAbAB5075_014298	NusA	NusA	S	S	SS	Transcription termination/antitermination protein NusA	Transcription termination/antitermination protein NusA	ABUW_3542	ABUW_3542
Inter	1	1	1	pdAbAB5075_014298	pdAbAB5075_082651	pdAbAB5075_014298-pdAbAB5075_082651	NusA	ABUW_1045	S	M	SM	Transcription termination/antitermination protein NusA	GGDEF family protein (Putative GGDEF family protein)	ABUW_3542	ABUW_1045
Inter	1	1	1	pdAbAB5075_092362	pdAbAB5075_014298	pdAbAB5075_014298-pdAbAB5075_092362	EcnB	NusA	M	S	SM	Entericidin (Entericidin EcnAB) (Uncharacterized protein)	Transcription termination/antitermination protein NusA	ABUW_0687	ABUW_3542
Inter	1	1	1	pdAbAB5075_018638	pdAbAB5075_079534	pdAbAB5075_018638-pdAbAB5075_079534	ABUW_3403	Efp	M	S	SM	TonB-dependent receptor	Elongation factor P (EF-P)	ABUW_3403	ABUW_1141
Inter	1	1	1	pdAbAB5075_018849	pdAbAB5075_051343	pdAbAB5075_018849-pdAbAB5075_051343	FumA	ABUW_2293	S	U	SU	Fumarate hydratase (Fumarate hydratase class I, aerobic) (EC 4.2.1.2)	Protein yceI (Uncharacterized protein)	ABUW_3397	ABUW_2293
Inter	1	1	1	pdAbAB5075_111393	pdAbAB5075_018901	pdAbAB5075_018901-pdAbAB5075_111393	TrwC	Pta	U	S	SU	Relaxase (TrwC) (TrwC protein)	Phosphate acetyltransferase (EC 2.3.1.8) (Phosphotransacetylase)	ABUW_4076	ABUW_3396
Inter	1	1	1	pdAbAB5075_019018	pdAbAB5075_034241	pdAbAB5075_019018-pdAbAB5075_034241	Edd	ABUW_2887	S	M	SM	Phosphogluconate dehydratase (EC 4.2.1.12)	Copper resistance protein NlpE (Lipoprotein)	ABUW_3394	ABUW_2887
Inter	1	1	1	pdAbAB5075_019545	pdAbAB5075_093491	pdAbAB5075_019545-pdAbAB5075_093491	PilF	OmpA	M	M	MM	Type IV pilus biogenesis/stability protein PilW	Membrane protein (Outer membrane protein A)	ABUW_3379	ABUW_0649
Inter	1	1	1	pdAbAB5075_019658	pdAbAB5075_029110	pdAbAB5075_019658-pdAbAB5075_029110	ABUW_3375	YiaD	U	M	MU	Mlr7403 protein (Uncharacterized protein)	Membrane protein (OmpA/MotB domain protein) (Outer membrane lipoprotein omp16) (Putative outer membrane lipoprotein)	ABUW_3375	ABUW_3045
Inter	1	1	1	pdAbAB5075_093491	pdAbAB5075_021497	pdAbAB5075_021497-pdAbAB5075_093491	OmpA	PntA-1	M	S	SM	Membrane protein (Outer membrane protein A)	NAD(P) transhydrogenase alpha subunit (EC 1.6.1.2) (NAD(P) transhydrogenase subunit alpha) (Pyridine nucleotide transhydrogenase alpha subunit 1) (EC 1.6.1.2)	ABUW_0649	ABUW_3314
Inter	1	1	1	pdAbAB5075_093491	pdAbAB5075_022466	pdAbAB5075_022466-pdAbAB5075_093491	OmpA	PheT	M	S	SM	Membrane protein (Outer membrane protein A)	Phenylalanine--tRNA ligase beta subunit (EC 6.1.1.20) (Phenylalanyl-tRNA synthetase beta subunit)	ABUW_0649	ABUW_3280
Inter	1	1	1	pdAbAB5075_093491	pdAbAB5075_022553	pdAbAB5075_022553-pdAbAB5075_093491	OmpA	Rho	M	S	SM	Membrane protein (Outer membrane protein A)	Transcription termination factor Rho (EC 3.6.4.-) (ATP-dependent helicase Rho)	ABUW_0649	ABUW_3277
Inter	1	1	1	pdAbAB5075_024590	pdAbAB5075_049939	pdAbAB5075_024590-pdAbAB5075_049939	ABUW_3204	PurT	S	S	SS	Amidohydrolase (N-acetyl-L,L-diaminopimelate deacetylase) (EC 3.5.1.47)	Phosphoribosylglycinamide formyltransferase 2 (GART 2) (EC 2.1.2.-) (5'-phosphoribosylglycinamide transformylase 2) (Formate-dependent GAR transformylase) (GAR transformylase 2)	ABUW_3204	ABUW_2350
Inter	1	1	1	pdAbAB5075_093491	pdAbAB5075_024590	pdAbAB5075_024590-pdAbAB5075_093491	OmpA	ABUW_3204	M	S	SM	Membrane protein (Outer membrane protein A)	Amidohydrolase (N-acetyl-L,L-diaminopimelate deacetylase) (EC 3.5.1.47)	ABUW_0649	ABUW_3204
Homo	1	1	1	pdAbAB5075_025172	pdAbAB5075_025172	pdAbAB5075_025172-pdAbAB5075_025172	NrdA	NrdA	S	S	SS	Ribonucleoside-diphosphate reductase alpha subunit (Ribonucleoside-diphosphate reductase, alpha subunit) (EC 1.17.4.1) (Ribonucleotide reductase of class Ia (Aerobic), alpha subunit) (EC 1.17.4.1) (Ribonucleotide reductase of class Ia (Aerobic),alpha subunit) (EC 1.17.4.1) (Ribonucleotide-diphosphate reductase subunit alpha) (EC 1.17.4.1)	Ribonucleoside-diphosphate reductase alpha subunit (Ribonucleoside-diphosphate reductase, alpha subunit) (EC 1.17.4.1) (Ribonucleotide reductase of class Ia (Aerobic), alpha subunit) (EC 1.17.4.1) (Ribonucleotide reductase of class Ia (Aerobic),alpha subunit) (EC 1.17.4.1) (Ribonucleotide-diphosphate reductase subunit alpha) (EC 1.17.4.1)	ABUW_3183	ABUW_3183
Inter	1	1	1	pdAbAB5075_093491	pdAbAB5075_025862	pdAbAB5075_025862-pdAbAB5075_093491	OmpA	ABUW_3163	M	S	SM	Membrane protein (Outer membrane protein A)	Cold-shock protein (Putative cold shock protein)	ABUW_0649	ABUW_3163
Inter	1	1	1	pdAbAB5075_049601	pdAbAB5075_028616	pdAbAB5075_028616-pdAbAB5075_049601	AspQ	RpsG	S	S	SS	Glutaminase (Glutaminase-asparaginase) (EC 3.5.1.1) (L-asparaginase) (EC 3.5.1.1) (L-asparaginase 2)	30S ribosomal protein S7	ABUW_2359	ABUW_3062
Inter	1	1	1	pdAbAB5075_029110	pdAbAB5075_037645	pdAbAB5075_029110-pdAbAB5075_037645	YiaD	HcaA	M	S	SM	Membrane protein (OmpA/MotB domain protein) (Outer membrane lipoprotein omp16) (Putative outer membrane lipoprotein)	4-hydroxycinnamoyl CoA hydratase/lyase (EC 4.2.1.17) (4-hydroxycinnamoyl CoA hydratase/lyase (Enoyl-CoA hydratase/lyase)) (EC 4.2.1.17) (Enoyl-CoA hydratase/isomerase) (p-hydroxycinnamoyl CoA hydratase/lyase) (EC 4.2.1.17)	ABUW_3045	ABUW_2778
Inter	1	1	1	pdAbAB5075_029110	pdAbAB5075_085589	pdAbAB5075_029110-pdAbAB5075_085589	YiaD	ABUW_0941	M	S	SM	Membrane protein (OmpA/MotB domain protein) (Outer membrane lipoprotein omp16) (Putative outer membrane lipoprotein)	Oxidoreductase short chain dehydrogenase/reductase family (Oxidoreductase, short chain dehydrogenase/reductase family)	ABUW_3045	ABUW_0941
Inter	1	1	1	pdAbAB5075_029110	pdAbAB5075_098153	pdAbAB5075_029110-pdAbAB5075_098153	YiaD	ABUW_0465	M	S	SM	Membrane protein (OmpA/MotB domain protein) (Outer membrane lipoprotein omp16) (Putative outer membrane lipoprotein)	Lytic transglycosylase, catalytic	ABUW_3045	ABUW_0465
Inter	1	1	1	pdAbAB5075_031467	pdAbAB5075_093491	pdAbAB5075_031467-pdAbAB5075_093491	Mqo	OmpA	S	M	SM	Probable malate:quinone oxidoreductase (EC 1.1.5.4) (MQO) (Malate dehydrogenase [quinone])	Membrane protein (Outer membrane protein A)	ABUW_2973	ABUW_0649
Inter	1	1	1	pdAbAB5075_032908	pdAbAB5075_093491	pdAbAB5075_032908-pdAbAB5075_093491	MetH	OmpA	S	M	SM	5-methyltetrahydrofolate--homocysteine methyltransferase (EC 2.1.1.13) (Methionine synthase)	Membrane protein (Outer membrane protein A)	ABUW_2926	ABUW_0649
Intra	1	1	1	pdAbAB5075_033463	pdAbAB5075_033463	pdAbAB5075_033463-pdAbAB5075_033463	TesA	TesA	S	S	SS	Acyl-CoA thioesterase (Arylesterase) (EC 3.1.1.2)	Acyl-CoA thioesterase (Arylesterase) (EC 3.1.1.2)	ABUW_2912	ABUW_2912
Intra	1	1	1	pdAbAB5075_033927	pdAbAB5075_033927	pdAbAB5075_033927-pdAbAB5075_033927	CysD	CysD	S	S	SS	Sulfate adenylyltransferase subunit 2 (EC 2.7.7.4) (ATP-sulfurylase small subunit) (Sulfate adenylate transferase)	Sulfate adenylyltransferase subunit 2 (EC 2.7.7.4) (ATP-sulfurylase small subunit) (Sulfate adenylate transferase)	ABUW_2896	ABUW_2896
Inter	1	1	1	pdAbAB5075_034241	pdAbAB5075_044538	pdAbAB5075_034241-pdAbAB5075_044538	ABUW_2887	PaaI	M	S	SM	Copper resistance protein NlpE (Lipoprotein)	Phenylacetate-CoA oxygenase, PaaI subunit	ABUW_2887	ABUW_2533
Inter	1	1	1	pdAbAB5075_034241	pdAbAB5075_049775	pdAbAB5075_034241-pdAbAB5075_049775	ABUW_2887	Gpo	M	S	SM	Copper resistance protein NlpE (Lipoprotein)	Glutathione peroxidase	ABUW_2887	ABUW_2355
Inter	1	1	1	pdAbAB5075_079911	pdAbAB5075_034241	pdAbAB5075_034241-pdAbAB5075_079911	NlpD	ABUW_2887	M	M	MM	Peptidase M23B (Peptidoglycan-binding protein)	Copper resistance protein NlpE (Lipoprotein)	ABUW_1131	ABUW_2887
Inter	1	1	1	pdAbAB5075_101390	pdAbAB5075_034801	pdAbAB5075_034801-pdAbAB5075_101390	SodC	Lon	S	S	SS	Superoxide dismutase [Cu-Zn] (EC 1.15.1.1)	Lon protease (EC 3.4.21.53) (ATP-dependent protease La)	ABUW_0339	ABUW_2865
Inter	1	1	1	pdAbAB5075_093491	pdAbAB5075_036337	pdAbAB5075_036337-pdAbAB5075_093491	OmpA	ABUW_2816	M	M	MM	Membrane protein (Outer membrane protein A)	YD repeat protein	ABUW_0649	ABUW_2816
Inter	1	1	1	pdAbAB5075_036841	pdAbAB5075_093491	pdAbAB5075_036841-pdAbAB5075_093491	YdcW	OmpA	S	M	SM	4-aminobutyraldehyde dehydrogenase (EC 1.2.1.19) (Betaine aldehyde dehydrogenase) (Phenylacetaldehyde dehydrogenase)	Membrane protein (Outer membrane protein A)	ABUW_2802	ABUW_0649
Inter	1	1	1	pdAbAB5075_093491	pdAbAB5075_037645	pdAbAB5075_037645-pdAbAB5075_093491	OmpA	HcaA	M	S	SM	Membrane protein (Outer membrane protein A)	4-hydroxycinnamoyl CoA hydratase/lyase (EC 4.2.1.17) (4-hydroxycinnamoyl CoA hydratase/lyase (Enoyl-CoA hydratase/lyase)) (EC 4.2.1.17) (Enoyl-CoA hydratase/isomerase) (p-hydroxycinnamoyl CoA hydratase/lyase) (EC 4.2.1.17)	ABUW_0649	ABUW_2778
Inter	1	1	1	pdAbAB5075_079911	pdAbAB5075_038804	pdAbAB5075_038804-pdAbAB5075_079911	NlpD	ABUW_2743	M	M	MM	Peptidase M23B (Peptidoglycan-binding protein)	Peptidase M48 family protein (Type I deoxyribonuclease HsdR) (Zn-dependent protease with chaperone function)	ABUW_1131	ABUW_2743
Inter	1	1	1	pdAbAB5075_092362	pdAbAB5075_038804	pdAbAB5075_038804-pdAbAB5075_092362	EcnB	ABUW_2743	M	M	MM	Entericidin (Entericidin EcnAB) (Uncharacterized protein)	Peptidase M48 family protein (Type I deoxyribonuclease HsdR) (Zn-dependent protease with chaperone function)	ABUW_0687	ABUW_2743
Inter	1	1	1	pdAbAB5075_099727	pdAbAB5075_038804	pdAbAB5075_038804-pdAbAB5075_099727	PlsB	ABUW_2743	M	M	MM	Glycerol-3-phosphate acyltransferase (GPAT) (EC 2.3.1.15)	Peptidase M48 family protein (Type I deoxyribonuclease HsdR) (Zn-dependent protease with chaperone function)	ABUW_0395	ABUW_2743
Intra	1	1	1	pdAbAB5075_038932	pdAbAB5075_038932	pdAbAB5075_038932-pdAbAB5075_038932	ABUW_2738	ABUW_2738	S	S	SS	Peptidase M23/M37 family (Peptidase, M23/M37 family)	Peptidase M23/M37 family (Peptidase, M23/M37 family)	ABUW_2738	ABUW_2738
Inter	1	1	1	pdAbAB5075_039210	pdAbAB5075_080607	pdAbAB5075_039210-pdAbAB5075_080607	ABUW_2730	Ddc	M	S	SM	OmpA/MotB (Outer membrane lipoprotein omp16)	Diaminobutyrate decarboxylase (L-2,4-diaminobutyrate decarboxylase) (EC 4.1.1.86)	ABUW_2730	ABUW_1110
Inter	1	1	1	pdAbAB5075_093491	pdAbAB5075_041134	pdAbAB5075_041134-pdAbAB5075_093491	OmpA	KdsD	M	S	SM	Membrane protein (Outer membrane protein A)	Arabinose 5-phosphate isomerase (API) (EC 5.3.1.13)	ABUW_0649	ABUW_2649
Inter	1	1	1	pdAbAB5075_093119	pdAbAB5075_041233	pdAbAB5075_041233-pdAbAB5075_093119	ABUW_0661	ABUW_2644	M	M	MM	Probable tonB-dependent receptor yncD (TonB-dependent receptor)	Putative RND family drug transporter (RND transporter) (Type I secretion system, outer membrane component LapE)	ABUW_0661	ABUW_2644
Intra	1	1	1	pdAbAB5075_044430	pdAbAB5075_044430	pdAbAB5075_044430-pdAbAB5075_044430	PaaN	PaaN	S	S	SS	Phenylacetic acid degradation protein PaaN (Phenylacetic acid degradation protein PaaN, ring-opening aldehyde dehydrogenase) (EC 1.2.1.3) (Phenylacetic acid degradation protein PaaN,ring-opening aldehyde dehydrogenase) (EC 1.2.1.3)	Phenylacetic acid degradation protein PaaN (Phenylacetic acid degradation protein PaaN, ring-opening aldehyde dehydrogenase) (EC 1.2.1.3) (Phenylacetic acid degradation protein PaaN,ring-opening aldehyde dehydrogenase) (EC 1.2.1.3)	ABUW_2536	ABUW_2536
Inter	1	1	1	pdAbAB5075_093491	pdAbAB5075_044562	pdAbAB5075_044562-pdAbAB5075_093491	OmpA	PaaJ	M	S	SM	Membrane protein (Outer membrane protein A)	Phenylacetate-CoA oxygenase, PaaJ subunit	ABUW_0649	ABUW_2532
Inter	1	1	1	pdAbAB5075_065647	pdAbAB5075_044632	pdAbAB5075_044632-pdAbAB5075_065647	ABUW_1674	PaaB	S	S	SS	3-ketoacyl-CoA thiolase (EC 2.3.1.16) (EC 2.3.1.9) (3-ketoacyl-CoA thiolase @ Acetyl-CoA acetyltransferase) (EC 2.3.1.16) (EC 2.3.1.9) (Acetyl-CoA acetyltransferase) (EC 2.3.1.9) (Acetyl-CoA acyltransferase)	Enoyl-CoA hydratase (EC 4.2.1.17) (Phenylacetate degradation enoyl-CoA hydratase) (EC 4.2.1.17) (Phenylacetate degradation enoyl-CoA hydratase PaaB) (EC 4.2.1.17)	ABUW_1674	ABUW_2529
Inter	1	1	1	pdAbAB5075_093491	pdAbAB5075_047300	pdAbAB5075_047300-pdAbAB5075_093491	OmpA	KatE	M	S	SM	Membrane protein (Outer membrane protein A)	Catalase (EC 1.11.1.6) (Hydroperoxidase) (EC 1.11.1.6)	ABUW_0649	ABUW_2436
Intra	1	1	1	pdAbAB5075_047768	pdAbAB5075_047768	pdAbAB5075_047768-pdAbAB5075_047768	ABUW_2421	ABUW_2421	M	M	MM	ABC transporter, periplasmic binding protein (Putative amino-acid transporter periplasmic solute-binding protein)	ABC transporter, periplasmic binding protein (Putative amino-acid transporter periplasmic solute-binding protein)	ABUW_2421	ABUW_2421
Intra	1	1	1	pdAbAB5075_047797	pdAbAB5075_047797	pdAbAB5075_047797-pdAbAB5075_047797	ABUW_2420	ABUW_2420	M	M	MM	ABC transporter, periplasmic binding protein (Lysine-arginine-ornithine-binding periplasmic protein (TC 3.A.1.3.1))	ABC transporter, periplasmic binding protein (Lysine-arginine-ornithine-binding periplasmic protein (TC 3.A.1.3.1))	ABUW_2420	ABUW_2420
Inter	1	1	1	pdAbAB5075_061714	pdAbAB5075_050360	pdAbAB5075_050360-pdAbAB5075_061714	PcaF2	GltI	S	M	SM	Beta-ketoadipyl CoA thiolase	ABC transporter substrate-binding protein (Glutamate Aspartate periplasmic binding protein GltI (TC 3.A.1.3.4)) (Glutamate/aspartate ABC transporter substrate-binding protein) (Glutamate/aspartate ABC transporter, periplasmic glutamate/aspartate-binding protein)	ABUW_1872	ABUW_2333
Inter	1	1	1	pdAbAB5075_071734	pdAbAB5075_050360	pdAbAB5075_050360-pdAbAB5075_071734	RpsU	GltI	S	M	SM	30S ribosomal protein S21	ABC transporter substrate-binding protein (Glutamate Aspartate periplasmic binding protein GltI (TC 3.A.1.3.4)) (Glutamate/aspartate ABC transporter substrate-binding protein) (Glutamate/aspartate ABC transporter, periplasmic glutamate/aspartate-binding protein)	ABUW_1452	ABUW_2333
Inter	1	1	1	pdAbAB5075_087119	pdAbAB5075_051343	pdAbAB5075_051343-pdAbAB5075_087119	CarB	ABUW_2293	U	U	UU	Carbamoyl-phosphate synthase (glutamine-hydrolyzing) (EC 6.3.5.5)	Protein yceI (Uncharacterized protein)	ABUW_0893	ABUW_2293
Inter	1	1	1	pdAbAB5075_079991	pdAbAB5075_052050	pdAbAB5075_052050-pdAbAB5075_079991	DacC	SurA	M	S	SM	D-alanyl-D-alanine carboxypeptidase (EC 3.4.16.4) (Penicillin-binding protein 6) (EC 3.4.16.4) (Penicillin-binding protein 6 (D-alanyl-D-alanine carboxypeptidase))	Chaperone SurA (Peptidyl-prolyl cis-trans isomerase SurA) (Rotamase SurA)	ABUW_1127	ABUW_2268
Inter	1	1	1	pdAbAB5075_093491	pdAbAB5075_053162	pdAbAB5075_053162-pdAbAB5075_093491	OmpA	ABUW_2225	M	M	MM	Membrane protein (Outer membrane protein A)	Dipeptide-binding ABC transporter, periplasmic substrate-binding component (TC 3.A.1.5.2) (Heme-binding protein A)	ABUW_0649	ABUW_2225
Inter	1	1	1	pdAbAB5075_053460	pdAbAB5075_067749	pdAbAB5075_053460-pdAbAB5075_067749	RpsT	AcnB	S	S	SS	30S ribosomal protein S20	Aconitate hydratase B (EC 4.2.1.3) (EC 4.2.1.99) (2-methylisocitrate dehydratase)	ABUW_2216	ABUW_1593
Inter	1	1	1	pdAbAB5075_093491	pdAbAB5075_058118	pdAbAB5075_058118-pdAbAB5075_093491	OmpA	ABUW_2053	M	S	SM	Membrane protein (Outer membrane protein A)	P pilus assembly protein, chaperone PapD (Pili assembly chaperone) (Pilus assembly protein)	ABUW_0649	ABUW_2053
Inter	1	1	1	pdAbAB5075_073749	pdAbAB5075_063777	pdAbAB5075_063777-pdAbAB5075_073749	ABUW_1358	Frr	M	S	SM	Penicillin-binding protein 1B (PBP-1b) (PBP1b) (Murein polymerase)	Ribosome-recycling factor (RRF) (Ribosome-releasing factor)	ABUW_1358	ABUW_1736
Intra	1	1	1	pdAbAB5075_065983	pdAbAB5075_065983	pdAbAB5075_065983-pdAbAB5075_065983	ABUW_1661	ABUW_1661	S	S	SS	Universal stress protein	Universal stress protein	ABUW_1661	ABUW_1661
Intra	1	1	1	pdAbAB5075_066072	pdAbAB5075_066072	pdAbAB5075_066072-pdAbAB5075_066072	ABUW_1656	ABUW_1656	M	M	MM	OmpW family protein (Outer membrane protein W)	OmpW family protein (Outer membrane protein W)	ABUW_1656	ABUW_1656
Inter	1	1	1	pdAbAB5075_106185	pdAbAB5075_066284	pdAbAB5075_066284-pdAbAB5075_106185	AcsA	ABUW_1646	S	M	SM	Acetyl-coenzyme A synthetase (AcCoA synthetase) (Acs) (EC 6.2.1.1) (Acetate--CoA ligase) (Acyl-activating enzyme)	Outer membrane receptor proteins, mostly Fe transport (TonB-dependent siderophore receptor)	ABUW_0175	ABUW_1646
Inter	1	1	1	pdAbAB5075_099116	pdAbAB5075_067280	pdAbAB5075_067280-pdAbAB5075_099116	RpsK	PpiB	S	S	SS	30S ribosomal protein S11	Peptidyl-prolyl cis-trans isomerase (EC 5.2.1.8)	ABUW_0429	ABUW_1614
Inter	1	1	1	pdAbAB5075_110388	pdAbAB5075_067957	pdAbAB5075_067957-pdAbAB5075_110388	AcrB	ABUW_1590	M	M	MM	Putative RND family cation/multidrug efflux pump (RND efflux transporter)	Outer membrane protein (Uncharacterized protein)	ABUW_0035	ABUW_1590
Intra	1	1	1	pdAbAB5075_069074	pdAbAB5075_069074	pdAbAB5075_069074-pdAbAB5075_069074	PpsA	PpsA	S	S	SS	Phosphoenolpyruvate synthase (PEP synthase) (EC 2.7.9.2) (Pyruvate, water dikinase)	Phosphoenolpyruvate synthase (PEP synthase) (EC 2.7.9.2) (Pyruvate, water dikinase)	ABUW_1555	ABUW_1555
Inter	1	1	1	pdAbAB5075_093491	pdAbAB5075_071436	pdAbAB5075_071436-pdAbAB5075_093491	OmpA	MmsA2	M	S	SM	Membrane protein (Outer membrane protein A)	Methylmalonate-semialdehyde dehydrogenase (EC 1.2.1.27)	ABUW_0649	ABUW_1464
Inter	1	1	1	pdAbAB5075_073681	pdAbAB5075_099366	pdAbAB5075_073681-pdAbAB5075_099366	ABUW_1361	RplB	S	S	SS	Glycosyl transferase, family 3	50S ribosomal protein L2	ABUW_1361	ABUW_0409
Intra	1	1	1	pdAbAB5075_073749	pdAbAB5075_073749	pdAbAB5075_073749-pdAbAB5075_073749	ABUW_1358	ABUW_1358	M	M	MM	Penicillin-binding protein 1B (PBP-1b) (PBP1b) (Murein polymerase)	Penicillin-binding protein 1B (PBP-1b) (PBP1b) (Murein polymerase)	ABUW_1358	ABUW_1358
Intra	1	1	1	pdAbAB5075_082306	pdAbAB5075_082306	pdAbAB5075_082306-pdAbAB5075_082306	ABUW_1056	ABUW_1056	U	U	UU	Uncharacterized protein	Uncharacterized protein	ABUW_1056	ABUW_1056
Intra	1	1	1	pdAbAB5075_083182	pdAbAB5075_083182	pdAbAB5075_083182-pdAbAB5075_083182	ABUW_1023	ABUW_1023	S	S	SS	Aminodeoxychorismate lyase (FIG004453: protein YceG like)	Aminodeoxychorismate lyase (FIG004453: protein YceG like)	ABUW_1023	ABUW_1023
Intra	1	1	1	pdAbAB5075_085052	pdAbAB5075_085052	pdAbAB5075_085052-pdAbAB5075_085052	EtfB	EtfB	S	S	SS	Electron transfer flavoprotein subunit beta (Electron transfer flavoprotein, beta subunit)	Electron transfer flavoprotein subunit beta (Electron transfer flavoprotein, beta subunit)	ABUW_0958	ABUW_0958
Inter	1	1	1	pdAbAB5075_093491	pdAbAB5075_088071	pdAbAB5075_088071-pdAbAB5075_093491	OmpA	SdhA	M	S	SM	Membrane protein (Outer membrane protein A)	Succinate dehydrogenase flavoprotein subunit (EC 1.3.5.1)	ABUW_0649	ABUW_0870
Inter	1	1	1	pdAbAB5075_093491	pdAbAB5075_089584	pdAbAB5075_089584-pdAbAB5075_093491	OmpA	ABUW_0821	M	U	MU	Membrane protein (Outer membrane protein A)	Band 7 protein (Membrane protein) (Putative stomatin/prohibitin-family membrane protease subunit YbbK)	ABUW_0649	ABUW_0821
Inter	1	1	1	pdAbAB5075_093491	pdAbAB5075_094356	pdAbAB5075_093491-pdAbAB5075_094356	OmpA	AccD	M	S	SM	Membrane protein (Outer membrane protein A)	Acetyl-coenzyme A carboxylase carboxyl transferase subunit beta (ACCase subunit beta) (Acetyl-CoA carboxylase carboxyltransferase subunit beta) (EC 6.4.1.2)	ABUW_0649	ABUW_0623
Inter	1	1	1	pdAbAB5075_093491	pdAbAB5075_098654	pdAbAB5075_093491-pdAbAB5075_098654	OmpA	Rnr	M	S	SM	Membrane protein (Outer membrane protein A)	Ribonuclease R (RNase R) (EC 3.1.13.1)	ABUW_0649	ABUW_0444
Inter	1	1	1	pdAbAB5075_103775	pdAbAB5075_093491	pdAbAB5075_093491-pdAbAB5075_103775	MetY	OmpA	S	M	SM	O-acetylhomoserine sulfhydrylase / O-succinylhomoserine sulfhydrylase (EC 2.5.1.48) (EC 2.5.1.49) (O-acetylhomoserine/O-acetylserine sulfhydrylase)	Membrane protein (Outer membrane protein A)	ABUW_0261	ABUW_0649
Inter	1	1	1	pdAbAB5075_093491	pdAbAB5075_106393	pdAbAB5075_093491-pdAbAB5075_106393	OmpA	PrfB	M	S	SM	Membrane protein (Outer membrane protein A)	Peptide chain release factor 2	ABUW_0649	ABUW_0167
Inter	1	1	1	pdAbAB5075_106800	pdAbAB5075_093491	pdAbAB5075_093491-pdAbAB5075_106800	AceE	OmpA	S	M	SM	Pyruvate dehydrogenase E1 component (EC 1.2.4.1)	Membrane protein (Outer membrane protein A)	ABUW_0155	ABUW_0649
Inter	1	1	1	pdAbAB5075_101390	pdAbAB5075_096662	pdAbAB5075_096662-pdAbAB5075_101390	SodC	Tgt	S	S	SS	Superoxide dismutase [Cu-Zn] (EC 1.15.1.1)	Queuine tRNA-ribosyltransferase (EC 2.4.2.29) (Guanine insertion enzyme) (tRNA-guanine transglycosylase)	ABUW_0339	ABUW_0533
Intra	1	1	1	pdAbAB5075_097543	pdAbAB5075_097543	pdAbAB5075_097543-pdAbAB5075_097543	RpsI	RpsI	S	S	SS	30S ribosomal protein S9	30S ribosomal protein S9	ABUW_0493	ABUW_0493
Intra	1	1	1	pdAbAB5075_099062	pdAbAB5075_099062	pdAbAB5075_099062-pdAbAB5075_099062	RplQ	RplQ	S	S	SS	50S ribosomal protein L17	50S ribosomal protein L17	ABUW_0432	ABUW_0432
Intra	1	1	1	pdAbAB5075_099178	pdAbAB5075_099178	pdAbAB5075_099178-pdAbAB5075_099178	RplO	RplO	S	S	SS	50S ribosomal protein L15	50S ribosomal protein L15	ABUW_0425	ABUW_0425
Intra	1	1	1	pdAbAB5075_099260	pdAbAB5075_099260	pdAbAB5075_099260-pdAbAB5075_099260	RplE	RplE	S	S	SS	50S ribosomal protein L5	50S ribosomal protein L5	ABUW_0418	ABUW_0418
Intra	1	1	1	pdAbAB5075_101914	pdAbAB5075_101914	pdAbAB5075_101914-pdAbAB5075_101914	RpsP	RpsP	S	S	SS	30S ribosomal protein S16	30S ribosomal protein S16	ABUW_0320	ABUW_0320
Intra	1	1	1	pdAbAB5075_106529	pdAbAB5075_106529	pdAbAB5075_106529-pdAbAB5075_106529	GlmM	GlmM	S	S	SS	Phosphoglucosamine mutase (EC 5.4.2.10)	Phosphoglucosamine mutase (EC 5.4.2.10)	ABUW_0163	ABUW_0163
Intra	1	1	1	pdAbAB5075_107207	pdAbAB5075_107207	pdAbAB5075_107207-pdAbAB5075_107207	ABUW_0143	ABUW_0143	M	M	MM	TonB-dependent receptor protein	TonB-dependent receptor protein	ABUW_0143	ABUW_0143
Homo	1	1	1	pdAbAB5075_108659	pdAbAB5075_108659	pdAbAB5075_108659-pdAbAB5075_108659	RibH	RibH	S	S	SS	6,7-dimethyl-8-ribityllumazine synthase (DMRL synthase) (LS) (Lumazine synthase) (EC 2.5.1.78)	6,7-dimethyl-8-ribityllumazine synthase (DMRL synthase) (LS) (Lumazine synthase) (EC 2.5.1.78)	ABUW_0094	ABUW_0094
Inter	0	1	1	pdAbAB5075_000167	pdAbAB5075_061622	pdAbAB5075_000167-pdAbAB5075_061622	ABUW_0009	CatA	M	S	SM	AdeT (Putative RND efflux pump) (RND transporter) (RND type efflux pump)	Catechol 1,2-dioxygenase (EC 1.13.11.1) (mRNA 3'-end processing factor)	ABUW_0009	ABUW_1875
Inter	0	1	1	pdAbAB5075_093491	pdAbAB5075_000167	pdAbAB5075_000167-pdAbAB5075_093491	OmpA	ABUW_0009	M	M	MM	Membrane protein (Outer membrane protein A)	AdeT (Putative RND efflux pump) (RND transporter) (RND type efflux pump)	ABUW_0649	ABUW_0009
Inter	0	1	1	pdAbAB5075_001957	pdAbAB5075_023836	pdAbAB5075_001957-pdAbAB5075_023836	ABUW_3850	ABUW_3230	U	S	SU	Putative signal peptide (Signal peptide protein) (Uncharacterized protein)	N-formylglutamate deformylase (EC 3.5.1.68) (Uncharacterized protein)	ABUW_3850	ABUW_3230
Inter	0	1	1	pdAbAB5075_029110	pdAbAB5075_001957	pdAbAB5075_001957-pdAbAB5075_029110	YiaD	ABUW_3850	M	U	MU	Membrane protein (OmpA/MotB domain protein) (Outer membrane lipoprotein omp16) (Putative outer membrane lipoprotein)	Putative signal peptide (Signal peptide protein) (Uncharacterized protein)	ABUW_3045	ABUW_3850
Inter	0	1	1	pdAbAB5075_003367	pdAbAB5075_010746	pdAbAB5075_003367-pdAbAB5075_010746	AcnD	ArsH	S	M	SM	2-methylisocitrate dehydratase, Fe/S-dependent	ArsH (Arsenic resistance protein) (Arsenic resistance protein ArsH) (Arsenical resistance protein ArsH)	ABUW_3806	ABUW_3671
Inter	0	1	1	pdAbAB5075_040516	pdAbAB5075_003606	pdAbAB5075_003606-pdAbAB5075_040516	ABUW_2679	Eno	U	S	SU	Uncharacterized protein	Enolase (EC 4.2.1.11) (2-phospho-D-glycerate hydro-lyase) (2-phosphoglycerate dehydratase)	ABUW_2679	ABUW_1827
Inter	0	1	1	pdAbAB5075_083487	pdAbAB5075_003606	pdAbAB5075_003606-pdAbAB5075_083487	ABUW_1011	Eno	U	S	SU	Membrane protein (Uncharacterized protein)	Enolase (EC 4.2.1.11) (2-phospho-D-glycerate hydro-lyase) (2-phosphoglycerate dehydratase)	ABUW_1011	ABUW_1827
Inter	0	1	1	pdAbAB5075_003718	pdAbAB5075_016816	pdAbAB5075_003718-pdAbAB5075_016816	ABUW_1824	PtsP	U	S	SU	Internalin (Internalin, putative) (Uncharacterized protein)	Phosphoenolpyruvate-protein phosphotransferase	ABUW_1824	ABUW_3468
Inter	0	1	1	pdAbAB5075_039407	pdAbAB5075_003718	pdAbAB5075_003718-pdAbAB5075_039407	ABUW_2724	ABUW_1824	U	U	UU	Uncharacterized protein	Internalin (Internalin, putative) (Uncharacterized protein)	ABUW_2724	ABUW_1824
Inter	0	1	1	pdAbAB5075_003718	pdAbAB5075_085285	pdAbAB5075_003718-pdAbAB5075_085285	ABUW_1824	RadA	U	S	SU	Internalin (Internalin, putative) (Uncharacterized protein)	DNA repair protein radA	ABUW_1824	ABUW_0950
Inter	0	1	1	pdAbAB5075_099253	pdAbAB5075_003718	pdAbAB5075_003718-pdAbAB5075_099253	RpsN	ABUW_1824	S	U	SU	30S ribosomal protein S14	Internalin (Internalin, putative) (Uncharacterized protein)	ABUW_0419	ABUW_1824
Inter	0	1	1	pdAbAB5075_004062	pdAbAB5075_094298	pdAbAB5075_004062-pdAbAB5075_094298	ABUW_1812	ABUW_0625	U	U	UU	Uncharacterized protein	Cell division protein (TolA protein) (Uncharacterized protein)	ABUW_1812	ABUW_0625
Inter	0	1	1	pdAbAB5075_005265	pdAbAB5075_099099	pdAbAB5075_005265-pdAbAB5075_099099	ABUW_1767	RpsD	U	S	SU	Uncharacterized protein	30S ribosomal protein S4	ABUW_1767	ABUW_0430
Inter	0	1	1	pdAbAB5075_006936	pdAbAB5075_083487	pdAbAB5075_006936-pdAbAB5075_083487	FtsN	ABUW_1011	S	U	SU	Cell division protein (Cell division protein FtsN) (Uncharacterized protein)	Membrane protein (Uncharacterized protein)	ABUW_3748	ABUW_1011
Inter	0	1	1	pdAbAB5075_007696	pdAbAB5075_070851	pdAbAB5075_007696-pdAbAB5075_070851	ABUW_3719	ABUW_1490	M	U	MU	TonB-dependent copper receptor	CsuC (Sigma-fimbriae chaperone protein)	ABUW_3719	ABUW_1490
Inter	0	1	1	pdAbAB5075_008018	pdAbAB5075_039407	pdAbAB5075_008018-pdAbAB5075_039407	blaGES-11	ABUW_2724	S	U	SU	Beta-lactamase (EC 3.5.2.6)	Uncharacterized protein	ABUW_4052	ABUW_2724
Inter	0	1	1	pdAbAB5075_008018	pdAbAB5075_065253	pdAbAB5075_008018-pdAbAB5075_065253	blaGES-11	ABUW_1685	S	U	SU	Beta-lactamase (EC 3.5.2.6)	3-carboxymuconate cyclase (Uncharacterized protein)	ABUW_4052	ABUW_1685
Inter	0	1	1	pdAbAB5075_038804	pdAbAB5075_008733	pdAbAB5075_008733-pdAbAB5075_038804	ABUW_2743	ABUW_4005	M	U	MU	Peptidase M48 family protein (Type I deoxyribonuclease HsdR) (Zn-dependent protease with chaperone function)	Uncharacterized protein	ABUW_2743	ABUW_4005
Intra	0	1	1	pdAbAB5075_010315	pdAbAB5075_010315	pdAbAB5075_010315-pdAbAB5075_010315	OprE3	OprE3	M	M	MM	Membrane protein (Outer membrane protein OprE3) (PhaK-like protein)	Membrane protein (Outer membrane protein OprE3) (PhaK-like protein)	ABUW_3685	ABUW_3685
Inter	0	1	1	pdAbAB5075_061217	pdAbAB5075_011701	pdAbAB5075_011701-pdAbAB5075_061217	ABUW_1888	DsbC	U	S	SU	FIG00761799: membrane protein (Saccharopine dehydrogenase)	Thiol:disulfide interchange protein (Thiol:disulfide interchange protein DsbC)	ABUW_1888	ABUW_3635
Inter	0	1	1	pdAbAB5075_063581	pdAbAB5075_012362	pdAbAB5075_012362-pdAbAB5075_063581	OmpH	ABUW_3612	M	U	MU	Membrane protein (Outer membrane protein) (Outer membrane protein H)	Uncharacterized protein	ABUW_1742	ABUW_3612
Inter	0	1	1	pdAbAB5075_033878	pdAbAB5075_013184	pdAbAB5075_013184-pdAbAB5075_033878	ABUW_2898	OmpW	U	M	MU	Uncharacterized protein	Outer membrane protein W (Putative outer membrane protein W)	ABUW_2898	ABUW_3583
Inter	0	1	1	pdAbAB5075_013184	pdAbAB5075_101566	pdAbAB5075_013184-pdAbAB5075_101566	OmpW	ABUW_0333	M	U	MU	Outer membrane protein W (Putative outer membrane protein W)	Uncharacterized protein	ABUW_3583	ABUW_0333
Inter	0	1	1	pdAbAB5075_040516	pdAbAB5075_013205	pdAbAB5075_013205-pdAbAB5075_040516	ABUW_2679	ABUW_3582	U	U	UU	Uncharacterized protein	Putative secreted protein (Uncharacterized protein)	ABUW_2679	ABUW_3582
Inter	0	1	1	pdAbAB5075_013305	pdAbAB5075_101227	pdAbAB5075_013305-pdAbAB5075_101227	ABUW_3579	ABUW_0346	M	S	SM	Membrane protein (Uncharacterized protein)	Uncharacterized protein	ABUW_3579	ABUW_0346
Inter	0	1	1	pdAbAB5075_093491	pdAbAB5075_013534	pdAbAB5075_013534-pdAbAB5075_093491	OmpA	ABUW_3571	M	M	MM	Membrane protein (Outer membrane protein A)	Lipoprotein, putative (Uncharacterized protein)	ABUW_0649	ABUW_3571
Inter	0	1	1	pdAbAB5075_040516	pdAbAB5075_013768	pdAbAB5075_013768-pdAbAB5075_040516	ABUW_2679	ABUW_3563	U	S	SU	Uncharacterized protein	IclR family transcriptional regulator (Transcriptional regulator) (Transcriptional regulator, IclR family)	ABUW_2679	ABUW_3563
Inter	0	1	1	pdAbAB5075_014298	pdAbAB5075_034707	pdAbAB5075_014298-pdAbAB5075_034707	NusA	ABUW_2868	S	U	SU	Transcription termination/antitermination protein NusA	Putative signal peptide (Signal peptide protein) (Uncharacterized protein)	ABUW_3542	ABUW_2868
Inter	0	1	1	pdAbAB5075_014298	pdAbAB5075_096109	pdAbAB5075_014298-pdAbAB5075_096109	NusA	Oxa-23	S	S	SS	Transcription termination/antitermination protein NusA	Beta-lactamase OXA-23 (Beta-lactamase oxa23) (BlaOXA-23) (Carbapenem-hydrolyzing beta-lactamase OXA-23) (Carbapenemase OXA-23) (Class D beta-lactamase OXA-23) (Class D beta-lactamase Oxa-23) (OXA-23) (OXA-23 class D beta-lactamase) (OXA23 carbapenemase)	ABUW_3542	ABUW_0563
Inter	0	1	1	pdAbAB5075_040516	pdAbAB5075_014338	pdAbAB5075_014338-pdAbAB5075_040516	ABUW_2679	InfB	U	S	SU	Uncharacterized protein	Translation initiation factor IF-2	ABUW_2679	ABUW_3541
Inter	0	1	1	pdAbAB5075_023581	pdAbAB5075_014678	pdAbAB5075_014678-pdAbAB5075_023581	FilF	HisIE	M	S	SM	FilF	Histidine biosynthesis bifunctional protein HisIE	ABUW_3240	ABUW_3531
Inter	0	1	1	pdAbAB5075_014875	pdAbAB5075_038804	pdAbAB5075_014875-pdAbAB5075_038804	Pap	ABUW_2743	U	M	MU	Phosphate:AMP phosphotransferase (Polyphosphate-AMP phosphotransferase) (UDP-galactose-lipid carrier transferase) (EC 2.-.-.-)	Peptidase M48 family protein (Type I deoxyribonuclease HsdR) (Zn-dependent protease with chaperone function)	ABUW_3525	ABUW_2743
Inter	0	1	1	pdAbAB5075_083487	pdAbAB5075_015837	pdAbAB5075_015837-pdAbAB5075_083487	ABUW_1011	ABUW_3501	U	U	UU	Membrane protein (Uncharacterized protein)	FIG003620: Proteophosphoglycan (Proteophosphoglycan) (Uncharacterized protein)	ABUW_1011	ABUW_3501
Inter	0	1	1	pdAbAB5075_039407	pdAbAB5075_016662	pdAbAB5075_016662-pdAbAB5075_039407	ABUW_2724	ABUW_3471	U	S	SU	Uncharacterized protein	Hca operon transcriptional activator (LysR family transcriptional regulator STM3121)	ABUW_2724	ABUW_3471
Inter	0	1	1	pdAbAB5075_017084	pdAbAB5075_029144	pdAbAB5075_017084-pdAbAB5075_029144	ABUW_3458	Rep	U	S	SU	Uncharacterized protein	ATP-dependent DNA helicase Rep (EC 3.6.4.12)	ABUW_3458	ABUW_3043
Inter	0	1	1	pdAbAB5075_017548	pdAbAB5075_083487	pdAbAB5075_017548-pdAbAB5075_083487	ABUW_3443	ABUW_1011	S	U	SU	Alcohol dehydrogenase, zinc-binding (Bifunctional protein: zinc-containing alcohol dehydrogenase quinone oxidoreductase ( NADPH:quinone reductase) Similar to arginate lyase) (EC 1.1.1.-)	Membrane protein (Uncharacterized protein)	ABUW_3443	ABUW_1011
Inter	0	1	1	pdAbAB5075_018849	pdAbAB5075_040516	pdAbAB5075_018849-pdAbAB5075_040516	FumA	ABUW_2679	S	U	SU	Fumarate hydratase (Fumarate hydratase class I, aerobic) (EC 4.2.1.2)	Uncharacterized protein	ABUW_3397	ABUW_2679
Inter	0	1	1	pdAbAB5075_040516	pdAbAB5075_019512	pdAbAB5075_019512-pdAbAB5075_040516	ABUW_2679	RlmN	U	S	SU	Uncharacterized protein	Dual-specificity RNA methyltransferase RlmN (EC 2.1.1.192) (23S rRNA (adenine(2503)-C(2))-methyltransferase) (23S rRNA m2A2503 methyltransferase) (Ribosomal RNA large subunit methyltransferase N) (tRNA (adenine(37)-C(2))-methyltransferase) (tRNA m2A37 methyltransferase)	ABUW_2679	ABUW_3380
Inter	0	1	1	pdAbAB5075_020535	pdAbAB5075_030746	pdAbAB5075_020535-pdAbAB5075_030746	ABUW_3348	ABUW_2995	U	U	UU	Uncharacterized protein	Uncharacterized protein	ABUW_3348	ABUW_2995
Inter	0	1	1	pdAbAB5075_029110	pdAbAB5075_021326	pdAbAB5075_021326-pdAbAB5075_029110	YiaD	CopB	M	M	MM	Membrane protein (OmpA/MotB domain protein) (Outer membrane lipoprotein omp16) (Putative outer membrane lipoprotein)	Copper resistance protein B	ABUW_3045	ABUW_3320
Inter	0	1	1	pdAbAB5075_039407	pdAbAB5075_021694	pdAbAB5075_021694-pdAbAB5075_039407	ABUW_2724	GacS	U	U	UU	Uncharacterized protein	BarA sensory histidine kinase (= VarS = GacS) (Chemotaxis protein CheY) (GacS-like sensor kinase protein) (Multi-sensor hybrid histidine kinase)	ABUW_2724	ABUW_3306
Inter	0	1	1	pdAbAB5075_022383	pdAbAB5075_087880	pdAbAB5075_022383-pdAbAB5075_087880	ABUW_3283	Lpd	U	S	SU	Uncharacterized protein	Dihydrolipoyl dehydrogenase (EC 1.8.1.4)	ABUW_3283	ABUW_0874
Inter	0	1	1	pdAbAB5075_094298	pdAbAB5075_023017	pdAbAB5075_023017-pdAbAB5075_094298	ABUW_0625	ABUW_3265	U	S	SU	Cell division protein (TolA protein) (Uncharacterized protein)	Organic hydroperoxide resistance protein (Uncharacterized protein)	ABUW_0625	ABUW_3265
Inter	0	1	1	pdAbAB5075_025172	pdAbAB5075_097123	pdAbAB5075_025172-pdAbAB5075_097123	NrdA	ABUW_0514	S	U	SU	Ribonucleoside-diphosphate reductase alpha subunit (Ribonucleoside-diphosphate reductase, alpha subunit) (EC 1.17.4.1) (Ribonucleotide reductase of class Ia (Aerobic), alpha subunit) (EC 1.17.4.1) (Ribonucleotide reductase of class Ia (Aerobic),alpha subunit) (EC 1.17.4.1) (Ribonucleotide-diphosphate reductase subunit alpha) (EC 1.17.4.1)	Uncharacterized protein	ABUW_3183	ABUW_0514
Inter	0	1	1	pdAbAB5075_040516	pdAbAB5075_026091	pdAbAB5075_026091-pdAbAB5075_040516	ABUW_2679	ABUW_3153	U	M	MU	Uncharacterized protein	Membrane fusion component of tripartite multidrug resistance system (Putative RND family drug transporter) (RND transporter) (Secretion protein HlyD)	ABUW_2679	ABUW_3153
Inter	0	1	1	pdAbAB5075_040516	pdAbAB5075_026314	pdAbAB5075_026314-pdAbAB5075_040516	ABUW_2679	ABUW_3146	U	S	SU	Uncharacterized protein	Mrp protein (Putative ATP-binding protein)	ABUW_2679	ABUW_3146
Inter	0	1	1	pdAbAB5075_063581	pdAbAB5075_028355	pdAbAB5075_028355-pdAbAB5075_063581	OmpH	ABUW_3070	M	S	SM	Membrane protein (Outer membrane protein) (Outer membrane protein H)	Uncharacterized protein	ABUW_1742	ABUW_3070
Inter	0	1	1	pdAbAB5075_047225	pdAbAB5075_028616	pdAbAB5075_028616-pdAbAB5075_047225	ABUW_2440	RpsG	M	S	SM	Surface antigen (Uncharacterized protein)	30S ribosomal protein S7	ABUW_2440	ABUW_3062
Inter	0	1	1	pdAbAB5075_055443	pdAbAB5075_029110	pdAbAB5075_029110-pdAbAB5075_055443	ABUW_2143	YiaD	U	M	MU	Transcriptional regulator (Uncharacterized protein)	Membrane protein (OmpA/MotB domain protein) (Outer membrane lipoprotein omp16) (Putative outer membrane lipoprotein)	ABUW_2143	ABUW_3045
Inter	0	1	1	pdAbAB5075_029110	pdAbAB5075_055502	pdAbAB5075_029110-pdAbAB5075_055502	YiaD	ABUW_2139	M	U	MU	Membrane protein (OmpA/MotB domain protein) (Outer membrane lipoprotein omp16) (Putative outer membrane lipoprotein)	Uncharacterized protein (VWA containing CoxE family protein)	ABUW_3045	ABUW_2139
Inter	0	1	1	pdAbAB5075_063581	pdAbAB5075_029110	pdAbAB5075_029110-pdAbAB5075_063581	OmpH	YiaD	M	M	MM	Membrane protein (Outer membrane protein) (Outer membrane protein H)	Membrane protein (OmpA/MotB domain protein) (Outer membrane lipoprotein omp16) (Putative outer membrane lipoprotein)	ABUW_1742	ABUW_3045
Inter	0	1	1	pdAbAB5075_029110	pdAbAB5075_080706	pdAbAB5075_029110-pdAbAB5075_080706	YiaD	ABUW_1108	M	U	MU	Membrane protein (OmpA/MotB domain protein) (Outer membrane lipoprotein omp16) (Putative outer membrane lipoprotein)	Signal peptide protein (Uncharacterized protein)	ABUW_3045	ABUW_1108
Inter	0	1	1	pdAbAB5075_083487	pdAbAB5075_029110	pdAbAB5075_029110-pdAbAB5075_083487	ABUW_1011	YiaD	U	M	MU	Membrane protein (Uncharacterized protein)	Membrane protein (OmpA/MotB domain protein) (Outer membrane lipoprotein omp16) (Putative outer membrane lipoprotein)	ABUW_1011	ABUW_3045
Inter	0	1	1	pdAbAB5075_029110	pdAbAB5075_084149	pdAbAB5075_029110-pdAbAB5075_084149	YiaD	ABUW_0985	M	U	MU	Membrane protein (OmpA/MotB domain protein) (Outer membrane lipoprotein omp16) (Putative outer membrane lipoprotein)	Uncharacterized protein	ABUW_3045	ABUW_0985
Inter	0	1	1	pdAbAB5075_100332	pdAbAB5075_029110	pdAbAB5075_029110-pdAbAB5075_100332	ABUW_0375	YiaD	U	M	MU	Uncharacterized protein	Membrane protein (OmpA/MotB domain protein) (Outer membrane lipoprotein omp16) (Putative outer membrane lipoprotein)	ABUW_0375	ABUW_3045
Inter	0	1	1	pdAbAB5075_029110	pdAbAB5075_105756	pdAbAB5075_029110-pdAbAB5075_105756	YiaD	ABUW_0187	M	M	MM	Membrane protein (OmpA/MotB domain protein) (Outer membrane lipoprotein omp16) (Putative outer membrane lipoprotein)	33-36 kDa outer membrane protein (Membrane protein) (Uncharacterized protein)	ABUW_3045	ABUW_0187
Inter	0	1	1	pdAbAB5075_068529	pdAbAB5075_033878	pdAbAB5075_033878-pdAbAB5075_068529	ABUW_1573	ABUW_2898	S	U	SU	Acyl-CoA dehydrogenase (Isovaleryl-CoA dehydrogenase Acyl-CoA dehydrogenase, short-chain specific) (EC 1.3.8.1) (EC 1.3.8.4)	Uncharacterized protein	ABUW_1573	ABUW_2898
Inter	0	1	1	pdAbAB5075_033878	pdAbAB5075_072218	pdAbAB5075_033878-pdAbAB5075_072218	ABUW_2898	ABUW_1433	U	U	UU	Uncharacterized protein	Uncharacterized protein	ABUW_2898	ABUW_1433
Inter	0	1	1	pdAbAB5075_033878	pdAbAB5075_093491	pdAbAB5075_033878-pdAbAB5075_093491	ABUW_2898	OmpA	U	M	MU	Uncharacterized protein	Membrane protein (Outer membrane protein A)	ABUW_2898	ABUW_0649
Inter	0	1	1	pdAbAB5075_033878	pdAbAB5075_096109	pdAbAB5075_033878-pdAbAB5075_096109	ABUW_2898	Oxa-23	U	S	SU	Uncharacterized protein	Beta-lactamase OXA-23 (Beta-lactamase oxa23) (BlaOXA-23) (Carbapenem-hydrolyzing beta-lactamase OXA-23) (Carbapenemase OXA-23) (Class D beta-lactamase OXA-23) (Class D beta-lactamase Oxa-23) (OXA-23) (OXA-23 class D beta-lactamase) (OXA23 carbapenemase)	ABUW_2898	ABUW_0563
Inter	0	1	1	pdAbAB5075_107334	pdAbAB5075_034009	pdAbAB5075_034009-pdAbAB5075_107334	ABUW_0139	ABUW_2894	U	U	UU	Uncharacterized protein	Uncharacterized protein	ABUW_0139	ABUW_2894
Inter	0	1	1	pdAbAB5075_034241	pdAbAB5075_060852	pdAbAB5075_034241-pdAbAB5075_060852	ABUW_2887	SndH	M	S	SM	Copper resistance protein NlpE (Lipoprotein)	L-sorbosone dehydrogenase	ABUW_2887	ABUW_1902
Inter	0	1	1	pdAbAB5075_034241	pdAbAB5075_076738	pdAbAB5075_034241-pdAbAB5075_076738	ABUW_2887	AhcY	M	S	SM	Copper resistance protein NlpE (Lipoprotein)	Adenosylhomocysteinase (EC 3.3.1.1) (S-adenosyl-L-homocysteine hydrolase)	ABUW_2887	ABUW_1224
Inter	0	1	1	pdAbAB5075_034241	pdAbAB5075_096282	pdAbAB5075_034241-pdAbAB5075_096282	ABUW_2887	ABUW_0554	M	U	MU	Copper resistance protein NlpE (Lipoprotein)	Uncharacterized protein	ABUW_2887	ABUW_0554
Inter	0	1	1	pdAbAB5075_043935	pdAbAB5075_034707	pdAbAB5075_034707-pdAbAB5075_043935	ABUW_2554	ABUW_2868	S	U	SU	Putative hemolysin	Putative signal peptide (Signal peptide protein) (Uncharacterized protein)	ABUW_2554	ABUW_2868
Inter	0	1	1	pdAbAB5075_034801	pdAbAB5075_083487	pdAbAB5075_034801-pdAbAB5075_083487	Lon	ABUW_1011	S	U	SU	Lon protease (EC 3.4.21.53) (ATP-dependent protease La)	Membrane protein (Uncharacterized protein)	ABUW_2865	ABUW_1011
Inter	0	1	1	pdAbAB5075_035233	pdAbAB5075_096109	pdAbAB5075_035233-pdAbAB5075_096109	ABUW_2845	Oxa-23	S	S	SS	21 kDa hemolysin (Signal peptide protein) (Uncharacterized protein)	Beta-lactamase OXA-23 (Beta-lactamase oxa23) (BlaOXA-23) (Carbapenem-hydrolyzing beta-lactamase OXA-23) (Carbapenemase OXA-23) (Class D beta-lactamase OXA-23) (Class D beta-lactamase Oxa-23) (OXA-23) (OXA-23 class D beta-lactamase) (OXA23 carbapenemase)	ABUW_2845	ABUW_0563
Inter	0	1	1	pdAbAB5075_035893	pdAbAB5075_107334	pdAbAB5075_035893-pdAbAB5075_107334	ABUW_2828	ABUW_0139	M	U	MU	Ferrichrome-iron receptor (TonB-dependent siderophore receptor)	Uncharacterized protein	ABUW_2828	ABUW_0139
Inter	0	1	1	pdAbAB5075_069610	pdAbAB5075_037604	pdAbAB5075_037604-pdAbAB5075_069610	ABUW_1536	HcaB	U	S	SU	Signal peptide protein (Uncharacterized protein)	Aldehyde dehydrogenase (Vanillin dehydrogenase (Hydroxybenzaldehyde dehydrogenase)) (EC 1.2.1.28)	ABUW_1536	ABUW_2779
Inter	0	1	1	pdAbAB5075_108359	pdAbAB5075_038607	pdAbAB5075_038607-pdAbAB5075_108359	ABUW_0104	AlaS	U	S	SU	Uncharacterized protein	Alanine--tRNA ligase (EC 6.1.1.7) (Alanyl-tRNA synthetase)	ABUW_0104	ABUW_2748
Inter	0	1	1	pdAbAB5075_038804	pdAbAB5075_064874	pdAbAB5075_038804-pdAbAB5075_064874	ABUW_2743	AroQ	M	S	SM	Peptidase M48 family protein (Type I deoxyribonuclease HsdR) (Zn-dependent protease with chaperone function)	3-dehydroquinate dehydratase (3-dehydroquinase) (EC 4.2.1.10) (Type II DHQase)	ABUW_2743	ABUW_1698
Inter	0	1	1	pdAbAB5075_039407	pdAbAB5075_047187	pdAbAB5075_039407-pdAbAB5075_047187	ABUW_2724	ABUW_2443	U	U	UU	Uncharacterized protein	Uncharacterized protein	ABUW_2724	ABUW_2443
Inter	0	1	1	pdAbAB5075_069782	pdAbAB5075_039407	pdAbAB5075_039407-pdAbAB5075_069782	ABUW_1530	ABUW_2724	M	U	MU	Lipoprotein	Uncharacterized protein	ABUW_1530	ABUW_2724
Inter	0	1	1	pdAbAB5075_039407	pdAbAB5075_088614	pdAbAB5075_039407-pdAbAB5075_088614	ABUW_2724	LolA	U	S	SU	Uncharacterized protein	Outer-membrane lipoprotein carrier protein	ABUW_2724	ABUW_0850
Inter	0	1	1	pdAbAB5075_039407	pdAbAB5075_093010	pdAbAB5075_039407-pdAbAB5075_093010	ABUW_2724	ABUW_0665	U	S	SU	Uncharacterized protein	Thiol:disulfide interchange protein DsbC	ABUW_2724	ABUW_0665
Inter	0	1	1	pdAbAB5075_039407	pdAbAB5075_100011	pdAbAB5075_039407-pdAbAB5075_100011	ABUW_2724	ABUW_0386	U	M	MU	Uncharacterized protein	Toluene tolerance protein (Uncharacterized ABC transporter, auxiliary component YrbC)	ABUW_2724	ABUW_0386
Inter	0	1	1	pdAbAB5075_040516	pdAbAB5075_046074	pdAbAB5075_040516-pdAbAB5075_046074	ABUW_2679	DcaS	U	S	SU	Uncharacterized protein	Transcriptional regulator, IclR family	ABUW_2679	ABUW_2476
Inter	0	1	1	pdAbAB5075_040516	pdAbAB5075_056368	pdAbAB5075_040516-pdAbAB5075_056368	ABUW_2679	ABUW_2111	U	U	UU	Uncharacterized protein	ABC-type transporter, periplasmic component: TauT family (Organosulfonate ABC transporter substrate-binding protein)	ABUW_2679	ABUW_2111
Inter	0	1	1	pdAbAB5075_040516	pdAbAB5075_080188	pdAbAB5075_040516-pdAbAB5075_080188	ABUW_2679	ABUW_1120	U	U	UU	Uncharacterized protein	Adhesin (Uncharacterized protein)	ABUW_2679	ABUW_1120
Inter	0	1	1	pdAbAB5075_040516	pdAbAB5075_083670	pdAbAB5075_040516-pdAbAB5075_083670	ABUW_2679	PurL	U	S	SU	Uncharacterized protein	Phosphoribosylformylglycinamidine synthase (FGAM synthase) (FGAMS) (EC 6.3.5.3) (Formylglycinamide ribonucleotide amidotransferase)	ABUW_2679	ABUW_1002
Inter	0	1	1	pdAbAB5075_089806	pdAbAB5075_040516	pdAbAB5075_040516-pdAbAB5075_089806	ABUW_0812	ABUW_2679	S	U	SU	Uncharacterized protein	Uncharacterized protein	ABUW_0812	ABUW_2679
Inter	0	1	1	pdAbAB5075_093491	pdAbAB5075_040516	pdAbAB5075_040516-pdAbAB5075_093491	OmpA	ABUW_2679	M	U	MU	Membrane protein (Outer membrane protein A)	Uncharacterized protein	ABUW_0649	ABUW_2679
Intra	0	1	1	pdAbAB5075_040593	pdAbAB5075_040593	pdAbAB5075_040593-pdAbAB5075_040593	ABUW_2675	ABUW_2675	U	U	UU	Uncharacterized protein	Uncharacterized protein	ABUW_2675	ABUW_2675
Inter	0	1	1	pdAbAB5075_040910	pdAbAB5075_079991	pdAbAB5075_040910-pdAbAB5075_079991	ABUW_2660	DacC	U	M	MU	Uncharacterized protein	D-alanyl-D-alanine carboxypeptidase (EC 3.4.16.4) (Penicillin-binding protein 6) (EC 3.4.16.4) (Penicillin-binding protein 6 (D-alanyl-D-alanine carboxypeptidase))	ABUW_2660	ABUW_1127
Inter	0	1	1	pdAbAB5075_108110	pdAbAB5075_041233	pdAbAB5075_041233-pdAbAB5075_108110	ABUW_0112	ABUW_2644	U	M	MU	Uncharacterized protein	Putative RND family drug transporter (RND transporter) (Type I secretion system, outer membrane component LapE)	ABUW_0112	ABUW_2644
Inter	0	1	1	pdAbAB5075_093491	pdAbAB5075_041458	pdAbAB5075_041458-pdAbAB5075_093491	OmpA	ABUW_2637	M	U	MU	Membrane protein (Outer membrane protein A)	Peptidase M15 (Uncharacterized protein)	ABUW_0649	ABUW_2637
Inter	0	1	1	pdAbAB5075_043935	pdAbAB5075_094689	pdAbAB5075_043935-pdAbAB5075_094689	ABUW_2554	ABUW_0612	S	U	SU	Putative hemolysin	Uncharacterized protein	ABUW_2554	ABUW_0612
Inter	0	1	1	pdAbAB5075_047187	pdAbAB5075_069170	pdAbAB5075_047187-pdAbAB5075_069170	ABUW_2443	CyoA	U	S	SU	Uncharacterized protein	Cytochrome C oxidase subunit II (Cytochrome O ubiquinol oxidase subunit II) (EC 1.10.3.-)	ABUW_2443	ABUW_1553
Inter	0	1	1	pdAbAB5075_049412	pdAbAB5075_093491	pdAbAB5075_049412-pdAbAB5075_093491	ABUW_2363	OmpA	U	M	MU	Uncharacterized protein	Membrane protein (Outer membrane protein A)	ABUW_2363	ABUW_0649
Inter	0	1	1	pdAbAB5075_049412	pdAbAB5075_101390	pdAbAB5075_049412-pdAbAB5075_101390	ABUW_2363	SodC	U	S	SU	Uncharacterized protein	Superoxide dismutase [Cu-Zn] (EC 1.15.1.1)	ABUW_2363	ABUW_0339
Inter	0	1	1	pdAbAB5075_050011	pdAbAB5075_063106	pdAbAB5075_050011-pdAbAB5075_063106	ABUW_2346	ABUW_1761	U	U	UU	Uncharacterized protein	Uncharacterized protein	ABUW_2346	ABUW_1761
Inter	0	1	1	pdAbAB5075_093491	pdAbAB5075_050031	pdAbAB5075_050031-pdAbAB5075_093491	OmpA	ABUW_2345	M	U	MU	Membrane protein (Outer membrane protein A)	Uncharacterized protein	ABUW_0649	ABUW_2345
Inter	0	1	1	pdAbAB5075_069610	pdAbAB5075_051874	pdAbAB5075_051874-pdAbAB5075_069610	ABUW_1536	ABUW_2275	U	S	SU	Signal peptide protein (Uncharacterized protein)	Putative transcriptional regulator (TetR family) (TetR family transcriptional regulator) (Transcriptional regulator, TetR family)	ABUW_1536	ABUW_2275
Inter	0	1	1	pdAbAB5075_083487	pdAbAB5075_052581	pdAbAB5075_052581-pdAbAB5075_083487	ABUW_1011	ABUW_2246	U	S	SU	Membrane protein (Uncharacterized protein)	3-hydroxyisobutyryl-CoA hydrolase (EC 3.1.2.4) (Enoyl-CoA hydratase) (Putative enoyl-CoA hydratase/isomerase)	ABUW_1011	ABUW_2246
Inter	0	1	1	pdAbAB5075_105756	pdAbAB5075_053208	pdAbAB5075_053208-pdAbAB5075_105756	ABUW_0187	ABUW_2224	M	S	SM	33-36 kDa outer membrane protein (Membrane protein) (Uncharacterized protein)	Thimet oligopeptidase (EC 3.4.24.15) (Zn-dependent oligopeptidase)	ABUW_0187	ABUW_2224
Inter	0	1	1	pdAbAB5075_053460	pdAbAB5075_055443	pdAbAB5075_053460-pdAbAB5075_055443	RpsT	ABUW_2143	S	U	SU	30S ribosomal protein S20	Transcriptional regulator (Uncharacterized protein)	ABUW_2216	ABUW_2143
Inter	0	1	1	pdAbAB5075_053932	pdAbAB5075_096109	pdAbAB5075_053932-pdAbAB5075_096109	PpiD	Oxa-23	S	S	SS	Peptidylprolyl isomerase (EC 5.2.1.8)	Beta-lactamase OXA-23 (Beta-lactamase oxa23) (BlaOXA-23) (Carbapenem-hydrolyzing beta-lactamase OXA-23) (Carbapenemase OXA-23) (Class D beta-lactamase OXA-23) (Class D beta-lactamase Oxa-23) (OXA-23) (OXA-23 class D beta-lactamase) (OXA23 carbapenemase)	ABUW_2197	ABUW_0563
Inter	0	1	1	pdAbAB5075_054042	pdAbAB5075_102442	pdAbAB5075_054042-pdAbAB5075_102442	ABUW_2194	LemA	S	M	SM	Acyl-CoA dehydrogenase, middle domain protein (Probable acyl-CoA dehydrogenase) (EC 1.3.8.-)	LemA (LemA family protein) (Lipoprotein)	ABUW_2194	ABUW_0301
Inter	0	1	1	pdAbAB5075_083487	pdAbAB5075_055430	pdAbAB5075_055430-pdAbAB5075_083487	ABUW_1011	ABUW_2144	U	U	UU	Membrane protein (Uncharacterized protein)	Uncharacterized protein	ABUW_1011	ABUW_2144
Inter	0	1	1	pdAbAB5075_093491	pdAbAB5075_061288	pdAbAB5075_061288-pdAbAB5075_093491	OmpA	Cpo	M	S	SM	Membrane protein (Outer membrane protein A)	Alpha/beta hydrolase (Non-heme chloroperoxidase) (EC 1.11.1.10)	ABUW_0649	ABUW_1886
Inter	0	1	1	pdAbAB5075_065593	pdAbAB5075_091404	pdAbAB5075_065593-pdAbAB5075_091404	FabG	ABUW_0724	U	M	MU	3-ketoacyl-ACP reductase (EC 1.1.1.100) (3-oxoacyl-[acyl-carrier protein] reductase) (EC 1.1.1.100) (Short-chain dehydrogenase/reductase)	Membrane protein involved in aromatic hydrocarbon degradation (Outer membrane protein E)	ABUW_1675	ABUW_0724
Inter	0	1	1	pdAbAB5075_066205	pdAbAB5075_093491	pdAbAB5075_066205-pdAbAB5075_093491	ABUW_1651	OmpA	U	M	MU	Uncharacterized protein	Membrane protein (Outer membrane protein A)	ABUW_1651	ABUW_0649
Inter	0	1	1	pdAbAB5075_093491	pdAbAB5075_068098	pdAbAB5075_068098-pdAbAB5075_093491	OmpA	ABUW_1587	M	U	MU	Membrane protein (Outer membrane protein A)	Putative signal peptide (Signal peptide protein) (Uncharacterized protein)	ABUW_0649	ABUW_1587
Inter	0	1	1	pdAbAB5075_071436	pdAbAB5075_069610	pdAbAB5075_069610-pdAbAB5075_071436	MmsA2	ABUW_1536	S	U	SU	Methylmalonate-semialdehyde dehydrogenase (EC 1.2.1.27)	Signal peptide protein (Uncharacterized protein)	ABUW_1464	ABUW_1536
Inter	0	1	1	pdAbAB5075_069610	pdAbAB5075_083423	pdAbAB5075_069610-pdAbAB5075_083423	ABUW_1536	DapD	U	S	SU	Signal peptide protein (Uncharacterized protein)	2,3,4,5-tetrahydropyridine-2,6-dicarboxylate N-succinyltransferase (EC 2.3.1.117) (Tetrahydrodipicolinate N-succinyltransferase)	ABUW_1536	ABUW_1014
Inter	0	1	1	pdAbAB5075_069610	pdAbAB5075_089652	pdAbAB5075_069610-pdAbAB5075_089652	ABUW_1536	PrpF	U	S	SU	Signal peptide protein (Uncharacterized protein)	2-methylaconitate isomerase (AcnD-accessory protein PrpF)	ABUW_1536	ABUW_0818
Inter	0	1	1	pdAbAB5075_100815	pdAbAB5075_069610	pdAbAB5075_069610-pdAbAB5075_100815	ABUW_0360	ABUW_1536	U	U	UU	Signal peptide protein (Uncharacterized protein)	Signal peptide protein (Uncharacterized protein)	ABUW_0360	ABUW_1536
Inter	0	1	1	pdAbAB5075_069610	pdAbAB5075_106958	pdAbAB5075_069610-pdAbAB5075_106958	ABUW_1536	FtsZ	U	S	SU	Signal peptide protein (Uncharacterized protein)	Cell division protein FtsZ	ABUW_1536	ABUW_0151
Intra	0	1	1	pdAbAB5075_073817	pdAbAB5075_073817	pdAbAB5075_073817-pdAbAB5075_073817	ABUW_1357	ABUW_1357	U	U	UU	Tetratricopeptide repeat protein (Uncharacterized protein)	Tetratricopeptide repeat protein (Uncharacterized protein)	ABUW_1357	ABUW_1357
Inter	0	1	1	pdAbAB5075_077816	pdAbAB5075_111296	pdAbAB5075_077816-pdAbAB5075_111296	AmpC	ABUW_4073	S	U	SU	Beta-lactamase (EC 3.5.2.6)	Uncharacterized protein	ABUW_1194	ABUW_4073
Inter	0	1	1	pdAbAB5075_079979	pdAbAB5075_078437	pdAbAB5075_078437-pdAbAB5075_079979	ABUW_1128	BauA	U	M	MU	Uncharacterized protein	Ferric acinetobactin receptor (Ferrichrome-iron receptor)	ABUW_1128	ABUW_1177
Inter	0	1	1	pdAbAB5075_082987	pdAbAB5075_079979	pdAbAB5075_079979-pdAbAB5075_082987	LepA	ABUW_1128	S	U	SU	Elongation factor 4 (EF-4) (EC 3.6.5.n1) (Ribosomal back-translocase LepA)	Uncharacterized protein	ABUW_1029	ABUW_1128
Inter	0	1	1	pdAbAB5075_083487	pdAbAB5075_079979	pdAbAB5075_079979-pdAbAB5075_083487	ABUW_1011	ABUW_1128	U	U	UU	Membrane protein (Uncharacterized protein)	Uncharacterized protein	ABUW_1011	ABUW_1128
Inter	0	1	1	pdAbAB5075_093491	pdAbAB5075_081127	pdAbAB5075_081127-pdAbAB5075_093491	OmpA	ABUW_1091	M	S	SM	Membrane protein (Outer membrane protein A)	CRISPR-associated protein, Csy3 family (Csy3 family crispr-associated protein)	ABUW_0649	ABUW_1091
Inter	0	1	1	pdAbAB5075_083487	pdAbAB5075_083399	pdAbAB5075_083399-pdAbAB5075_083487	ABUW_1011	CarO	U	M	MU	Membrane protein (Uncharacterized protein)	Carbapenem-associated resistance protein (Outer membrane protein CarO) (Outer membrane protein G1b)	ABUW_1011	ABUW_1015
Inter	0	1	1	pdAbAB5075_083487	pdAbAB5075_097807	pdAbAB5075_083487-pdAbAB5075_097807	ABUW_1011	ABUW_0484	U	S	SU	Membrane protein (Uncharacterized protein)	3-hydroxy-3isohexenylglutaryl-CoA:acetate lyase (Uncharacterized protein)	ABUW_1011	ABUW_0484
Inter	0	1	1	pdAbAB5075_083487	pdAbAB5075_100332	pdAbAB5075_083487-pdAbAB5075_100332	ABUW_1011	ABUW_0375	U	U	UU	Membrane protein (Uncharacterized protein)	Uncharacterized protein	ABUW_1011	ABUW_0375
Inter	0	1	1	pdAbAB5075_083487	pdAbAB5075_106739	pdAbAB5075_083487-pdAbAB5075_106739	ABUW_1011	AceF	U	S	SU	Membrane protein (Uncharacterized protein)	Dihydrolipoamide acetyltransferase component of pyruvate dehydrogenase complex (EC 2.3.1.12) (Pyruvate dehydrogenase complex dihydrolipoamide acetyltransferase)	ABUW_1011	ABUW_0156
Homo	0	1	1	pdAbAB5075_084694	pdAbAB5075_084694	pdAbAB5075_084694-pdAbAB5075_084694	ABUW_0968	ABUW_0968	M	M	MM	Outer membrane protein assembly factor YaeT (Putative RND family drug transporter)	Outer membrane protein assembly factor YaeT (Putative RND family drug transporter)	ABUW_0968	ABUW_0968
Inter	0	1	1	pdAbAB5075_105756	pdAbAB5075_089003	pdAbAB5075_089003-pdAbAB5075_105756	ABUW_0187	ABUW_0838	M	S	SM	33-36 kDa outer membrane protein (Membrane protein) (Uncharacterized protein)	3-oxoacyl-[acyl-carrier protein] reductase (EC 1.1.1.100) (Oxidoreductase) (Short-chain dehydrogenase/reductase)	ABUW_0187	ABUW_0838
Inter	0	1	1	pdAbAB5075_107263	pdAbAB5075_091404	pdAbAB5075_091404-pdAbAB5075_107263	PyrE	ABUW_0724	S	M	SM	Orotate phosphoribosyltransferase (OPRT) (OPRTase) (EC 2.4.2.10)	Membrane protein involved in aromatic hydrocarbon degradation (Outer membrane protein E)	ABUW_0142	ABUW_0724
Inter	0	1	1	pdAbAB5075_096109	pdAbAB5075_091532	pdAbAB5075_091532-pdAbAB5075_096109	Oxa-23	CafA	S	S	SS	Beta-lactamase OXA-23 (Beta-lactamase oxa23) (BlaOXA-23) (Carbapenem-hydrolyzing beta-lactamase OXA-23) (Carbapenemase OXA-23) (Class D beta-lactamase OXA-23) (Class D beta-lactamase Oxa-23) (OXA-23) (OXA-23 class D beta-lactamase) (OXA23 carbapenemase)	Ribonuclease G	ABUW_0563	ABUW_0719
Inter	0	1	1	pdAbAB5075_093491	pdAbAB5075_091712	pdAbAB5075_091712-pdAbAB5075_093491	OmpA	GatB	M	S	SM	Membrane protein (Outer membrane protein A)	Aspartyl/glutamyl-tRNA(Asn/Gln) amidotransferase subunit B (Asp/Glu-ADT subunit B) (EC 6.3.5.-)	ABUW_0649	ABUW_0712
Inter	0	1	1	pdAbAB5075_096219	pdAbAB5075_093119	pdAbAB5075_093119-pdAbAB5075_096219	ABUW_0557	ABUW_0661	U	M	MU	Phage late control protein D	Probable tonB-dependent receptor yncD (TonB-dependent receptor)	ABUW_0557	ABUW_0661
Inter	0	1	1	pdAbAB5075_102442	pdAbAB5075_099099	pdAbAB5075_099099-pdAbAB5075_102442	LemA	RpsD	M	S	SM	LemA (LemA family protein) (Lipoprotein)	30S ribosomal protein S4	ABUW_0301	ABUW_0430
Intra	0	1	1	pdAbAB5075_106441	pdAbAB5075_106441	pdAbAB5075_106441-pdAbAB5075_106441	ABUW_0166	ABUW_0166	M	M	MM	Membrane protein (Outer membrane protein) (Uncharacterized protein)	Membrane protein (Outer membrane protein) (Uncharacterized protein)	ABUW_0166	ABUW_0166
Intra	0	1	1	pdAbAB5075_107502	pdAbAB5075_107502	pdAbAB5075_107502-pdAbAB5075_107502	ABUW_0133	ABUW_0133	S	S	SS	Putative ribosomal subunit interface protein (Ribosomal subunit interface protein) (Ribosomal subunit interface protein, putative) (Uncharacterized protein)	Putative ribosomal subunit interface protein (Ribosomal subunit interface protein) (Ribosomal subunit interface protein, putative) (Uncharacterized protein)	ABUW_0133	ABUW_0133

## Sheet: Peptide pairs
Intra, inter, or homo?	Identification counts	Link1-Link2	ms1 prec mass	ms2 query mass	ms2 mass1	ms2 mass2	ms3 mass1	ms3 mass2	ms3 pep1	ms3 pep2	ms3 fdr1	ms3 fdr2	ms3 pep1 plain	ms3 pep2 plain	Protein1	Protein2	Protein1-Protein2	mod_pos1	#times_in_prot1	mod_pos2	#times_in_prot2	GeneName1	GeneName2	Location1	Location2	Interaction type	ProteinAnnotation1	ProteinAnnotation2	ABUW_locus1	ABUW_locus2
Intra	341	K[325.13]LNER-VFFDTNK[325.13]SNIKDQYKPEIAK	4190.11	4188.09	2581.27	855.41	2581.27	855.409	VFFDTNK[325.13]SNIKDQYKPEIAK	K[325.13]LNER	0	0	VFFDTNKSNIKDQYKPEIAK	KLNER	pdAbAB5075_093491	pdAbAB5075_093491	pdAbAB5075_093491-pdAbAB5075_093491	235	1	274	1	OmpA	OmpA	M	M	MM	Membrane protein (Outer membrane protein A)	Membrane protein (Outer membrane protein A)	ABUW_0649	ABUW_0649
Intra	281	TK[325.13]EGR-VFFDTNK[325.13]SNIKDQYKPEIAK	4121.03	4119.03	2581.27	786.351	2581.27	786.351	VFFDTNK[325.13]SNIKDQYKPEIAK	TK[325.13]EGR	0	0	VFFDTNKSNIKDQYKPEIAK	TKEGR	pdAbAB5075_093491	pdAbAB5075_093491	pdAbAB5075_093491-pdAbAB5075_093491	235	1	319	1	OmpA	OmpA	M	M	MM	Membrane protein (Outer membrane protein A)	Membrane protein (Outer membrane protein A)	ABUW_0649	ABUW_0649
Intra	223	SNIK[325.13]DQYKPEIAK-TK[325.13]EGR	3267.62	3267.61	1729.85	786.351	1729.85	786.351	SNIK[325.13]DQYKPEIAK	TK[325.13]EGR	0	0	SNIKDQYKPEIAK	TKEGR	pdAbAB5075_093491	pdAbAB5075_093491	pdAbAB5075_093491-pdAbAB5075_093491	239	1	319	1	OmpA	OmpA	M	M	MM	Membrane protein (Outer membrane protein A)	Membrane protein (Outer membrane protein A)	ABUW_0649	ABUW_0649
Intra	217	K[325.13]IGDSVSR-TVAK[325.13]VLYGGALTSTSTHTIER	4211.13	4210.13	2401.22	1057.51	2401.21	1057.5	TVAK[325.13]VLYGGALTSTSTHTIER	K[325.13]IGDSVSR	0	0	TVAKVLYGGALTSTSTHTIER	KIGDSVSR	pdAbAB5075_008018	pdAbAB5075_008018	pdAbAB5075_008018-pdAbAB5075_008018	187	1	149	1	blaGES-11	blaGES-11	S	S	SS	Beta-lactamase (EC 3.5.2.6)	Beta-lactamase (EC 3.5.2.6)	ABUW_4052	ABUW_4052
Intra	216	FTFDK[325.13]DNTSVITLDDK-TELELKDDK[325.13]TYELTETYLGK	5391.56	5391.57	2054.94	2585.23	2054.93	2585.23	FTFDK[325.13]DNTSVITLDDK	TELELKDDK[325.13]TYELTETYLGK	0	0	FTFDKDNTSVITLDDK	TELELKDDKTYELTETYLGK	pdAbAB5075_034241	pdAbAB5075_034241	pdAbAB5075_034241-pdAbAB5075_034241	111	1	84	1	ABUW_2887	ABUW_2887	M	M	MM	Copper resistance protein NlpE (Lipoprotein)	Copper resistance protein NlpE (Lipoprotein)	ABUW_2887	ABUW_2887
Inter	184	SAGDQAASDIATATDNASAK[325.13]IDAAADHAAEATAK-THLPLFHAIQVNGQQIFDQASAAK[325.13]FFTR	7531.58	7529.62	3396.52	3381.69	3396.52	3381.69	SAGDQAASDIATATDNASAK[325.13]IDAAADHAAEATAK	THLPLFHAIQVNGQQIFDQASAAK[325.13]FFTR	0	0	SAGDQAASDIATATDNASAKIDAAADHAAEATAK	THLPLFHAIQVNGQQIFDQASAAKFFTR	pdAbAB5075_039407	pdAbAB5075_002049	pdAbAB5075_002049-pdAbAB5075_039407	67	1	132	1	ABUW_2724	DsbA	U	S	SU	Uncharacterized protein	Thiol:disulfide interchange protein	ABUW_2724	ABUW_3846
Intra	183	GDANPFETHGK[325.13]FTFDKDNTSVITLDDK-TELELKDDK[325.13]TYELTETYLGK	6547.1	6545.1	2585.23	3208.46	2585.23	3208.45	TELELKDDK[325.13]TYELTETYLGK	GDANPFETHGK[325.13]FTFDKDNTSVITLDDK	0	0	TELELKDDKTYELTETYLGK	GDANPFETHGKFTFDKDNTSVITLDDK	pdAbAB5075_034241	pdAbAB5075_034241	pdAbAB5075_034241-pdAbAB5075_034241	84	1	106	1	ABUW_2887	ABUW_2887	M	M	MM	Copper resistance protein NlpE (Lipoprotein)	Copper resistance protein NlpE (Lipoprotein)	ABUW_2887	ABUW_2887
Homo	151	K[325.13]LNER-K[325.13]LNER	2464.23	2462.22	855.409	855.409	855.409	855.409	K[325.13]LNER	K[325.13]LNER	0	0	KLNER	KLNER	pdAbAB5075_093491	pdAbAB5075_093491	pdAbAB5075_093491-pdAbAB5075_093491	274	1	274	1	OmpA	OmpA	M	M	MM	Membrane protein (Outer membrane protein A)	Membrane protein (Outer membrane protein A)	ABUW_0649	ABUW_0649
Intra	150	NYLAGK[325.13]GVPSSR-SNIKPNFYATLDK[325.13]VAQTLAEDNK	4972.53	4972.47	2776.36	1444.7	2776.36	1444.69	SNIKPNFYATLDK[325.13]VAQTLAEDNK	NYLAGK[325.13]GVPSSR	0	0	SNIKPNFYATLDKVAQTLAEDNK	NYLAGKGVPSSR	pdAbAB5075_029110	pdAbAB5075_029110	pdAbAB5075_029110-pdAbAB5075_029110	130	1	176	1	YiaD	YiaD	M	M	MM	Membrane protein (OmpA/MotB domain protein) (Outer membrane lipoprotein omp16) (Putative outer membrane lipoprotein)	Membrane protein (OmpA/MotB domain protein) (Outer membrane lipoprotein omp16) (Putative outer membrane lipoprotein)	ABUW_3045	ABUW_3045
Homo	140	VFFDTNK[325.13]SNIK-VFFDTNK[325.13]SNIKDQYKPEIAK	4843.4	4841.4	1508.72	2581.27	1508.71	2581.27	VFFDTNK[325.13]SNIK	VFFDTNK[325.13]SNIKDQYKPEIAK	0	0	VFFDTNKSNIK	VFFDTNKSNIKDQYKPEIAK	pdAbAB5075_093491	pdAbAB5075_093491	pdAbAB5075_093491-pdAbAB5075_093491	235	1	235	1	OmpA	OmpA	M	M	MM	Membrane protein (Outer membrane protein A)	Membrane protein (Outer membrane protein A)	ABUW_0649	ABUW_0649
Intra	139	AALGTLIGAAAGYGISK[325.13]SNANSSR-AQSVK[325.13]NYLAGK	4574.3	4572.3	2446.21	1374.68	2446.21	1374.68	AALGTLIGAAAGYGISK[325.13]SNANSSR	AQSVK[325.13]NYLAGK	0	0	AALGTLIGAAAGYGISKSNANSSR	AQSVKNYLAGK	pdAbAB5075_029110	pdAbAB5075_029110	pdAbAB5075_029110-pdAbAB5075_029110	50	1	170	1	YiaD	YiaD	M	M	MM	Membrane protein (OmpA/MotB domain protein) (Outer membrane lipoprotein omp16) (Putative outer membrane lipoprotein)	Membrane protein (OmpA/MotB domain protein) (Outer membrane lipoprotein omp16) (Putative outer membrane lipoprotein)	ABUW_3045	ABUW_3045
Intra	134	K[325.13]LNER-VFFDTNK[325.13]SNIK	3115.54	3115.53	1508.71	855.409	1508.71	855.409	VFFDTNK[325.13]SNIK	K[325.13]LNER	0	0	VFFDTNKSNIK	KLNER	pdAbAB5075_093491	pdAbAB5075_093491	pdAbAB5075_093491-pdAbAB5075_093491	235	1	274	1	OmpA	OmpA	M	M	MM	Membrane protein (Outer membrane protein A)	Membrane protein (Outer membrane protein A)	ABUW_0649	ABUW_0649
Intra	132	TK[325.13]EGR-VFFDTNK[325.13]SNIK	3046.47	3046.47	786.351	1508.72	786.351	1508.71	TK[325.13]EGR	VFFDTNK[325.13]SNIK	0	0	TKEGR	VFFDTNKSNIK	pdAbAB5075_093491	pdAbAB5075_093491	pdAbAB5075_093491-pdAbAB5075_093491	319	1	235	1	OmpA	OmpA	M	M	MM	Membrane protein (Outer membrane protein A)	Membrane protein (Outer membrane protein A)	ABUW_0649	ABUW_0649
Intra	114	DTFDGK[325.13]SYK-SDGK[325.13]THDK	3092.39	3091.37	1083.45	1256.52	1083.45	1256.52	SDGK[325.13]THDK	DTFDGK[325.13]SYK	0	0	SDGKTHDK	DTFDGKSYK	pdAbAB5075_089424	pdAbAB5075_089424	pdAbAB5075_089424-pdAbAB5075_089424	130	1	419	1	ABUW_0826	ABUW_0826	M	M	MM	DcaP-like protein (Uncharacterized protein)	DcaP-like protein (Uncharacterized protein)	ABUW_0826	ABUW_0826
Intra	113	K[325.13]VLTIIDK-LNQITSDTDKNYMMSQVK[325.13]VHR	4583.36	4581.32	1125.64	2704.28	1125.63	2704.26	K[325.13]VLTIIDK	LNQITSDTDKNYMMSQVK[325.13]VHR	0	0	KVLTIIDK	LNQITSDTDKNYMMSQVKVHR	pdAbAB5075_040516	pdAbAB5075_040516	pdAbAB5075_040516-pdAbAB5075_040516	153	1	149	1	ABUW_2679	ABUW_2679	U	U	UU	Uncharacterized protein	Uncharacterized protein	ABUW_2679	ABUW_2679
Intra	111	ADSQAK[325.13]GFNTK-MPDYWELFSPK[325.13]HGNAGSTNTFNGVNPEK	5449.53	5447.5	3333.48	1362.61	3333.47	1362.61	MPDYWELFSPK[325.13]HGNAGSTNTFNGVNPEK	ADSQAK[325.13]GFNTK	0	0	MPDYWELFSPKHGNAGSTNTFNGVNPEK	ADSQAKGFNTK	pdAbAB5075_007696	pdAbAB5075_007696	pdAbAB5075_007696-pdAbAB5075_007696	474	1	426	1	ABUW_3719	ABUW_3719	M	M	MM	TonB-dependent copper receptor	TonB-dependent copper receptor	ABUW_3719	ABUW_3719
Intra	110	DTFDGK[325.13]SYKDNR-SDGK[325.13]THDK	3476.56	3476.57	1641.7	1083.46	1641.69	1083.45	DTFDGK[325.13]SYKDNR	SDGK[325.13]THDK	0	0	DTFDGKSYKDNR	SDGKTHDK	pdAbAB5075_089424	pdAbAB5075_089424	pdAbAB5075_089424-pdAbAB5075_089424	419	1	130	1	ABUW_0826	ABUW_0826	M	M	MM	DcaP-like protein (Uncharacterized protein)	DcaP-like protein (Uncharacterized protein)	ABUW_0826	ABUW_0826
Intra	108	GDANPFETHGK[325.13]FTFDK-TELELKDDK[325.13]TYELTETYLGK	5344.5	5343.51	2006.87	2585.24	2006.86	2585.23	GDANPFETHGK[325.13]FTFDK	TELELKDDK[325.13]TYELTETYLGK	0	0	GDANPFETHGKFTFDK	TELELKDDKTYELTETYLGK	pdAbAB5075_034241	pdAbAB5075_034241	pdAbAB5075_034241-pdAbAB5075_034241	106	1	84	1	ABUW_2887	ABUW_2887	M	M	MM	Copper resistance protein NlpE (Lipoprotein)	Copper resistance protein NlpE (Lipoprotein)	ABUW_2887	ABUW_2887
Intra	105	K[325.13]LNER-TK[325.13]EGR	2393.17	2393.16	855.408	786.351	855.409	786.351	K[325.13]LNER	TK[325.13]EGR	0	0	KLNER	TKEGR	pdAbAB5075_093491	pdAbAB5075_093491	pdAbAB5075_093491-pdAbAB5075_093491	274	1	319	1	OmpA	OmpA	M	M	MM	Membrane protein (Outer membrane protein A)	Membrane protein (Outer membrane protein A)	ABUW_0649	ABUW_0649
Homo	102	VFFDTNK[325.13]SNIKDQYKPEIAK-VFFDTNK[325.13]SNIKDQYKPEIAK	5914.94	5913.94	2581.27	2581.27	2581.27	2581.27	VFFDTNK[325.13]SNIKDQYKPEIAK	VFFDTNK[325.13]SNIKDQYKPEIAK	0	0	VFFDTNKSNIKDQYKPEIAK	VFFDTNKSNIKDQYKPEIAK	pdAbAB5075_093491	pdAbAB5075_093491	pdAbAB5075_093491-pdAbAB5075_093491	235	1	235	1	OmpA	OmpA	M	M	MM	Membrane protein (Outer membrane protein A)	Membrane protein (Outer membrane protein A)	ABUW_0649	ABUW_0649
Intra	98	EHSANEK[325.13]NAQALASR-QAK[325.13]TALPK	3626.79	3625.78	1052.55	1821.82	1052.55	1821.82	QAK[325.13]TALPK	EHSANEK[325.13]NAQALASR	0	0	QAKTALPK	EHSANEKNAQALASR	pdAbAB5075_040516	pdAbAB5075_040516	pdAbAB5075_040516-pdAbAB5075_040516	72	1	99	1	ABUW_2679	ABUW_2679	U	U	UU	Uncharacterized protein	Uncharacterized protein	ABUW_2679	ABUW_2679
Intra	93	GK[325.13]GALDTSSSTYNR-VVFYTGIVNK[325.13]LNLTDAEIAAVMGHEMTHALEEHAK	6453.14	6452.1	4047.97	1652.73	4047.97	1652.73	VVFYTGIVNK[325.13]LNLTDAEIAAVMGHEMTHALEEHAK	GK[325.13]GALDTSSSTYNR	0	0	VVFYTGIVNKLNLTDAEIAAVMGHEMTHALEEHAK	GKGALDTSSSTYNR	pdAbAB5075_038804	pdAbAB5075_038804	pdAbAB5075_038804-pdAbAB5075_038804	119	1	54	1	ABUW_2743	ABUW_2743	M	M	MM	Peptidase M48 family protein (Type I deoxyribonuclease HsdR) (Zn-dependent protease with chaperone function)	Peptidase M48 family protein (Type I deoxyribonuclease HsdR) (Zn-dependent protease with chaperone function)	ABUW_2743	ABUW_2743
Intra	91	K[325.13]LNER-SNIK[325.13]DQYKPEIAK	3337.66	3336.67	1729.85	855.409	1729.85	855.409	SNIK[325.13]DQYKPEIAK	K[325.13]LNER	0	0	SNIKDQYKPEIAK	KLNER	pdAbAB5075_093491	pdAbAB5075_093491	pdAbAB5075_093491-pdAbAB5075_093491	239	1	274	1	OmpA	OmpA	M	M	MM	Membrane protein (Outer membrane protein A)	Membrane protein (Outer membrane protein A)	ABUW_0649	ABUW_0649
Intra	91	K[325.13]DWQANPK-K[325.13]WGFNAR	3008.42	3008.43	1182.53	1074.49	1182.53	1074.49	K[325.13]DWQANPK	K[325.13]WGFNAR	0	0	KDWQANPK	KWGFNAR	pdAbAB5075_093119	pdAbAB5075_093119	pdAbAB5075_093119-pdAbAB5075_093119	262	1	277	1	ABUW_0661	ABUW_0661	M	M	MM	Probable tonB-dependent receptor yncD (TonB-dependent receptor)	Probable tonB-dependent receptor yncD (TonB-dependent receptor)	ABUW_0661	ABUW_0661
Intra	87	DAVAK[325.13]HLK-EHSANEK[325.13]NAQALASR	3650.78	3650.77	1821.82	1077.54	1821.82	1077.55	EHSANEK[325.13]NAQALASR	DAVAK[325.13]HLK	0	0	EHSANEKNAQALASR	DAVAKHLK	pdAbAB5075_040516	pdAbAB5075_040516	pdAbAB5075_040516-pdAbAB5075_040516	99	1	184	1	ABUW_2679	ABUW_2679	U	U	UU	Uncharacterized protein	Uncharacterized protein	ABUW_2679	ABUW_2679
Intra	87	LSTQGFAWDQPIADNK[325.13]TK-SNIK[325.13]DQYKPEIAK	4698.33	4697.3	1729.85	2216.04	1729.85	2216.04	SNIK[325.13]DQYKPEIAK	LSTQGFAWDQPIADNK[325.13]TK	0	0	SNIKDQYKPEIAK	LSTQGFAWDQPIADNKTK	pdAbAB5075_093491	pdAbAB5075_093491	pdAbAB5075_093491-pdAbAB5075_093491	239	1	317	1	OmpA	OmpA	M	M	MM	Membrane protein (Outer membrane protein A)	Membrane protein (Outer membrane protein A)	ABUW_0649	ABUW_0649
Inter	82	AGDAVTNTAQK[325.13]TENK-YHFK[325.13]NSTR	3744.76	3743.75	1743.79	1248.55	1743.79	1248.55	AGDAVTNTAQK[325.13]TENK	YHFK[325.13]NSTR	0	0	AGDAVTNTAQKTENK	YHFKNSTR	pdAbAB5075_092362	pdAbAB5075_013184	pdAbAB5075_013184-pdAbAB5075_092362	41	1	103	1	EcnB	OmpW	M	M	MM	Entericidin (Entericidin EcnAB) (Uncharacterized protein)	Outer membrane protein W (Putative outer membrane protein W)	ABUW_0687	ABUW_3583
Homo	81	K[325.13]VEGSLAEHYVLK-K[325.13]VEGSLAEHYVLK	4089.07	4089.08	1668.84	1668.84	1668.84	1668.84	K[325.13]VEGSLAEHYVLK	K[325.13]VEGSLAEHYVLK	0	0	KVEGSLAEHYVLK	KVEGSLAEHYVLK	pdAbAB5075_034241	pdAbAB5075_034241	pdAbAB5075_034241-pdAbAB5075_034241	144	1	144	1	ABUW_2887	ABUW_2887	M	M	MM	Copper resistance protein NlpE (Lipoprotein)	Copper resistance protein NlpE (Lipoprotein)	ABUW_2887	ABUW_2887
Intra	81	K[325.13]LNER-LSTQGFAWDQPIADNK[325.13]TK	3824.86	3822.85	855.409	2216.04	855.409	2216.04	K[325.13]LNER	LSTQGFAWDQPIADNK[325.13]TK	0	0	KLNER	LSTQGFAWDQPIADNKTK	pdAbAB5075_093491	pdAbAB5075_093491	pdAbAB5075_093491-pdAbAB5075_093491	274	1	317	1	OmpA	OmpA	M	M	MM	Membrane protein (Outer membrane protein A)	Membrane protein (Outer membrane protein A)	ABUW_0649	ABUW_0649
Inter	79	AETQK[325.13]QIR-K[325.13]LNER	2776.37	2776.39	855.412	1169.57	855.409	1169.57	K[325.13]LNER	AETQK[325.13]QIR	0	0	KLNER	AETQKQIR	pdAbAB5075_093491	pdAbAB5075_069610	pdAbAB5075_069610-pdAbAB5075_093491	274	1	34	1	OmpA	ABUW_1536	M	U	MU	Membrane protein (Outer membrane protein A)	Signal peptide protein (Uncharacterized protein)	ABUW_0649	ABUW_1536
Intra	78	K[325.13]LNDK-VDTQNLSFVFGYQPTK[325.13]NFNFYAGPVLQTVK	5183.48	5183.56	813.387	3618.77	813.387	3618.77	K[325.13]LNDK	VDTQNLSFVFGYQPTK[325.13]NFNFYAGPVLQTVK	0.00096246	0	KLNDK	VDTQNLSFVFGYQPTKNFNFYAGPVLQTVK	pdAbAB5075_091404	pdAbAB5075_091404	pdAbAB5075_091404-pdAbAB5075_091404	384	1	201	1	ABUW_0724	ABUW_0724	M	M	MM	Membrane protein involved in aromatic hydrocarbon degradation (Outer membrane protein E)	Membrane protein involved in aromatic hydrocarbon degradation (Outer membrane protein E)	ABUW_0724	ABUW_0724
Intra	76	GEILK[325.13]PAK-IFHENPK[325.13]IGFLAQANR	3856.04	3853.99	1051.56	2051.03	1051.55	2051.02	GEILK[325.13]PAK	IFHENPK[325.13]IGFLAQANR	0	0	GEILKPAK	IFHENPKIGFLAQANR	pdAbAB5075_079468	pdAbAB5075_079468	pdAbAB5075_079468-pdAbAB5075_079468	629	1	608	1	CstA	CstA	M	M	MM	Carbon starvation protein A	Carbon starvation protein A	ABUW_1142	ABUW_1142
Homo	75	VFFDTNK[325.13]SNIK-VFFDTNK[325.13]SNIK	3769.84	3768.84	1508.72	1508.72	1508.71	1508.71	VFFDTNK[325.13]SNIK	VFFDTNK[325.13]SNIK	0	0	VFFDTNKSNIK	VFFDTNKSNIK	pdAbAB5075_093491	pdAbAB5075_093491	pdAbAB5075_093491-pdAbAB5075_093491	235	1	235	1	OmpA	OmpA	M	M	MM	Membrane protein (Outer membrane protein A)	Membrane protein (Outer membrane protein A)	ABUW_0649	ABUW_0649
Intra	74	TLTGK[325.13]VVSDK-VQHPLYGK[325.13]SIR	3488.82	3488.81	1493.77	1243.63	1493.76	1243.63	VQHPLYGK[325.13]SIR	TLTGK[325.13]VVSDK	0	0	VQHPLYGKSIR	TLTGKVVSDK	pdAbAB5075_099299	pdAbAB5075_099299	pdAbAB5075_099299-pdAbAB5075_099299	37	1	12	1	RpsQ	RpsQ	S	S	SS	30S ribosomal protein S17	30S ribosomal protein S17	ABUW_0415	ABUW_0415
Inter	73	AK[325.13]IPAAHGQHLK-FLGDALYK[325.13]PEELQALK	4250.24	4249.19	1466.76	2031.02	1466.76	2031.02	AK[325.13]IPAAHGQHLK	FLGDALYK[325.13]PEELQALK	0	0	AKIPAAHGQHLK	FLGDALYKPEELQALK	pdAbAB5075_029394	pdAbAB5075_063596	pdAbAB5075_029394-pdAbAB5075_063596	84	1	284	1	BamE	BamA	M	M	MM	Outer membrane protein assembly factor BamE	Outer membrane protein assembly factor BamA	ABUW_3034	ABUW_1741
Homo	72	TK[325.13]EGR-TK[325.13]EGR	2324.11	2324.11	786.351	786.351	786.351	786.351	TK[325.13]EGR	TK[325.13]EGR	0	0	TKEGR	TKEGR	pdAbAB5075_093491	pdAbAB5075_093491	pdAbAB5075_093491-pdAbAB5075_093491	319	1	319	1	OmpA	OmpA	M	M	MM	Membrane protein (Outer membrane protein A)	Membrane protein (Outer membrane protein A)	ABUW_0649	ABUW_0649
Intra	72	ADKFPAGFGQK[325.13]SR-DWFVK[325.13]QLPK	3712.82	3712.85	1356.68	1604.77	1356.67	1604.76	DWFVK[325.13]QLPK	ADKFPAGFGQK[325.13]SR	0	0	DWFVKQLPK	ADKFPAGFGQKSR	pdAbAB5075_000167	pdAbAB5075_000167	pdAbAB5075_000167-pdAbAB5075_000167	259	1	252	1	ABUW_0009	ABUW_0009	M	M	MM	AdeT (Putative RND efflux pump) (RND transporter) (RND type efflux pump)	AdeT (Putative RND efflux pump) (RND transporter) (RND type efflux pump)	ABUW_0009	ABUW_0009
Intra	71	EHSANEK[325.13]NAQALASR-K[325.13]YAEMMIK	3782.8	3782.79	1821.83	1209.55	1821.82	1209.54	EHSANEK[325.13]NAQALASR	K[325.13]YAEMMIK	0	0	EHSANEKNAQALASR	KYAEMMIK	pdAbAB5075_040516	pdAbAB5075_040516	pdAbAB5075_040516-pdAbAB5075_040516	99	1	85	1	ABUW_2679	ABUW_2679	U	U	UU	Uncharacterized protein	Uncharacterized protein	ABUW_2679	ABUW_2679
Intra	71	LNQITSDTDKNYMMSQVK[325.13]VHR-SLQNDSDK[325.13]IVSK	4987.41	4985.41	2704.28	1529.73	2704.26	1529.72	LNQITSDTDKNYMMSQVK[325.13]VHR	SLQNDSDK[325.13]IVSK	0	0	LNQITSDTDKNYMMSQVKVHR	SLQNDSDKIVSK	pdAbAB5075_040516	pdAbAB5075_040516	pdAbAB5075_040516-pdAbAB5075_040516	149	1	127	1	ABUW_2679	ABUW_2679	U	U	UU	Uncharacterized protein	Uncharacterized protein	ABUW_2679	ABUW_2679
Intra	71	LSTQGFAWDQPIADNK[325.13]TK-VFFDTNK[325.13]SNIK	4478.16	4476.16	1508.72	2216.04	1508.71	2216.04	VFFDTNK[325.13]SNIK	LSTQGFAWDQPIADNK[325.13]TK	0	0	VFFDTNKSNIK	LSTQGFAWDQPIADNKTK	pdAbAB5075_093491	pdAbAB5075_093491	pdAbAB5075_093491-pdAbAB5075_093491	235	1	317	1	OmpA	OmpA	M	M	MM	Membrane protein (Outer membrane protein A)	Membrane protein (Outer membrane protein A)	ABUW_0649	ABUW_0649
Intra	70	AGFPK[325.13]DWVVGEK-EK[325.13]AAQIGVAIVDPQGEIVAGHR	4736.45	4734.38	1528.72	2454.25	1528.72	2454.25	AGFPK[325.13]DWVVGEK	EK[325.13]AAQIGVAIVDPQGEIVAGHR	0	0	AGFPKDWVVGEK	EKAAQIGVAIVDPQGEIVAGHR	pdAbAB5075_008018	pdAbAB5075_008018	pdAbAB5075_008018-pdAbAB5075_008018	222	1	35	1	blaGES-11	blaGES-11	S	S	SS	Beta-lactamase (EC 3.5.2.6)	Beta-lactamase (EC 3.5.2.6)	ABUW_4052	ABUW_4052
Intra	70	FHIDEAFLK[325.13]K-INPTATFK[325.13]K	3410.76	3410.74	1443.71	1215.62	1443.7	1215.61	FHIDEAFLK[325.13]K	INPTATFK[325.13]K	0	0	FHIDEAFLKK	INPTATFKK	pdAbAB5075_077989	pdAbAB5075_077989	pdAbAB5075_077989-pdAbAB5075_077989	253	1	262	1	ABUW_1189	ABUW_1189	M	M	MM	ErfK/YbiS/YcfS/YnhG family (PROTEIN ERFK/SRFK) (Peptidase) (Uncharacterized protein)	ErfK/YbiS/YcfS/YnhG family (PROTEIN ERFK/SRFK) (Peptidase) (Uncharacterized protein)	ABUW_1189	ABUW_1189
Inter	69	AETQK[325.13]QIR-TK[325.13]EGR	2708.32	2707.33	786.351	1169.57	786.351	1169.57	TK[325.13]EGR	AETQK[325.13]QIR	0	0	TKEGR	AETQKQIR	pdAbAB5075_093491	pdAbAB5075_069610	pdAbAB5075_069610-pdAbAB5075_093491	319	1	34	1	OmpA	ABUW_1536	M	U	MU	Membrane protein (Outer membrane protein A)	Signal peptide protein (Uncharacterized protein)	ABUW_0649	ABUW_1536
Inter	69	K[325.13]LNER-SNIKPNFYATLDK[325.13]VAQTLAEDNK	4385.2	4383.18	855.41	2776.36	855.409	2776.36	K[325.13]LNER	SNIKPNFYATLDK[325.13]VAQTLAEDNK	0	0	KLNER	SNIKPNFYATLDKVAQTLAEDNK	pdAbAB5075_093491	pdAbAB5075_029110	pdAbAB5075_029110-pdAbAB5075_093491	274	1	130	1	OmpA	YiaD	M	M	MM	Membrane protein (Outer membrane protein A)	Membrane protein (OmpA/MotB domain protein) (Outer membrane lipoprotein omp16) (Putative outer membrane lipoprotein)	ABUW_0649	ABUW_3045
Intra	68	AQSVK[325.13]NYLAGK-RVEISIYAK[325.13]Q	3528.81	3528.8	1402.71	1374.69	1402.71	1374.68	RVEISIYAK[325.13]Q	AQSVK[325.13]NYLAGK	0	0	RVEISIYAKQ	AQSVKNYLAGK	pdAbAB5075_029110	pdAbAB5075_029110	pdAbAB5075_029110-pdAbAB5075_029110	216	1	170	1	YiaD	YiaD	M	M	MM	Membrane protein (OmpA/MotB domain protein) (Outer membrane lipoprotein omp16) (Putative outer membrane lipoprotein)	Membrane protein (OmpA/MotB domain protein) (Outer membrane lipoprotein omp16) (Putative outer membrane lipoprotein)	ABUW_3045	ABUW_3045
Intra	67	FTFDK[325.13]DNTSVITLDDK-K[325.13]VEGSLAEHYVLK	4477.2	4475.19	1668.84	2054.94	1668.84	2054.93	K[325.13]VEGSLAEHYVLK	FTFDK[325.13]DNTSVITLDDK	0	0	KVEGSLAEHYVLK	FTFDKDNTSVITLDDK	pdAbAB5075_034241	pdAbAB5075_034241	pdAbAB5075_034241-pdAbAB5075_034241	144	1	111	1	ABUW_2887	ABUW_2887	M	M	MM	Copper resistance protein NlpE (Lipoprotein)	Copper resistance protein NlpE (Lipoprotein)	ABUW_2887	ABUW_2887
Intra	67	HIAGDHYEFK[325.13]DK-VGDK[325.13]VR	3276.55	3276.56	869.426	1655.72	869.424	1655.72	VGDK[325.13]VR	HIAGDHYEFK[325.13]DK	0	0	VGDKVR	HIAGDHYEFKDK	pdAbAB5075_071264	pdAbAB5075_071264	pdAbAB5075_071264-pdAbAB5075_071264	94	1	69	1	ABUW_1471	ABUW_1471	U	U	UU	DNA-binding protein (Uncharacterized protein)	DNA-binding protein (Uncharacterized protein)	ABUW_1471	ABUW_1471
Intra	67	GQVLASPQFK[325.13]QLAGALAAANNYLGNGGTK-K[325.13]ATEALQAQGLPVNDQTLALAK	6284.25	6283.24	3055.55	2476.29	3055.54	2476.28	GQVLASPQFK[325.13]QLAGALAAANNYLGNGGTK	K[325.13]ATEALQAQGLPVNDQTLALAK	0	0	GQVLASPQFKQLAGALAAANNYLGNGGTK	KATEALQAQGLPVNDQTLALAK	pdAbAB5075_091404	pdAbAB5075_091404	pdAbAB5075_091404-pdAbAB5075_091404	164	1	133	1	ABUW_0724	ABUW_0724	M	M	MM	Membrane protein involved in aromatic hydrocarbon degradation (Outer membrane protein E)	Membrane protein involved in aromatic hydrocarbon degradation (Outer membrane protein E)	ABUW_0724	ABUW_0724
Inter	66	K[325.13]GFESK-YHFK[325.13]NSTR	2891.36	2891.36	891.398	1248.55	891.397	1248.55	K[325.13]GFESK	YHFK[325.13]NSTR	0	0	KGFESK	YHFKNSTR	pdAbAB5075_049412	pdAbAB5075_013184	pdAbAB5075_013184-pdAbAB5075_049412	144	1	103	1	ABUW_2363	OmpW	U	M	MU	Uncharacterized protein	Outer membrane protein W (Putative outer membrane protein W)	ABUW_2363	ABUW_3583
Intra	66	AFPK[325.13]DDEIK-GISYAHSTYK[325.13]DGYYQHGYPLGHAMGGDGQMYSVGGDIR	6314.8	6314.84	4304.86	1258.57	4304.86	1258.57	GISYAHSTYK[325.13]DGYYQHGYPLGHAMGGDGQMYSVGGDIR	AFPK[325.13]DDEIK	0	0	GISYAHSTYKDGYYQHGYPLGHAMGGDGQMYSVGGDIR	AFPKDDEIK	pdAbAB5075_033878	pdAbAB5075_033878	pdAbAB5075_033878-pdAbAB5075_033878	370	1	427	1	ABUW_2898	ABUW_2898	U	U	UU	Uncharacterized protein	Uncharacterized protein	ABUW_2898	ABUW_2898
Intra	66	K[325.13]VEGSLAEHYVLK-TELELKDDK[325.13]TYELTETYLGK	5005.49	5005.51	2585.26	1668.85	2585.23	1668.84	TELELKDDK[325.13]TYELTETYLGK	K[325.13]VEGSLAEHYVLK	0	0	TELELKDDKTYELTETYLGK	KVEGSLAEHYVLK	pdAbAB5075_034241	pdAbAB5075_034241	pdAbAB5075_034241-pdAbAB5075_034241	84	1	144	1	ABUW_2887	ABUW_2887	M	M	MM	Copper resistance protein NlpE (Lipoprotein)	Copper resistance protein NlpE (Lipoprotein)	ABUW_2887	ABUW_2887
Intra	66	SNIKDQYKPEIAK[325.13]VAEK-TK[325.13]EGR	3694.87	3694.86	2157.1	786.354	2157.1	786.351	SNIKDQYKPEIAK[325.13]VAEK	TK[325.13]EGR	0	0	SNIKDQYKPEIAKVAEK	TKEGR	pdAbAB5075_093491	pdAbAB5075_093491	pdAbAB5075_093491-pdAbAB5075_093491	248	1	319	1	OmpA	OmpA	M	M	MM	Membrane protein (Outer membrane protein A)	Membrane protein (Outer membrane protein A)	ABUW_0649	ABUW_0649
Inter	65	K[325.13]DAQH-K[325.13]VEGSLAEHYVLK	3215.57	3214.56	1668.84	794.32	1668.84	794.319	K[325.13]VEGSLAEHYVLK	K[325.13]DAQH	0	0	KVEGSLAEHYVLK	KDAQH	pdAbAB5075_034241	pdAbAB5075_039407	pdAbAB5075_034241-pdAbAB5075_039407	144	1	110	1	ABUW_2887	ABUW_2724	M	U	MU	Copper resistance protein NlpE (Lipoprotein)	Uncharacterized protein	ABUW_2887	ABUW_2724
Intra	64	LSTQGFAWDQPIADNK[325.13]TK-VFFDTNK[325.13]SNIKDQYKPEIAK	5548.74	5548.73	2216.05	2581.28	2216.04	2581.27	LSTQGFAWDQPIADNK[325.13]TK	VFFDTNK[325.13]SNIKDQYKPEIAK	0	0	LSTQGFAWDQPIADNKTK	VFFDTNKSNIKDQYKPEIAK	pdAbAB5075_093491	pdAbAB5075_093491	pdAbAB5075_093491-pdAbAB5075_093491	317	1	235	1	OmpA	OmpA	M	M	MM	Membrane protein (Outer membrane protein A)	Membrane protein (Outer membrane protein A)	ABUW_0649	ABUW_0649
Intra	64	AALGTLIGAAAGYGISK[325.13]SNANSSR-SNIKPNFYATLDK[325.13]VAQTLAEDNK	5975.96	5973.99	2776.36	2446.22	2776.36	2446.21	SNIKPNFYATLDK[325.13]VAQTLAEDNK	AALGTLIGAAAGYGISK[325.13]SNANSSR	0	0	SNIKPNFYATLDKVAQTLAEDNK	AALGTLIGAAAGYGISKSNANSSR	pdAbAB5075_029110	pdAbAB5075_029110	pdAbAB5075_029110-pdAbAB5075_029110	130	1	50	1	YiaD	YiaD	M	M	MM	Membrane protein (OmpA/MotB domain protein) (Outer membrane lipoprotein omp16) (Putative outer membrane lipoprotein)	Membrane protein (OmpA/MotB domain protein) (Outer membrane lipoprotein omp16) (Putative outer membrane lipoprotein)	ABUW_3045	ABUW_3045
Intra	63	K[325.13]VLTIIDK-NHSK[325.13]ILNENHENLTDSQIFK	4456.27	4454.26	1125.64	2577.22	1125.63	2577.21	K[325.13]VLTIIDK	NHSK[325.13]ILNENHENLTDSQIFK	0	0	KVLTIIDK	NHSKILNENHENLTDSQIFK	pdAbAB5075_040516	pdAbAB5075_040516	pdAbAB5075_040516-pdAbAB5075_040516	153	1	42	1	ABUW_2679	ABUW_2679	U	U	UU	Uncharacterized protein	Uncharacterized protein	ABUW_2679	ABUW_2679
Intra	63	K[325.13]LNER-SNIKDQYK[325.13]PEIAK	3337.65	3336.67	855.409	1729.85	855.409	1729.85	K[325.13]LNER	SNIKDQYK[325.13]PEIAK	0.003337	0	KLNER	SNIKDQYKPEIAK	pdAbAB5075_093491	pdAbAB5075_093491	pdAbAB5075_093491-pdAbAB5075_093491	274	1	243	1	OmpA	OmpA	M	M	MM	Membrane protein (Outer membrane protein A)	Membrane protein (Outer membrane protein A)	ABUW_0649	ABUW_0649
Intra	63	SNIK[325.13]DQYKPEIAK-VFFDTNK[325.13]SNIKDQYKPEIAK	5062.54	5062.56	1729.86	2581.29	1729.85	2581.27	SNIK[325.13]DQYKPEIAK	VFFDTNK[325.13]SNIKDQYKPEIAK	0	0	SNIKDQYKPEIAK	VFFDTNKSNIKDQYKPEIAK	pdAbAB5075_093491	pdAbAB5075_093491	pdAbAB5075_093491-pdAbAB5075_093491	239	1	235	1	OmpA	OmpA	M	M	MM	Membrane protein (Outer membrane protein A)	Membrane protein (Outer membrane protein A)	ABUW_0649	ABUW_0649
Intra	63	EK[325.13]GHEVK-IGAK[325.13]VSGTEVNGR	3259.61	3257.6	1483.73	1022.47	1483.73	1022.47	IGAK[325.13]VSGTEVNGR	EK[325.13]GHEVK	0	0	IGAKVSGTEVNGR	EKGHEVK	pdAbAB5075_087880	pdAbAB5075_087880	pdAbAB5075_087880-pdAbAB5075_087880	243	1	375	1	Lpd	Lpd	S	S	SS	Dihydrolipoyl dehydrogenase (EC 1.8.1.4)	Dihydrolipoyl dehydrogenase (EC 1.8.1.4)	ABUW_0874	ABUW_0874
Homo	62	AINDYK[325.13]K-AINDYK[325.13]K	2846.38	2846.38	1047.49	1047.49	1047.49	1047.49	AINDYK[325.13]K	AINDYK[325.13]K	0	0	AINDYKK	AINDYKK	pdAbAB5075_002388	pdAbAB5075_002388	pdAbAB5075_002388-pdAbAB5075_002388	85	1	85	1	FklB	FklB	M	M	MM	Peptidyl-prolyl cis-trans isomerase (EC 5.2.1.8)	Peptidyl-prolyl cis-trans isomerase (EC 5.2.1.8)	ABUW_3835	ABUW_3835
Inter	62	IDAAADHAAEATAK[325.13]AAAETEATAR-K[325.13]VEGSLAEHYVLK	4944.39	4942.4	2522.15	1668.84	2522.15	1668.84	IDAAADHAAEATAK[325.13]AAAETEATAR	K[325.13]VEGSLAEHYVLK	0	0	IDAAADHAAEATAKAAAETEATAR	KVEGSLAEHYVLK	pdAbAB5075_039407	pdAbAB5075_034241	pdAbAB5075_034241-pdAbAB5075_039407	81	1	144	1	ABUW_2724	ABUW_2887	U	M	MU	Uncharacterized protein	Copper resistance protein NlpE (Lipoprotein)	ABUW_2724	ABUW_2887
Intra	62	K[325.13]HNASLR-TYIK[325.13]R	2649.34	2649.34	1021.5	876.436	1021.49	876.434	K[325.13]HNASLR	TYIK[325.13]R	0	0	KHNASLR	TYIKR	pdAbAB5075_053460	pdAbAB5075_053460	pdAbAB5075_053460-pdAbAB5075_053460	19	1	33	1	RpsT	RpsT	S	S	SS	30S ribosomal protein S20	30S ribosomal protein S20	ABUW_2216	ABUW_2216
Homo	60	EQIENK[325.13]QR-EQIENK[325.13]QR	3232.54	3232.54	1240.57	1240.57	1240.57	1240.57	EQIENK[325.13]QR	EQIENK[325.13]QR	0	0	EQIENKQR	EQIENKQR	pdAbAB5075_041233	pdAbAB5075_041233	pdAbAB5075_041233-pdAbAB5075_041233	400	1	400	1	ABUW_2644	ABUW_2644	M	M	MM	Putative RND family drug transporter (RND transporter) (Type I secretion system, outer membrane component LapE)	Putative RND family drug transporter (RND transporter) (Type I secretion system, outer membrane component LapE)	ABUW_2644	ABUW_2644
Intra	59	GK[325.13]GALDTSSSTYNR-VVFYTGIVNK[325.13]LNLTDAEIAAVMGHEM[147.04]THALEEHAK	6470.08	6468.12	1652.74	4063.98	1652.73	4063.97	GK[325.13]GALDTSSSTYNR	VVFYTGIVNK[325.13]LNLTDAEIAAVMGHEM[147.04]THALEEHAK	0	0	GKGALDTSSSTYNR	VVFYTGIVNKLNLTDAEIAAVMGHEMTHALEEHAK	pdAbAB5075_038804	pdAbAB5075_038804	pdAbAB5075_038804-pdAbAB5075_038804	54	1	119	1	ABUW_2743	ABUW_2743	M	M	MM	Peptidase M48 family protein (Type I deoxyribonuclease HsdR) (Zn-dependent protease with chaperone function)	Peptidase M48 family protein (Type I deoxyribonuclease HsdR) (Zn-dependent protease with chaperone function)	ABUW_2743	ABUW_2743
Intra	59	HLK[325.13]AAEDIFK-NSELK[325.13]NMLVQTR	3749.91	3747.87	1367.67	1628.79	1367.67	1628.78	HLK[325.13]AAEDIFK	NSELK[325.13]NMLVQTR	0	0	HLKAAEDIFK	NSELKNMLVQTR	pdAbAB5075_040516	pdAbAB5075_040516	pdAbAB5075_040516-pdAbAB5075_040516	187	1	172	1	ABUW_2679	ABUW_2679	U	U	UU	Uncharacterized protein	Uncharacterized protein	ABUW_2679	ABUW_2679
Intra	58	NPDGSVQLIMPGSITFDTNK[325.13]SNIKPNFYATLDK-NYLAGK[325.13]GVPSSR	6017.97	6017.98	1444.7	3821.88	1444.69	3821.85	NYLAGK[325.13]GVPSSR	NPDGSVQLIMPGSITFDTNK[325.13]SNIKPNFYATLDK	0	0	NYLAGKGVPSSR	NPDGSVQLIMPGSITFDTNKSNIKPNFYATLDK	pdAbAB5075_029110	pdAbAB5075_029110	pdAbAB5075_029110-pdAbAB5075_029110	176	1	117	1	YiaD	YiaD	M	M	MM	Membrane protein (OmpA/MotB domain protein) (Outer membrane lipoprotein omp16) (Putative outer membrane lipoprotein)	Membrane protein (OmpA/MotB domain protein) (Outer membrane lipoprotein omp16) (Putative outer membrane lipoprotein)	ABUW_3045	ABUW_3045
Inter	57	SNIKPNFYATLDK[325.13]VAQTLAEDNK-VAEK[325.13]LSEYPNATAR	5274.58	5272.59	2776.36	1744.83	2776.36	1744.83	SNIKPNFYATLDK[325.13]VAQTLAEDNK	VAEK[325.13]LSEYPNATAR	0	0	SNIKPNFYATLDKVAQTLAEDNK	VAEKLSEYPNATAR	pdAbAB5075_029110	pdAbAB5075_093491	pdAbAB5075_029110-pdAbAB5075_093491	130	1	252	1	YiaD	OmpA	M	M	MM	Membrane protein (OmpA/MotB domain protein) (Outer membrane lipoprotein omp16) (Putative outer membrane lipoprotein)	Membrane protein (Outer membrane protein A)	ABUW_3045	ABUW_0649
Intra	56	FTFDKDNTSVITLDDK[325.13]AQNR-TYELTETYLGK[325.13]GDANPFETHGK	5943.81	5942.78	2524.17	2667.2	2524.17	2667.2	FTFDKDNTSVITLDDK[325.13]AQNR	TYELTETYLGK[325.13]GDANPFETHGK	0	0	FTFDKDNTSVITLDDKAQNR	TYELTETYLGKGDANPFETHGK	pdAbAB5075_034241	pdAbAB5075_034241	pdAbAB5075_034241-pdAbAB5075_034241	122	1	95	1	ABUW_2887	ABUW_2887	M	M	MM	Copper resistance protein NlpE (Lipoprotein)	Copper resistance protein NlpE (Lipoprotein)	ABUW_2887	ABUW_2887
Inter	55	SNIKPNFYATLDK[325.13]VAQTLAEDNK-VFFDTNK[325.13]SNIK	5036.47	5036.49	2776.36	1508.72	2776.36	1508.71	SNIKPNFYATLDK[325.13]VAQTLAEDNK	VFFDTNK[325.13]SNIK	0	0	SNIKPNFYATLDKVAQTLAEDNK	VFFDTNKSNIK	pdAbAB5075_029110	pdAbAB5075_093491	pdAbAB5075_029110-pdAbAB5075_093491	130	1	235	1	YiaD	OmpA	M	M	MM	Membrane protein (OmpA/MotB domain protein) (Outer membrane lipoprotein omp16) (Putative outer membrane lipoprotein)	Membrane protein (Outer membrane protein A)	ABUW_3045	ABUW_0649
Intra	55	LTFK[325.13]TDLEK-TVAK[325.13]VLYGGALTSTSTHTIER	4445.29	4443.27	2401.22	1290.64	2401.21	1290.63	TVAK[325.13]VLYGGALTSTSTHTIER	LTFK[325.13]TDLEK	0	0	TVAKVLYGGALTSTSTHTIER	LTFKTDLEK	pdAbAB5075_008018	pdAbAB5075_008018	pdAbAB5075_008018-pdAbAB5075_008018	187	1	25	1	blaGES-11	blaGES-11	S	S	SS	Beta-lactamase (EC 3.5.2.6)	Beta-lactamase (EC 3.5.2.6)	ABUW_4052	ABUW_4052
Intra	55	IALSDYEK[325.13]SVQSAFR-SSYAAEQGLLLLQQANLNNQIELYK[325.13]TLGGGLK	6305.32	6305.21	1909.92	3643.89	1909.91	3643.87	IALSDYEK[325.13]SVQSAFR	SSYAAEQGLLLLQQANLNNQIELYK[325.13]TLGGGLK	0	0	IALSDYEKSVQSAFR	SSYAAEQGLLLLQQANLNNQIELYKTLGGGLK	pdAbAB5075_088913	pdAbAB5075_088913	pdAbAB5075_088913-pdAbAB5075_088913	374	1	458	1	AdeK	AdeK	M	M	MM	AdeK (Adenine deaminase) (Multidrug efflux protein AdeK) (RND efflux system, outer membrane lipoprotein CmeC) (Uncharacterized protein)	AdeK (Adenine deaminase) (Multidrug efflux protein AdeK) (RND efflux system, outer membrane lipoprotein CmeC) (Uncharacterized protein)	ABUW_0842	ABUW_0842
Intra	55	AHVMLNNAHASPGAIDGMSGK[325.13]NTLK-GAK[325.13]QLYLFNSR	4976.46	4974.45	1492.74	2730.3	1492.73	2730.29	GAK[325.13]QLYLFNSR	AHVMLNNAHASPGAIDGMSGK[325.13]NTLK	0	0	GAKQLYLFNSR	AHVMLNNAHASPGAIDGMSGKNTLK	pdAbAB5075_077989	pdAbAB5075_077989	pdAbAB5075_077989-pdAbAB5075_077989	291	1	163	1	ABUW_1189	ABUW_1189	M	M	MM	ErfK/YbiS/YcfS/YnhG family (PROTEIN ERFK/SRFK) (Peptidase) (Uncharacterized protein)	ErfK/YbiS/YcfS/YnhG family (PROTEIN ERFK/SRFK) (Peptidase) (Uncharacterized protein)	ABUW_1189	ABUW_1189
Intra	54	DQYK[325.13]PEIAK-VFFDTNK[325.13]SNIK	3547.72	3547.72	1287.6	1508.71	1287.6	1508.71	DQYK[325.13]PEIAK	VFFDTNK[325.13]SNIK	0	0	DQYKPEIAK	VFFDTNKSNIK	pdAbAB5075_093491	pdAbAB5075_093491	pdAbAB5075_093491-pdAbAB5075_093491	243	1	235	1	OmpA	OmpA	M	M	MM	Membrane protein (Outer membrane protein A)	Membrane protein (Outer membrane protein A)	ABUW_0649	ABUW_0649
Inter	53	LSTQGFAWDQPIADNK[325.13]TK-SNIKPNFYATLDK[325.13]VAQTLAEDNK	5744.82	5743.82	2776.36	2216.05	2776.36	2216.04	SNIKPNFYATLDK[325.13]VAQTLAEDNK	LSTQGFAWDQPIADNK[325.13]TK	0	0	SNIKPNFYATLDKVAQTLAEDNK	LSTQGFAWDQPIADNKTK	pdAbAB5075_029110	pdAbAB5075_093491	pdAbAB5075_029110-pdAbAB5075_093491	130	1	317	1	YiaD	OmpA	M	M	MM	Membrane protein (OmpA/MotB domain protein) (Outer membrane lipoprotein omp16) (Putative outer membrane lipoprotein)	Membrane protein (Outer membrane protein A)	ABUW_3045	ABUW_0649
Intra	53	AGDAAALEALTAK[325.13]VK-DALAGVLGALK[325.13]GIPNASLEWVGDK	4967.59	4966.58	1624.84	2590.34	1624.83	2590.33	AGDAAALEALTAK[325.13]VK	DALAGVLGALK[325.13]GIPNASLEWVGDK	0	0	AGDAAALEALTAKVK	DALAGVLGALKGIPNASLEWVGDK	pdAbAB5075_039210	pdAbAB5075_039210	pdAbAB5075_039210-pdAbAB5075_039210	312	1	282	1	ABUW_2730	ABUW_2730	M	M	MM	OmpA/MotB (Outer membrane lipoprotein omp16)	OmpA/MotB (Outer membrane lipoprotein omp16)	ABUW_2730	ABUW_2730
Intra	53	AILDQAATLLNK[325.13]VTGVK-AQAVVDYLVSK[325.13]GVDASK	4650.51	4648.44	1945.97	1951.07	1945.96	1951.06	AQAVVDYLVSK[325.13]GVDASK	AILDQAATLLNK[325.13]VTGVK	0	0	AQAVVDYLVSKGVDASK	AILDQAATLLNKVTGVK	pdAbAB5075_039210	pdAbAB5075_039210	pdAbAB5075_039210-pdAbAB5075_039210	432	1	393	1	ABUW_2730	ABUW_2730	M	M	MM	OmpA/MotB (Outer membrane lipoprotein omp16)	OmpA/MotB (Outer membrane lipoprotein omp16)	ABUW_2730	ABUW_2730
Intra	53	K[325.13]VLTIIDK-NYMMSQVK[325.13]VHR	3465.77	3465.76	1125.64	1588.72	1125.63	1588.71	K[325.13]VLTIIDK	NYMMSQVK[325.13]VHR	0	0	KVLTIIDK	NYMMSQVKVHR	pdAbAB5075_040516	pdAbAB5075_040516	pdAbAB5075_040516-pdAbAB5075_040516	153	1	149	1	ABUW_2679	ABUW_2679	U	U	UU	Uncharacterized protein	Uncharacterized protein	ABUW_2679	ABUW_2679
Intra	52	DMEGSLQQK[325.13]WEELKAESR-SESK[325.13]EGTQFK	4448.06	4448.07	1336.59	2360.08	1336.58	2360.06	SESK[325.13]EGTQFK	DMEGSLQQK[325.13]WEELKAESR	0	0	SESKEGTQFK	DMEGSLQQKWEELKAESR	pdAbAB5075_047225	pdAbAB5075_047225	pdAbAB5075_047225-pdAbAB5075_047225	64	1	79	1	ABUW_2440	ABUW_2440	M	M	MM	Surface antigen (Uncharacterized protein)	Surface antigen (Uncharacterized protein)	ABUW_2440	ABUW_2440
Homo	51	LSTQGFAWDQPIADNK[325.13]TK-LSTQGFAWDQPIADNK[325.13]TK	5184.5	5183.49	2216.04	2216.04	2216.04	2216.04	LSTQGFAWDQPIADNK[325.13]TK	LSTQGFAWDQPIADNK[325.13]TK	0	0	LSTQGFAWDQPIADNKTK	LSTQGFAWDQPIADNKTK	pdAbAB5075_093491	pdAbAB5075_093491	pdAbAB5075_093491-pdAbAB5075_093491	317	1	317	1	OmpA	OmpA	M	M	MM	Membrane protein (Outer membrane protein A)	Membrane protein (Outer membrane protein A)	ABUW_0649	ABUW_0649
Intra	51	AGYSLHK[325.13]LLVQPNDTIYVSTR-DYATLFK[325.13]NQQPIYR	5275.66	5275.66	2571.31	1952.94	2571.3	1952.93	AGYSLHK[325.13]LLVQPNDTIYVSTR	DYATLFK[325.13]NQQPIYR	0	0	AGYSLHKLLVQPNDTIYVSTR	DYATLFKNQQPIYR	pdAbAB5075_002498	pdAbAB5075_002498	pdAbAB5075_002498-pdAbAB5075_002498	235	1	73	1	Wza	Wza	M	M	MM	Polysaccharide export protein	Polysaccharide export protein	ABUW_3831	ABUW_3831
Intra	51	IGTISFQDSDK[325.13]GLIITPALADLPSGTR-LK[325.13]LADIQGR	4945.66	4943.58	1209.64	2982.53	1209.64	2982.52	LK[325.13]LADIQGR	IGTISFQDSDK[325.13]GLIITPALADLPSGTR	0	0	LKLADIQGR	IGTISFQDSDKGLIITPALADLPSGTR	pdAbAB5075_101390	pdAbAB5075_101390	pdAbAB5075_101390-pdAbAB5075_101390	153	1	68	1	SodC	SodC	S	S	SS	Superoxide dismutase [Cu-Zn] (EC 1.15.1.1)	Superoxide dismutase [Cu-Zn] (EC 1.15.1.1)	ABUW_0339	ABUW_0339
Intra	51	K[325.13]LNER-SNIKDQYKPEIAK[325.13]VAEK	3765.91	3763.91	855.41	2157.1	855.409	2157.1	K[325.13]LNER	SNIKDQYKPEIAK[325.13]VAEK	0.0068493	0	KLNER	SNIKDQYKPEIAKVAEK	pdAbAB5075_093491	pdAbAB5075_093491	pdAbAB5075_093491-pdAbAB5075_093491	274	1	248	1	OmpA	OmpA	M	M	MM	Membrane protein (Outer membrane protein A)	Membrane protein (Outer membrane protein A)	ABUW_0649	ABUW_0649
Homo	50	VAEK[325.13]LSEYPNATAR-VAEK[325.13]LSEYPNATAR	4241.06	4241.07	1744.83	1744.83	1744.83	1744.83	VAEK[325.13]LSEYPNATAR	VAEK[325.13]LSEYPNATAR	0	0	VAEKLSEYPNATAR	VAEKLSEYPNATAR	pdAbAB5075_093491	pdAbAB5075_093491	pdAbAB5075_093491-pdAbAB5075_093491	252	1	252	1	OmpA	OmpA	M	M	MM	Membrane protein (Outer membrane protein A)	Membrane protein (Outer membrane protein A)	ABUW_0649	ABUW_0649
Inter	50	AALGTLIGAAAGYGISK[325.13]SNANSSR-AIGVK[325.13]EIQGSVK	4623.38	4622.37	2446.21	1424.75	2446.21	1424.75	AALGTLIGAAAGYGISK[325.13]SNANSSR	AIGVK[325.13]EIQGSVK	0	0	AALGTLIGAAAGYGISKSNANSSR	AIGVKEIQGSVK	pdAbAB5075_029110	pdAbAB5075_062557	pdAbAB5075_029110-pdAbAB5075_062557	50	1	68	1	YiaD	ABUW_1844	M	U	MU	Membrane protein (OmpA/MotB domain protein) (Outer membrane lipoprotein omp16) (Putative outer membrane lipoprotein)	Uncharacterized protein	ABUW_3045	ABUW_1844
Inter	50	AALGTLIGAAAGYGISK[325.13]SNANSSR-VTPIQEVEFVSQLAHTQLPFSEK[325.13]VQANVK	6660.42	6660.38	2446.21	3462.77	2446.21	3462.77	AALGTLIGAAAGYGISK[325.13]SNANSSR	VTPIQEVEFVSQLAHTQLPFSEK[325.13]VQANVK	0	0	AALGTLIGAAAGYGISKSNANSSR	VTPIQEVEFVSQLAHTQLPFSEKVQANVK	pdAbAB5075_029110	pdAbAB5075_096109	pdAbAB5075_029110-pdAbAB5075_096109	50	1	194	1	YiaD	Oxa-23	M	S	SM	Membrane protein (OmpA/MotB domain protein) (Outer membrane lipoprotein omp16) (Putative outer membrane lipoprotein)	Beta-lactamase OXA-23 (Beta-lactamase oxa23) (BlaOXA-23) (Carbapenem-hydrolyzing beta-lactamase OXA-23) (Carbapenemase OXA-23) (Class D beta-lactamase OXA-23) (Class D beta-lactamase Oxa-23) (OXA-23) (OXA-23 class D beta-lactamase) (OXA23 carbapenemase)	ABUW_3045	ABUW_0563
Intra	50	SKDK[325.13]SFKK-VLK[325.13]EAR	2826.46	2826.46	1163.58	911.472	1163.58	911.471	SKDK[325.13]SFKK	VLK[325.13]EAR	0	0	SKDKSFKK	VLKEAR	pdAbAB5075_079979	pdAbAB5075_079979	pdAbAB5075_079979-pdAbAB5075_079979	105	1	112	1	ABUW_1128	ABUW_1128	U	U	UU	Uncharacterized protein	Uncharacterized protein	ABUW_1128	ABUW_1128
Intra	50	AQSVK[325.13]NYLAGK-NPDGSVQLIMPGSITFDTNK[325.13]SNIKPNFYATLDK	5947.96	5947.95	1374.68	3821.86	1374.68	3821.85	AQSVK[325.13]NYLAGK	NPDGSVQLIMPGSITFDTNK[325.13]SNIKPNFYATLDK	0	0	AQSVKNYLAGK	NPDGSVQLIMPGSITFDTNKSNIKPNFYATLDK	pdAbAB5075_029110	pdAbAB5075_029110	pdAbAB5075_029110-pdAbAB5075_029110	170	1	117	1	YiaD	YiaD	M	M	MM	Membrane protein (OmpA/MotB domain protein) (Outer membrane lipoprotein omp16) (Putative outer membrane lipoprotein)	Membrane protein (OmpA/MotB domain protein) (Outer membrane lipoprotein omp16) (Putative outer membrane lipoprotein)	ABUW_3045	ABUW_3045
Intra	50	LTADFEQTTK[325.13]ANTK-SK[325.13]LYFTLFPK	3956.97	3954.98	1439.74	1763.83	1439.73	1763.82	SK[325.13]LYFTLFPK	LTADFEQTTK[325.13]ANTK	0	0	SKLYFTLFPK	LTADFEQTTKANTK	pdAbAB5075_088614	pdAbAB5075_088614	pdAbAB5075_088614-pdAbAB5075_088614	160	1	61	1	LolA	LolA	S	S	SS	Outer-membrane lipoprotein carrier protein	Outer-membrane lipoprotein carrier protein	ABUW_0850	ABUW_0850
Intra	50	THLPLFHAIQVNGQQIFDQASAAK[325.13]FFTR-TPAAMNK[325.13]VWEQGAR	5889.95	5887.91	3381.7	1754.8	3381.69	1754.8	THLPLFHAIQVNGQQIFDQASAAK[325.13]FFTR	TPAAMNK[325.13]VWEQGAR	0	0	THLPLFHAIQVNGQQIFDQASAAKFFTR	TPAAMNKVWEQGAR	pdAbAB5075_002049	pdAbAB5075_002049	pdAbAB5075_002049-pdAbAB5075_002049	132	1	88	1	DsbA	DsbA	S	S	SS	Thiol:disulfide interchange protein	Thiol:disulfide interchange protein	ABUW_3846	ABUW_3846
Inter	49	AALGTLIGAAAGYGISK[325.13]SNANSSR-VAEK[325.13]LSEYPNATAR	4942.46	4942.43	1743.81	2447.21	1744.83	2446.21	VAEK[325.13]LSEYPNATAR	AALGTLIGAAAGYGISK[325.13]SNANSSR	0	0	VAEKLSEYPNATAR	AALGTLIGAAAGYGISKSNANSSR	pdAbAB5075_093491	pdAbAB5075_029110	pdAbAB5075_029110-pdAbAB5075_093491	252	1	50	1	OmpA	YiaD	M	M	MM	Membrane protein (Outer membrane protein A)	Membrane protein (OmpA/MotB domain protein) (Outer membrane lipoprotein omp16) (Putative outer membrane lipoprotein)	ABUW_0649	ABUW_3045
Homo	48	AGDAVTNTAQK[325.13]TENK-AGDAVTNTAQK[325.13]TENK	4240	4238.99	1743.79	1743.79	1743.79	1743.79	AGDAVTNTAQK[325.13]TENK	AGDAVTNTAQK[325.13]TENK	0	0	AGDAVTNTAQKTENK	AGDAVTNTAQKTENK	pdAbAB5075_092362	pdAbAB5075_092362	pdAbAB5075_092362-pdAbAB5075_092362	41	1	41	1	EcnB	EcnB	M	M	MM	Entericidin (Entericidin EcnAB) (Uncharacterized protein)	Entericidin (Entericidin EcnAB) (Uncharacterized protein)	ABUW_0687	ABUW_0687
Intra	48	AVVK[325.13]FTEQK-NKPLK[325.13]GVTIVHNLK	3754.04	3754.01	1756.99	1245.62	1756.98	1245.62	NKPLK[325.13]GVTIVHNLK	AVVK[325.13]FTEQK	0	0	NKPLKGVTIVHNLK	AVVKFTEQK	pdAbAB5075_107334	pdAbAB5075_107334	pdAbAB5075_107334-pdAbAB5075_107334	81	1	43	1	ABUW_0139	ABUW_0139	U	U	UU	Uncharacterized protein	Uncharacterized protein	ABUW_0139	ABUW_0139
Intra	48	STK[325.13]LHAHDENNVAK-VQHPLYGK[325.13]SIR	4004.98	4004.98	1493.77	1759.81	1493.76	1759.81	VQHPLYGK[325.13]SIR	STK[325.13]LHAHDENNVAK	0	0	VQHPLYGKSIR	STKLHAHDENNVAK	pdAbAB5075_099299	pdAbAB5075_099299	pdAbAB5075_099299-pdAbAB5075_099299	37	1	44	1	RpsQ	RpsQ	S	S	SS	30S ribosomal protein S17	30S ribosomal protein S17	ABUW_0415	ABUW_0415
Intra	47	NSELK[325.13]NMLVQTR-VLTIIDK[325.13]QLIPNTK	4172.25	4172.23	1628.8	1792.03	1628.78	1792	NSELK[325.13]NMLVQTR	VLTIIDK[325.13]QLIPNTK	0	0	NSELKNMLVQTR	VLTIIDKQLIPNTK	pdAbAB5075_040516	pdAbAB5075_040516	pdAbAB5075_040516-pdAbAB5075_040516	172	1	160	1	ABUW_2679	ABUW_2679	U	U	UU	Uncharacterized protein	Uncharacterized protein	ABUW_2679	ABUW_2679
Intra	47	MLNALIGLENQK[325.13]TDINEIFK-WK[325.13]GEK	4095.04	4095.05	843.379	2500.26	843.376	2500.25	WK[325.13]GEK	MLNALIGLENQK[325.13]TDINEIFK	0.00040733	0	WKGEK	MLNALIGLENQKTDINEIFK	pdAbAB5075_096109	pdAbAB5075_096109	pdAbAB5075_096109-pdAbAB5075_096109	104	1	94	1	Oxa-23	Oxa-23	S	S	SS	Beta-lactamase OXA-23 (Beta-lactamase oxa23) (BlaOXA-23) (Carbapenem-hydrolyzing beta-lactamase OXA-23) (Carbapenemase OXA-23) (Class D beta-lactamase OXA-23) (Class D beta-lactamase Oxa-23) (OXA-23) (OXA-23 class D beta-lactamase) (OXA23 carbapenemase)	Beta-lactamase OXA-23 (Beta-lactamase oxa23) (BlaOXA-23) (Carbapenem-hydrolyzing beta-lactamase OXA-23) (Carbapenemase OXA-23) (Class D beta-lactamase OXA-23) (Class D beta-lactamase Oxa-23) (OXA-23) (OXA-23 class D beta-lactamase) (OXA23 carbapenemase)	ABUW_0563	ABUW_0563
Homo	46	AALGTLIGAAAGYGISK[325.13]SNANSSR-AALGTLIGAAAGYGISK[325.13]SNANSSR	5645.86	5643.83	2446.21	2446.21	2446.21	2446.21	AALGTLIGAAAGYGISK[325.13]SNANSSR	AALGTLIGAAAGYGISK[325.13]SNANSSR	0	0	AALGTLIGAAAGYGISKSNANSSR	AALGTLIGAAAGYGISKSNANSSR	pdAbAB5075_029110	pdAbAB5075_029110	pdAbAB5075_029110-pdAbAB5075_029110	50	1	50	1	YiaD	YiaD	M	M	MM	Membrane protein (OmpA/MotB domain protein) (Outer membrane lipoprotein omp16) (Putative outer membrane lipoprotein)	Membrane protein (OmpA/MotB domain protein) (Outer membrane lipoprotein omp16) (Putative outer membrane lipoprotein)	ABUW_3045	ABUW_3045
Inter	46	K[325.13]LNER-VC[160.03]AK[325.13]K	2408.19	2408.18	801.37	855.41	801.369	855.409	VC[160.03]AK[325.13]K	K[325.13]LNER	0.0048662	0.0067568	VCAKK	KLNER	pdAbAB5075_069610	pdAbAB5075_093491	pdAbAB5075_069610-pdAbAB5075_093491	41	1	274	1	ABUW_1536	OmpA	U	M	MU	Signal peptide protein (Uncharacterized protein)	Membrane protein (Outer membrane protein A)	ABUW_1536	ABUW_0649
Inter	46	IK[325.13]ISDQDVDNFLK-VNAVK[325.13]QLLLR	3833.02	3832.01	1349.77	1730.84	1349.77	1730.84	VNAVK[325.13]QLLLR	IK[325.13]ISDQDVDNFLK	0	0	VNAVKQLLLR	IKISDQDVDNFLK	pdAbAB5075_063596	pdAbAB5075_052050	pdAbAB5075_052050-pdAbAB5075_063596	309	1	158	1	BamA	SurA	M	S	SM	Outer membrane protein assembly factor BamA	Chaperone SurA (Peptidyl-prolyl cis-trans isomerase SurA) (Rotamase SurA)	ABUW_1741	ABUW_2268
Intra	46	SNIK[325.13]DQYKPEIAK-VFFDTNK[325.13]SNIK	3991.98	3989.98	1508.72	1729.85	1508.71	1729.85	VFFDTNK[325.13]SNIK	SNIK[325.13]DQYKPEIAK	0	0	VFFDTNKSNIK	SNIKDQYKPEIAK	pdAbAB5075_093491	pdAbAB5075_093491	pdAbAB5075_093491-pdAbAB5075_093491	235	1	239	1	OmpA	OmpA	M	M	MM	Membrane protein (Outer membrane protein A)	Membrane protein (Outer membrane protein A)	ABUW_0649	ABUW_0649
Intra	46	GK[325.13]ADGIK-LVASLDGK[325.13]VIAEKPLVALKPVEEAGFFAR	4900.66	4899.62	3263.79	884.426	3263.78	884.424	LVASLDGK[325.13]VIAEKPLVALKPVEEAGFFAR	GK[325.13]ADGIK	0	0	LVASLDGKVIAEKPLVALKPVEEAGFFAR	GKADGIK	pdAbAB5075_079991	pdAbAB5075_079991	pdAbAB5075_079991-pdAbAB5075_079991	348	1	314	1	DacC	DacC	M	M	MM	D-alanyl-D-alanine carboxypeptidase (EC 3.4.16.4) (Penicillin-binding protein 6) (EC 3.4.16.4) (Penicillin-binding protein 6 (D-alanyl-D-alanine carboxypeptidase))	D-alanyl-D-alanine carboxypeptidase (EC 3.4.16.4) (Penicillin-binding protein 6) (EC 3.4.16.4) (Penicillin-binding protein 6 (D-alanyl-D-alanine carboxypeptidase))	ABUW_1127	ABUW_1127
Intra	46	K[325.13]GFESK-LK[325.13]EVTQR	2714.34	2712.35	891.398	1069.54	891.397	1069.54	K[325.13]GFESK	LK[325.13]EVTQR	0	0	KGFESK	LKEVTQR	pdAbAB5075_049412	pdAbAB5075_049412	pdAbAB5075_049412-pdAbAB5075_049412	144	1	151	1	ABUW_2363	ABUW_2363	U	U	UU	Uncharacterized protein	Uncharacterized protein	ABUW_2363	ABUW_2363
Intra	46	SQGLK[325.13]R-TLHLASIK[325.13]LDPYK	3330.75	3330.75	1694.9	884.443	1694.89	884.435	TLHLASIK[325.13]LDPYK	SQGLK[325.13]R	0	0	TLHLASIKLDPYK	SQGLKR	pdAbAB5075_053932	pdAbAB5075_053932	pdAbAB5075_053932-pdAbAB5075_053932	194	1	541	1	PpiD	PpiD	S	S	SS	Peptidylprolyl isomerase (EC 5.2.1.8)	Peptidylprolyl isomerase (EC 5.2.1.8)	ABUW_2197	ABUW_2197
Homo	45	FLK[325.13]NPDVIVR-FLK[325.13]NPDVIVR	3545.88	3544.88	1396.74	1396.74	1396.74	1396.74	FLK[325.13]NPDVIVR	FLK[325.13]NPDVIVR	0	0	FLKNPDVIVR	FLKNPDVIVR	pdAbAB5075_002498	pdAbAB5075_002498	pdAbAB5075_002498-pdAbAB5075_002498	154	1	154	1	Wza	Wza	M	M	MM	Polysaccharide export protein	Polysaccharide export protein	ABUW_3831	ABUW_3831
Homo	45	K[325.13]DAQH-K[325.13]DAQH	2340.04	2340.04	794.32	794.32	794.319	794.319	K[325.13]DAQH	K[325.13]DAQH	0	0	KDAQH	KDAQH	pdAbAB5075_039407	pdAbAB5075_039407	pdAbAB5075_039407-pdAbAB5075_039407	110	1	110	1	ABUW_2724	ABUW_2724	U	U	UU	Uncharacterized protein	Uncharacterized protein	ABUW_2724	ABUW_2724
Intra	45	AALEK[325.13]LAHEAFK-LEDLLRPEK[325.13]K	3711.98	3711.93	1436.75	1523.77	1436.75	1523.76	LEDLLRPEK[325.13]K	AALEK[325.13]LAHEAFK	0	0	LEDLLRPEKK	AALEKLAHEAFK	pdAbAB5075_020535	pdAbAB5075_020535	pdAbAB5075_020535-pdAbAB5075_020535	214	1	220	1	ABUW_3348	ABUW_3348	U	U	UU	Uncharacterized protein	Uncharacterized protein	ABUW_3348	ABUW_3348
Intra	45	DAVAK[325.13]HLK-K[325.13]YAEMMIK	3038.52	3038.51	1077.55	1209.55	1077.55	1209.54	DAVAK[325.13]HLK	K[325.13]YAEMMIK	0	0	DAVAKHLK	KYAEMMIK	pdAbAB5075_040516	pdAbAB5075_040516	pdAbAB5075_040516-pdAbAB5075_040516	184	1	85	1	ABUW_2679	ABUW_2679	U	U	UU	Uncharacterized protein	Uncharacterized protein	ABUW_2679	ABUW_2679
Intra	45	DQYKPEIAK[325.13]VAEK-LSTQGFAWDQPIADNK[325.13]TK	4683.28	4682.29	1714.84	2216.04	1714.84	2216.04	DQYKPEIAK[325.13]VAEK	LSTQGFAWDQPIADNK[325.13]TK	0	0	DQYKPEIAKVAEK	LSTQGFAWDQPIADNKTK	pdAbAB5075_093491	pdAbAB5075_093491	pdAbAB5075_093491-pdAbAB5075_093491	248	1	317	1	OmpA	OmpA	M	M	MM	Membrane protein (Outer membrane protein A)	Membrane protein (Outer membrane protein A)	ABUW_0649	ABUW_0649
Intra	45	FK[325.13]NVK-GLSAQHMNQTFK[325.13]GSMK	3544.71	3543.7	1960.88	831.414	1960.88	831.413	GLSAQHMNQTFK[325.13]GSMK	FK[325.13]NVK	0	0.0010482	GLSAQHMNQTFKGSMK	FKNVK	pdAbAB5075_088614	pdAbAB5075_088614	pdAbAB5075_088614-pdAbAB5075_088614	83	1	205	1	LolA	LolA	S	S	SS	Outer-membrane lipoprotein carrier protein	Outer-membrane lipoprotein carrier protein	ABUW_0850	ABUW_0850
Inter	44	AALGTLIGAAAGYGISK[325.13]SNANSSR-K[325.13]INLYGNALSR	4644.4	4642.36	1444.74	2446.22	1444.73	2446.21	K[325.13]INLYGNALSR	AALGTLIGAAAGYGISK[325.13]SNANSSR	0	0	KINLYGNALSR	AALGTLIGAAAGYGISKSNANSSR	pdAbAB5075_096109	pdAbAB5075_029110	pdAbAB5075_029110-pdAbAB5075_096109	60	1	50	1	Oxa-23	YiaD	S	M	SM	Beta-lactamase OXA-23 (Beta-lactamase oxa23) (BlaOXA-23) (Carbapenem-hydrolyzing beta-lactamase OXA-23) (Carbapenemase OXA-23) (Class D beta-lactamase OXA-23) (Class D beta-lactamase Oxa-23) (OXA-23) (OXA-23 class D beta-lactamase) (OXA23 carbapenemase)	Membrane protein (OmpA/MotB domain protein) (Outer membrane lipoprotein omp16) (Putative outer membrane lipoprotein)	ABUW_0563	ABUW_3045
Intra	44	AGDAAALEALTAK[325.13]VK-DC[160.03]DVDTSQTYAAAFTDKDALAGVLGALK[325.13]GIPNASLEWVGDK	6855.37	6855.36	1624.84	4479.12	1624.83	4479.11	AGDAAALEALTAK[325.13]VK	DC[160.03]DVDTSQTYAAAFTDKDALAGVLGALK[325.13]GIPNASLEWVGDK	0	0	AGDAAALEALTAKVK	DCDVDTSQTYAAAFTDKDALAGVLGALKGIPNASLEWVGDK	pdAbAB5075_039210	pdAbAB5075_039210	pdAbAB5075_039210-pdAbAB5075_039210	312	1	282	1	ABUW_2730	ABUW_2730	M	M	MM	OmpA/MotB (Outer membrane lipoprotein omp16)	OmpA/MotB (Outer membrane lipoprotein omp16)	ABUW_2730	ABUW_2730
Intra	44	TVDIK[325.13]PAR-VNAVK[325.13]QLLLR	3196.73	3196.73	1095.56	1349.77	1095.56	1349.77	TVDIK[325.13]PAR	VNAVK[325.13]QLLLR	0	0	TVDIKPAR	VNAVKQLLLR	pdAbAB5075_063596	pdAbAB5075_063596	pdAbAB5075_063596-pdAbAB5075_063596	405	1	309	1	BamA	BamA	M	M	MM	Outer membrane protein assembly factor BamA	Outer membrane protein assembly factor BamA	ABUW_1741	ABUW_1741
Intra	44	IGTISFQDSDK[325.13]GLIITPALADLPSGTR-TVSDTAHALTTM[147.04]HTK[325.13]K	5687.78	5687.83	1953.91	2982.51	1953.91	2982.52	TVSDTAHALTTM[147.04]HTK[325.13]K	IGTISFQDSDK[325.13]GLIITPALADLPSGTR	0	0	TVSDTAHALTTMHTKK	IGTISFQDSDKGLIITPALADLPSGTR	pdAbAB5075_101390	pdAbAB5075_101390	pdAbAB5075_101390-pdAbAB5075_101390	41	1	68	1	SodC	SodC	S	S	SS	Superoxide dismutase [Cu-Zn] (EC 1.15.1.1)	Superoxide dismutase [Cu-Zn] (EC 1.15.1.1)	ABUW_0339	ABUW_0339
Intra	44	K[325.13]IGTISFQDSDK-TVSDTAHALTTMHTK[325.13]K	4226.05	4224.04	1937.92	1534.72	1937.92	1534.72	TVSDTAHALTTMHTK[325.13]K	K[325.13]IGTISFQDSDK	0	0	TVSDTAHALTTMHTKK	KIGTISFQDSDK	pdAbAB5075_101390	pdAbAB5075_101390	pdAbAB5075_101390-pdAbAB5075_101390	41	1	57	1	SodC	SodC	S	S	SS	Superoxide dismutase [Cu-Zn] (EC 1.15.1.1)	Superoxide dismutase [Cu-Zn] (EC 1.15.1.1)	ABUW_0339	ABUW_0339
Intra	44	DQYKPEIAK[325.13]VAEK-VAEK[325.13]LSEYPNATAR	4212.09	4211.08	1714.84	1744.83	1714.84	1744.83	DQYKPEIAK[325.13]VAEK	VAEK[325.13]LSEYPNATAR	0	0	DQYKPEIAKVAEK	VAEKLSEYPNATAR	pdAbAB5075_093491	pdAbAB5075_093491	pdAbAB5075_093491-pdAbAB5075_093491	248	1	252	1	OmpA	OmpA	M	M	MM	Membrane protein (Outer membrane protein A)	Membrane protein (Outer membrane protein A)	ABUW_0649	ABUW_0649
Intra	44	SNIKDQYKPEIAK[325.13]VAEK-VAEK[325.13]LSEYPNATAR	4653.36	4653.37	2157.12	1744.85	2157.1	1744.83	SNIKDQYKPEIAK[325.13]VAEK	VAEK[325.13]LSEYPNATAR	0	0	SNIKDQYKPEIAKVAEK	VAEKLSEYPNATAR	pdAbAB5075_093491	pdAbAB5075_093491	pdAbAB5075_093491-pdAbAB5075_093491	248	1	252	1	OmpA	OmpA	M	M	MM	Membrane protein (Outer membrane protein A)	Membrane protein (Outer membrane protein A)	ABUW_0649	ABUW_0649
Intra	44	ATAK[325.13]TTR-SDGK[325.13]THDK	2779.32	2779.31	944.458	1083.45	944.456	1083.45	ATAK[325.13]TTR	SDGK[325.13]THDK	0	0	ATAKTTR	SDGKTHDK	pdAbAB5075_089424	pdAbAB5075_089424	pdAbAB5075_089424-pdAbAB5075_089424	140	1	130	1	ABUW_0826	ABUW_0826	M	M	MM	DcaP-like protein (Uncharacterized protein)	DcaP-like protein (Uncharacterized protein)	ABUW_0826	ABUW_0826
Intra	44	AVVTTQGTTSDK[325.13]YIK-MNEK[325.13]GQAINVQNIYGK	4562.22	4562.23	1807.89	2002.94	1807.88	2002.94	AVVTTQGTTSDK[325.13]YIK	MNEK[325.13]GQAINVQNIYGK	0	0	AVVTTQGTTSDKYIK	MNEKGQAINVQNIYGK	pdAbAB5075_050360	pdAbAB5075_050360	pdAbAB5075_050360-pdAbAB5075_050360	162	1	169	1	GltI	GltI	M	M	MM	ABC transporter substrate-binding protein (Glutamate Aspartate periplasmic binding protein GltI (TC 3.A.1.3.4)) (Glutamate/aspartate ABC transporter substrate-binding protein) (Glutamate/aspartate ABC transporter, periplasmic glutamate/aspartate-binding protein)	ABC transporter substrate-binding protein (Glutamate Aspartate periplasmic binding protein GltI (TC 3.A.1.3.4)) (Glutamate/aspartate ABC transporter substrate-binding protein) (Glutamate/aspartate ABC transporter, periplasmic glutamate/aspartate-binding protein)	ABUW_2333	ABUW_2333
Homo	43	KESAEELSK[325.13]R-KESAEELSK[325.13]R	3498.74	3496.7	1372.65	1372.65	1372.65	1372.65	KESAEELSK[325.13]R	KESAEELSK[325.13]R	0.0098425	0.0098425	KESAEELSKR	KESAEELSKR	pdAbAB5075_010746	pdAbAB5075_010746	pdAbAB5075_010746-pdAbAB5075_010746	227	1	227	1	ArsH	ArsH	M	M	MM	ArsH (Arsenic resistance protein) (Arsenic resistance protein ArsH) (Arsenical resistance protein ArsH)	ArsH (Arsenic resistance protein) (Arsenic resistance protein ArsH) (Arsenical resistance protein ArsH)	ABUW_3671	ABUW_3671
Inter	43	DQYKPEIAK[325.13]VAEK-SNIKPNFYATLDK[325.13]VAQTLAEDNK	5242.66	5242.58	1714.84	2776.33	1714.84	2776.36	DQYKPEIAK[325.13]VAEK	SNIKPNFYATLDK[325.13]VAQTLAEDNK	0	0	DQYKPEIAKVAEK	SNIKPNFYATLDKVAQTLAEDNK	pdAbAB5075_093491	pdAbAB5075_029110	pdAbAB5075_029110-pdAbAB5075_093491	248	1	130	1	OmpA	YiaD	M	M	MM	Membrane protein (Outer membrane protein A)	Membrane protein (OmpA/MotB domain protein) (Outer membrane lipoprotein omp16) (Putative outer membrane lipoprotein)	ABUW_0649	ABUW_3045
Intra	43	LDGK[325.13]PINPANLLPN-WVKPNNGPVIQGFNLANNVK[325.13]GIR	5154.68	5154.68	2731.42	1671.85	2731.42	1671.85	WVKPNNGPVIQGFNLANNVK[325.13]GIR	LDGK[325.13]PINPANLLPN	0	0	WVKPNNGPVIQGFNLANNVKGIR	LDGKPINPANLLPN	pdAbAB5075_079911	pdAbAB5075_079911	pdAbAB5075_079911-pdAbAB5075_079911	178	1	266	1	NlpD	NlpD	M	M	MM	Peptidase M23B (Peptidoglycan-binding protein)	Peptidase M23B (Peptidoglycan-binding protein)	ABUW_1131	ABUW_1131
Homo	42	VTGGSTQNK[325.13]GVVPDIK-VTGGSTQNK[325.13]GVVPDIK	4345.2	4343.2	1795.9	1795.9	1795.9	1795.9	VTGGSTQNK[325.13]GVVPDIK	VTGGSTQNK[325.13]GVVPDIK	0	0	VTGGSTQNKGVVPDIK	VTGGSTQNKGVVPDIK	pdAbAB5075_019363	pdAbAB5075_019363	pdAbAB5075_019363-pdAbAB5075_019363	561	1	561	1	Prc	Prc	S	S	SS	Carboxy-protease (Carboxy-terminal protease for penicillin-binding protein) (Peptidase S41) (Tail-specific protease) (EC 3.4.21.102)	Carboxy-protease (Carboxy-terminal protease for penicillin-binding protein) (Peptidase S41) (Tail-specific protease) (EC 3.4.21.102)	ABUW_3385	ABUW_3385
Inter	42	K[325.13]LNER-WKGEK[325.13]R	2606.3	2606.29	855.41	999.479	855.409	999.477	K[325.13]LNER	WKGEK[325.13]R	0.0063025	0.0079156	KLNER	WKGEKR	pdAbAB5075_093491	pdAbAB5075_096109	pdAbAB5075_093491-pdAbAB5075_096109	274	1	107	1	OmpA	Oxa-23	M	S	SM	Membrane protein (Outer membrane protein A)	Beta-lactamase OXA-23 (Beta-lactamase oxa23) (BlaOXA-23) (Carbapenem-hydrolyzing beta-lactamase OXA-23) (Carbapenemase OXA-23) (Class D beta-lactamase OXA-23) (Class D beta-lactamase Oxa-23) (OXA-23) (OXA-23 class D beta-lactamase) (OXA23 carbapenemase)	ABUW_0649	ABUW_0563
Intra	42	IGLDLMQK[325.13]EVK-MLNALIGLENQK[325.13]TDINEIFK	4721.5	4721.41	1469.75	2500.26	1469.74	2500.25	IGLDLMQK[325.13]EVK	MLNALIGLENQK[325.13]TDINEIFK	0	0	IGLDLMQKEVK	MLNALIGLENQKTDINEIFK	pdAbAB5075_096109	pdAbAB5075_096109	pdAbAB5075_096109-pdAbAB5075_096109	145	1	94	1	Oxa-23	Oxa-23	S	S	SS	Beta-lactamase OXA-23 (Beta-lactamase oxa23) (BlaOXA-23) (Carbapenem-hydrolyzing beta-lactamase OXA-23) (Carbapenemase OXA-23) (Class D beta-lactamase OXA-23) (Class D beta-lactamase Oxa-23) (OXA-23) (OXA-23 class D beta-lactamase) (OXA23 carbapenemase)	Beta-lactamase OXA-23 (Beta-lactamase oxa23) (BlaOXA-23) (Carbapenem-hydrolyzing beta-lactamase OXA-23) (Carbapenemase OXA-23) (Class D beta-lactamase OXA-23) (Class D beta-lactamase Oxa-23) (OXA-23) (OXA-23 class D beta-lactamase) (OXA23 carbapenemase)	ABUW_0563	ABUW_0563
Intra	42	K[325.13]SFGIHGTPNPSLISK-NQMIASFPATIGSTDTPSPTGTYK[325.13]VVGVAR	5894.93	5892.95	1878.95	3262.6	1878.95	3262.58	K[325.13]SFGIHGTPNPSLISK	NQMIASFPATIGSTDTPSPTGTYK[325.13]VVGVAR	0	0	KSFGIHGTPNPSLISK	NQMIASFPATIGSTDTPSPTGTYKVVGVAR	pdAbAB5075_077989	pdAbAB5075_077989	pdAbAB5075_077989-pdAbAB5075_077989	369	1	323	1	ABUW_1189	ABUW_1189	M	M	MM	ErfK/YbiS/YcfS/YnhG family (PROTEIN ERFK/SRFK) (Peptidase) (Uncharacterized protein)	ErfK/YbiS/YcfS/YnhG family (PROTEIN ERFK/SRFK) (Peptidase) (Uncharacterized protein)	ABUW_1189	ABUW_1189
Intra	42	ANSVK[325.13]SALVNEYNVDASR-K[325.13]LNER	3739.81	3739.83	855.409	2133.01	855.409	2133	K[325.13]LNER	ANSVK[325.13]SALVNEYNVDASR	0	0	KLNER	ANSVKSALVNEYNVDASR	pdAbAB5075_093491	pdAbAB5075_093491	pdAbAB5075_093491-pdAbAB5075_093491	274	1	288	1	OmpA	OmpA	M	M	MM	Membrane protein (Outer membrane protein A)	Membrane protein (Outer membrane protein A)	ABUW_0649	ABUW_0649
Inter	41	AALGTLIGAAAGYGISK[325.13]SNANSSR-VTVTIDPTSK[325.13]K	4584.33	4582.32	2446.21	1384.71	2446.21	1384.71	AALGTLIGAAAGYGISK[325.13]SNANSSR	VTVTIDPTSK[325.13]K	0	0	AALGTLIGAAAGYGISKSNANSSR	VTVTIDPTSKK	pdAbAB5075_029110	pdAbAB5075_043935	pdAbAB5075_029110-pdAbAB5075_043935	50	1	136	1	YiaD	ABUW_2554	M	S	SM	Membrane protein (OmpA/MotB domain protein) (Outer membrane lipoprotein omp16) (Putative outer membrane lipoprotein)	Putative hemolysin	ABUW_3045	ABUW_2554
Inter	40	SNIKPNFYATLDK[325.13]VAQTLAEDNK-TK[325.13]EGR	4316.21	4314.12	786.352	2776.36	786.351	2776.36	TK[325.13]EGR	SNIKPNFYATLDK[325.13]VAQTLAEDNK	0.00096246	0	TKEGR	SNIKPNFYATLDKVAQTLAEDNK	pdAbAB5075_093491	pdAbAB5075_029110	pdAbAB5075_029110-pdAbAB5075_093491	319	1	130	1	OmpA	YiaD	M	M	MM	Membrane protein (Outer membrane protein A)	Membrane protein (OmpA/MotB domain protein) (Outer membrane lipoprotein omp16) (Putative outer membrane lipoprotein)	ABUW_0649	ABUW_3045
Inter	39	K[325.13]LNER-K[325.13]QQGEWVSYNHNGVTFNGTC[160.03]QPNENGK	4896.24	4896.23	855.41	3289.41	855.409	3289.41	K[325.13]LNER	K[325.13]QQGEWVSYNHNGVTFNGTC[160.03]QPNENGK	0.0066225	0	KLNER	KQQGEWVSYNHNGVTFNGTCQPNENGK	pdAbAB5075_093491	pdAbAB5075_069610	pdAbAB5075_069610-pdAbAB5075_093491	274	1	42	1	OmpA	ABUW_1536	M	U	MU	Membrane protein (Outer membrane protein A)	Signal peptide protein (Uncharacterized protein)	ABUW_0649	ABUW_1536
Inter	39	SNIK[325.13]PNFYATLDK-SNIKDQYKPEIAK[325.13]VAEK	4617.33	4615.36	2157.12	1706.83	2157.1	1706.82	SNIKDQYKPEIAK[325.13]VAEK	SNIK[325.13]PNFYATLDK	0	0	SNIKDQYKPEIAKVAEK	SNIKPNFYATLDK	pdAbAB5075_093491	pdAbAB5075_029110	pdAbAB5075_029110-pdAbAB5075_093491	248	1	121	1	OmpA	YiaD	M	M	MM	Membrane protein (Outer membrane protein A)	Membrane protein (OmpA/MotB domain protein) (Outer membrane lipoprotein omp16) (Putative outer membrane lipoprotein)	ABUW_0649	ABUW_3045
Intra	39	GK[325.13]GALDTSSSTYNR-VVFYTGIVNK[325.13]LNLTDAEIAAVM[147.04]GHEMTHALEEHAK	6468.14	6468.11	1652.73	4063.98	1652.73	4063.97	GK[325.13]GALDTSSSTYNR	VVFYTGIVNK[325.13]LNLTDAEIAAVM[147.04]GHEMTHALEEHAK	0	0	GKGALDTSSSTYNR	VVFYTGIVNKLNLTDAEIAAVMGHEMTHALEEHAK	pdAbAB5075_038804	pdAbAB5075_038804	pdAbAB5075_038804-pdAbAB5075_038804	54	1	119	1	ABUW_2743	ABUW_2743	M	M	MM	Peptidase M48 family protein (Type I deoxyribonuclease HsdR) (Zn-dependent protease with chaperone function)	Peptidase M48 family protein (Type I deoxyribonuclease HsdR) (Zn-dependent protease with chaperone function)	ABUW_2743	ABUW_2743
Intra	39	FITGGGAGK[325.13]VAAGSSSAEEK-RGDTISNTQGTMDLEDLISK[325.13]FITGGGAGK	5949.88	5949.87	3178.52	2019.95	3178.51	2019.94	RGDTISNTQGTMDLEDLISK[325.13]FITGGGAGK	FITGGGAGK[325.13]VAAGSSSAEEK	0	0	RGDTISNTQGTMDLEDLISKFITGGGAGK	FITGGGAGKVAAGSSSAEEK	pdAbAB5075_100032	pdAbAB5075_100032	pdAbAB5075_100032-pdAbAB5075_100032	191	1	200	1	Ttg2C	Ttg2C	M	M	MM	Mammalian cell entry protein (Toluene tolerance efflux ABC transporter periplasmic substrate-binding protein) (Toluene tolerance efflux transporter) (Uncharacterized ABC transporter, periplasmic component YrbD)	Mammalian cell entry protein (Toluene tolerance efflux ABC transporter periplasmic substrate-binding protein) (Toluene tolerance efflux transporter) (Uncharacterized ABC transporter, periplasmic component YrbD)	ABUW_0385	ABUW_0385
Intra	39	ALLGDK[325.13]HVLTEYPAVMGSEDVHHLLGDQK-WFDPK[325.13]VR	5265.58	5263.59	3368.64	1143.54	3368.63	1143.53	ALLGDK[325.13]HVLTEYPAVMGSEDVHHLLGDQK	WFDPK[325.13]VR	0	0	ALLGDKHVLTEYPAVMGSEDVHHLLGDQK	WFDPKVR	pdAbAB5075_024590	pdAbAB5075_024590	pdAbAB5075_024590-pdAbAB5075_024590	371	1	311	1	ABUW_3204	ABUW_3204	S	S	SS	Amidohydrolase (N-acetyl-L,L-diaminopimelate deacetylase) (EC 3.5.1.47)	Amidohydrolase (N-acetyl-L,L-diaminopimelate deacetylase) (EC 3.5.1.47)	ABUW_3204	ABUW_3204
Intra	39	FSQYIQK[325.13]AAAQGSDDATVK-KPQSHQIALQK[325.13]LAPLIR	5113.64	5112.64	2137.2	2224.03	2137.2	2224.03	KPQSHQIALQK[325.13]LAPLIR	FSQYIQK[325.13]AAAQGSDDATVK	0	0	KPQSHQIALQKLAPLIR	FSQYIQKAAAQGSDDATVK	pdAbAB5075_093038	pdAbAB5075_093038	pdAbAB5075_093038-pdAbAB5075_093038	158	1	126	1	ABUW_0664	ABUW_0664	U	U	UU	Signal peptide protein (Uncharacterized protein)	Signal peptide protein (Uncharacterized protein)	ABUW_0664	ABUW_0664
Intra	39	ANSVK[325.13]SALVNEYNVDASR-VFFDTNK[325.13]SNIKDQYKPEIAK	5465.67	5465.7	2133.01	2581.28	2133	2581.27	ANSVK[325.13]SALVNEYNVDASR	VFFDTNK[325.13]SNIKDQYKPEIAK	0	0	ANSVKSALVNEYNVDASR	VFFDTNKSNIKDQYKPEIAK	pdAbAB5075_093491	pdAbAB5075_093491	pdAbAB5075_093491-pdAbAB5075_093491	288	1	235	1	OmpA	OmpA	M	M	MM	Membrane protein (Outer membrane protein A)	Membrane protein (Outer membrane protein A)	ABUW_0649	ABUW_0649
Intra	39	LSTQGFAWDQPIADNK[325.13]TK-VAEK[325.13]LSEYPNATAR	4712.26	4712.28	2216.04	1744.83	2216.04	1744.83	LSTQGFAWDQPIADNK[325.13]TK	VAEK[325.13]LSEYPNATAR	0	0	LSTQGFAWDQPIADNKTK	VAEKLSEYPNATAR	pdAbAB5075_093491	pdAbAB5075_093491	pdAbAB5075_093491-pdAbAB5075_093491	317	1	252	1	OmpA	OmpA	M	M	MM	Membrane protein (Outer membrane protein A)	Membrane protein (Outer membrane protein A)	ABUW_0649	ABUW_0649
Inter	38	LSILSINEIPNPAK[325.13]DEHYGIQLGETR-VNAVK[325.13]QLLLR	5206.73	5204.75	1349.77	3103.57	1349.77	3103.55	VNAVK[325.13]QLLLR	LSILSINEIPNPAK[325.13]DEHYGIQLGETR	0	0	VNAVKQLLLR	LSILSINEIPNPAKDEHYGIQLGETR	pdAbAB5075_063596	pdAbAB5075_086769	pdAbAB5075_063596-pdAbAB5075_086769	309	1	90	1	BamA	ABUW_0909	M	U	MU	Outer membrane protein assembly factor BamA	Putative signal peptide (Signal peptide protein) (Uncharacterized protein)	ABUW_1741	ABUW_0909
Intra	38	AETQK[325.13]QIR-VC[160.03]AK[325.13]K	2722.34	2722.34	801.369	1169.57	801.369	1169.57	VC[160.03]AK[325.13]K	AETQK[325.13]QIR	0.0054054	0	VCAKK	AETQKQIR	pdAbAB5075_069610	pdAbAB5075_069610	pdAbAB5075_069610-pdAbAB5075_069610	41	1	34	1	ABUW_1536	ABUW_1536	U	U	UU	Signal peptide protein (Uncharacterized protein)	Signal peptide protein (Uncharacterized protein)	ABUW_1536	ABUW_1536
Intra	38	RDTFDGK[325.13]SYK-SDGK[325.13]THDK	3247.48	3247.48	1412.62	1083.45	1412.62	1083.45	RDTFDGK[325.13]SYK	SDGK[325.13]THDK	0	0	RDTFDGKSYK	SDGKTHDK	pdAbAB5075_089424	pdAbAB5075_089424	pdAbAB5075_089424-pdAbAB5075_089424	419	1	130	1	ABUW_0826	ABUW_0826	M	M	MM	DcaP-like protein (Uncharacterized protein)	DcaP-like protein (Uncharacterized protein)	ABUW_0826	ABUW_0826
Intra	38	HTEFPGGLK[325.13]ETNFEK-LVAHK[325.13]PEEIFER	4346.13	4345.11	1929.88	1663.83	1929.87	1663.82	HTEFPGGLK[325.13]ETNFEK	LVAHK[325.13]PEEIFER	0	0	HTEFPGGLKETNFEK	LVAHKPEEIFER	pdAbAB5075_097530	pdAbAB5075_097530	pdAbAB5075_097530-pdAbAB5075_097530	85	1	96	1	RplM	RplM	S	S	SS	50S ribosomal protein L13	50S ribosomal protein L13	ABUW_0494	ABUW_0494
Intra	38	ALLGDK[325.13]HVLTEYPAVMGSEDVHHLLGDQK-GSSTPVINNK[325.13]EFSAR	5924.9	5922.89	3368.64	1802.84	3368.63	1802.84	ALLGDK[325.13]HVLTEYPAVMGSEDVHHLLGDQK	GSSTPVINNK[325.13]EFSAR	0	0	ALLGDKHVLTEYPAVMGSEDVHHLLGDQK	GSSTPVINNKEFSAR	pdAbAB5075_024590	pdAbAB5075_024590	pdAbAB5075_024590-pdAbAB5075_024590	371	1	354	1	ABUW_3204	ABUW_3204	S	S	SS	Amidohydrolase (N-acetyl-L,L-diaminopimelate deacetylase) (EC 3.5.1.47)	Amidohydrolase (N-acetyl-L,L-diaminopimelate deacetylase) (EC 3.5.1.47)	ABUW_3204	ABUW_3204
Inter	37	TENK[325.13]M-YHFK[325.13]NSTR	2818.29	2818.28	818.314	1248.56	818.312	1248.55	TENK[325.13]M	YHFK[325.13]NSTR	0	0	TENKM	YHFKNSTR	pdAbAB5075_092362	pdAbAB5075_013184	pdAbAB5075_013184-pdAbAB5075_092362	45	1	103	1	EcnB	OmpW	M	M	MM	Entericidin (Entericidin EcnAB) (Uncharacterized protein)	Outer membrane protein W (Putative outer membrane protein W)	ABUW_0687	ABUW_3583
Inter	37	AALGTLIGAAAGYGISK[325.13]SNANSSR-SNIKDQYKPEIAK[325.13]VAEK	5356.73	5354.72	2446.22	2157.1	2446.21	2157.1	AALGTLIGAAAGYGISK[325.13]SNANSSR	SNIKDQYKPEIAK[325.13]VAEK	0	0	AALGTLIGAAAGYGISKSNANSSR	SNIKDQYKPEIAKVAEK	pdAbAB5075_029110	pdAbAB5075_093491	pdAbAB5075_029110-pdAbAB5075_093491	50	1	248	1	YiaD	OmpA	M	M	MM	Membrane protein (OmpA/MotB domain protein) (Outer membrane lipoprotein omp16) (Putative outer membrane lipoprotein)	Membrane protein (Outer membrane protein A)	ABUW_3045	ABUW_0649
Intra	37	AK[325.13]AAGDQEALAK-SK[325.13]HQIEHLVNR	3676.84	3676.83	1556.77	1368.65	1556.77	1368.65	SK[325.13]HQIEHLVNR	AK[325.13]AAGDQEALAK	0	0	SKHQIEHLVNR	AKAAGDQEALAK	pdAbAB5075_069170	pdAbAB5075_069170	pdAbAB5075_069170-pdAbAB5075_069170	268	1	279	1	CyoA	CyoA	S	S	SS	Cytochrome C oxidase subunit II (Cytochrome O ubiquinol oxidase subunit II) (EC 1.10.3.-)	Cytochrome C oxidase subunit II (Cytochrome O ubiquinol oxidase subunit II) (EC 1.10.3.-)	ABUW_1553	ABUW_1553
Intra	37	FNVK[325.13]R-K[325.13]EGNWINR	2823.38	2823.38	859.42	1212.55	859.419	1212.55	FNVK[325.13]R	K[325.13]EGNWINR	0.0031266	0	FNVKR	KEGNWINR	pdAbAB5075_027911	pdAbAB5075_027911	pdAbAB5075_027911-pdAbAB5075_027911	197	1	269	1	BamD	BamD	M	M	MM	Outer membrane protein assembly factor BamD	Outer membrane protein assembly factor BamD	ABUW_3087	ABUW_3087
Intra	37	AQSVK[325.13]NYLAGK-SNIKPNFYATLDK[325.13]VAQTLAEDNK	4904.51	4902.45	2776.37	1374.68	2776.36	1374.68	SNIKPNFYATLDK[325.13]VAQTLAEDNK	AQSVK[325.13]NYLAGK	0	0	SNIKPNFYATLDKVAQTLAEDNK	AQSVKNYLAGK	pdAbAB5075_029110	pdAbAB5075_029110	pdAbAB5075_029110-pdAbAB5075_029110	130	1	170	1	YiaD	YiaD	M	M	MM	Membrane protein (OmpA/MotB domain protein) (Outer membrane lipoprotein omp16) (Putative outer membrane lipoprotein)	Membrane protein (OmpA/MotB domain protein) (Outer membrane lipoprotein omp16) (Putative outer membrane lipoprotein)	ABUW_3045	ABUW_3045
Intra	37	SNIK[325.13]PNFYATLDK-SNIKPNFYATLDK[325.13]VAQTLAEDNK	5236.6	5234.6	2776.38	1706.82	2776.36	1706.82	SNIKPNFYATLDK[325.13]VAQTLAEDNK	SNIK[325.13]PNFYATLDK	0	0	SNIKPNFYATLDKVAQTLAEDNK	SNIKPNFYATLDK	pdAbAB5075_029110	pdAbAB5075_029110	pdAbAB5075_029110-pdAbAB5075_029110	130	1	121	1	YiaD	YiaD	M	M	MM	Membrane protein (OmpA/MotB domain protein) (Outer membrane lipoprotein omp16) (Putative outer membrane lipoprotein)	Membrane protein (OmpA/MotB domain protein) (Outer membrane lipoprotein omp16) (Putative outer membrane lipoprotein)	ABUW_3045	ABUW_3045
Intra	37	SNIKDQYK[325.13]PEIAK-TK[325.13]EGR	3269.61	3267.61	786.351	1729.85	786.351	1729.85	TK[325.13]EGR	SNIKDQYK[325.13]PEIAK	0	0	TKEGR	SNIKDQYKPEIAK	pdAbAB5075_093491	pdAbAB5075_093491	pdAbAB5075_093491-pdAbAB5075_093491	319	1	243	1	OmpA	OmpA	M	M	MM	Membrane protein (Outer membrane protein A)	Membrane protein (Outer membrane protein A)	ABUW_0649	ABUW_0649
Intra	37	VAQTLAEDNK[325.13]SAILVTGYTDNTGNDSINIPLSQAR-VEISIYAK[325.13]Q	5885.91	5883.9	1246.61	3885.89	1246.61	3885.89	VEISIYAK[325.13]Q	VAQTLAEDNK[325.13]SAILVTGYTDNTGNDSINIPLSQAR	0.0079787	0	VEISIYAKQ	VAQTLAEDNKSAILVTGYTDNTGNDSINIPLSQAR	pdAbAB5075_029110	pdAbAB5075_029110	pdAbAB5075_029110-pdAbAB5075_029110	216	1	140	1	YiaD	YiaD	M	M	MM	Membrane protein (OmpA/MotB domain protein) (Outer membrane lipoprotein omp16) (Putative outer membrane lipoprotein)	Membrane protein (OmpA/MotB domain protein) (Outer membrane lipoprotein omp16) (Putative outer membrane lipoprotein)	ABUW_3045	ABUW_3045
Intra	37	FK[325.13]NVK-GSMK[325.13]VERPGK	2868.43	2867.43	831.413	1284.61	831.413	1284.61	FK[325.13]NVK	GSMK[325.13]VERPGK	0.0018596	0.00049285	FKNVK	GSMKVERPGK	pdAbAB5075_088614	pdAbAB5075_088614	pdAbAB5075_088614-pdAbAB5075_088614	205	1	87	1	LolA	LolA	S	S	SS	Outer-membrane lipoprotein carrier protein	Outer-membrane lipoprotein carrier protein	ABUW_0850	ABUW_0850
Intra	37	ANQRPALPEEETFVNEAANVLMDYAK[325.13]LQNR-EGSVQPYVAK[325.13]LSQLSEQR	6596.2	6594.22	2215.08	3627.73	2215.08	3627.73	EGSVQPYVAK[325.13]LSQLSEQR	ANQRPALPEEETFVNEAANVLMDYAK[325.13]LQNR	0	0	EGSVQPYVAKLSQLSEQR	ANQRPALPEEETFVNEAANVLMDYAKLQNR	pdAbAB5075_019363	pdAbAB5075_019363	pdAbAB5075_019363-pdAbAB5075_019363	608	1	723	1	Prc	Prc	S	S	SS	Carboxy-protease (Carboxy-terminal protease for penicillin-binding protein) (Peptidase S41) (Tail-specific protease) (EC 3.4.21.102)	Carboxy-protease (Carboxy-terminal protease for penicillin-binding protein) (Peptidase S41) (Tail-specific protease) (EC 3.4.21.102)	ABUW_3385	ABUW_3385
Inter	36	GQQQGSNQK[325.13]DSGQQNSNNNQQR-LK[325.13]WEHAK	4500.06	4500.06	2641.12	1107.54	2641.11	1107.53	GQQQGSNQK[325.13]DSGQQNSNNNQQR	LK[325.13]WEHAK	0	0	GQQQGSNQKDSGQQNSNNNQQR	LKWEHAK	pdAbAB5075_047237	pdAbAB5075_047225	pdAbAB5075_047225-pdAbAB5075_047237	60	1	90	1	ABUW_2439	ABUW_2440	U	M	MU	TPR repeat containing protein (Uncharacterized protein)	Surface antigen (Uncharacterized protein)	ABUW_2439	ABUW_2440
Inter	36	SNIK[325.13]DQYKPEIAK-SNIKPNFYATLDK[325.13]VAQTLAEDNK	5257.67	5257.62	2776.36	1729.86	2776.36	1729.85	SNIKPNFYATLDK[325.13]VAQTLAEDNK	SNIK[325.13]DQYKPEIAK	0	0	SNIKPNFYATLDKVAQTLAEDNK	SNIKDQYKPEIAK	pdAbAB5075_029110	pdAbAB5075_093491	pdAbAB5075_029110-pdAbAB5075_093491	130	1	239	1	YiaD	OmpA	M	M	MM	Membrane protein (OmpA/MotB domain protein) (Outer membrane lipoprotein omp16) (Putative outer membrane lipoprotein)	Membrane protein (Outer membrane protein A)	ABUW_3045	ABUW_0649
Intra	36	ALDLTWTHFIK[325.13]PDLPLK-VINSVLNALK[325.13]ADNNTVK	4966.64	4964.61	2204.16	2009.04	2204.15	2009.04	ALDLTWTHFIK[325.13]PDLPLK	VINSVLNALK[325.13]ADNNTVK	0	0	ALDLTWTHFIKPDLPLK	VINSVLNALKADNNTVK	pdAbAB5075_033878	pdAbAB5075_033878	pdAbAB5075_033878-pdAbAB5075_033878	443	1	84	1	ABUW_2898	ABUW_2898	U	U	UU	Uncharacterized protein	Uncharacterized protein	ABUW_2898	ABUW_2898
Intra	36	GLGGLNNK[325.13]LASLLENR-VLGFNK[325.13]INQSWTQR	4505.41	4503.31	1864.97	1886.93	1864.96	1886.93	GLGGLNNK[325.13]LASLLENR	VLGFNK[325.13]INQSWTQR	0	0	GLGGLNNKLASLLENR	VLGFNKINQSWTQR	pdAbAB5075_052084	pdAbAB5075_052084	pdAbAB5075_052084-pdAbAB5075_052084	790	1	804	1	LptD	LptD	M	M	MM	LPS-assembly protein LptD	LPS-assembly protein LptD	ABUW_2267	ABUW_2267
Intra	36	VLVQGFTGK[325.13]NGTFHSAQALDYGTK-VVGGVTPGK[325.13]GGTTHLDLPVFNTMK	6108.09	6108.07	2621.33	2735.34	2621.32	2735.32	VVGGVTPGK[325.13]GGTTHLDLPVFNTMK	VLVQGFTGK[325.13]NGTFHSAQALDYGTK	0	0	VVGGVTPGKGGTTHLDLPVFNTMK	VLVQGFTGKNGTFHSAQALDYGTK	pdAbAB5075_087819	pdAbAB5075_087819	pdAbAB5075_087819-pdAbAB5075_087819	43	1	19	1	SucD	SucD	S	S	SS	Succinyl-CoA ligase [ADP-forming] subunit alpha (EC 6.2.1.5)	Succinyl-CoA ligase [ADP-forming] subunit alpha (EC 6.2.1.5)	ABUW_0876	ABUW_0876
Intra	36	SNIKDQYK[325.13]PEIAK-VFFDTNK[325.13]SNIKDQYKPEIAK	5064.58	5062.55	1729.86	2581.28	1729.85	2581.27	SNIKDQYK[325.13]PEIAK	VFFDTNK[325.13]SNIKDQYKPEIAK	0	0	SNIKDQYKPEIAK	VFFDTNKSNIKDQYKPEIAK	pdAbAB5075_093491	pdAbAB5075_093491	pdAbAB5075_093491-pdAbAB5075_093491	243	1	235	1	OmpA	OmpA	M	M	MM	Membrane protein (Outer membrane protein A)	Membrane protein (Outer membrane protein A)	ABUW_0649	ABUW_0649
Inter	35	LSTQGFAWDQPIADNK[325.13]TK-VTPIQEVEFVSQLAHTQLPFSEK[325.13]VQANVK	6432.22	6430.22	2216.04	3462.77	2216.04	3462.77	LSTQGFAWDQPIADNK[325.13]TK	VTPIQEVEFVSQLAHTQLPFSEK[325.13]VQANVK	0	0	LSTQGFAWDQPIADNKTK	VTPIQEVEFVSQLAHTQLPFSEKVQANVK	pdAbAB5075_093491	pdAbAB5075_096109	pdAbAB5075_093491-pdAbAB5075_096109	317	1	194	1	OmpA	Oxa-23	M	S	SM	Membrane protein (Outer membrane protein A)	Beta-lactamase OXA-23 (Beta-lactamase oxa23) (BlaOXA-23) (Carbapenem-hydrolyzing beta-lactamase OXA-23) (Carbapenemase OXA-23) (Class D beta-lactamase OXA-23) (Class D beta-lactamase Oxa-23) (OXA-23) (OXA-23 class D beta-lactamase) (OXA23 carbapenemase)	ABUW_0649	ABUW_0563
Inter	35	SNIK[325.13]PNFYATLDK-VFFDTNK[325.13]SNIKDQYKPEIAK	5039.52	5039.5	2581.27	1706.82	2581.27	1706.82	VFFDTNK[325.13]SNIKDQYKPEIAK	SNIK[325.13]PNFYATLDK	0	0	VFFDTNKSNIKDQYKPEIAK	SNIKPNFYATLDK	pdAbAB5075_093491	pdAbAB5075_029110	pdAbAB5075_029110-pdAbAB5075_093491	235	1	121	1	OmpA	YiaD	M	M	MM	Membrane protein (Outer membrane protein A)	Membrane protein (OmpA/MotB domain protein) (Outer membrane lipoprotein omp16) (Putative outer membrane lipoprotein)	ABUW_0649	ABUW_3045
Intra	35	AK[325.13]IPAAHGQHLK-WDYIYNYIPGTYAK[325.13]K	4309.14	4309.14	2090.97	1466.77	2090.96	1466.76	WDYIYNYIPGTYAK[325.13]K	AK[325.13]IPAAHGQHLK	0	0	WDYIYNYIPGTYAKK	AKIPAAHGQHLK	pdAbAB5075_029394	pdAbAB5075_029394	pdAbAB5075_029394-pdAbAB5075_029394	81	1	84	1	BamE	BamE	M	M	MM	Outer membrane protein assembly factor BamE	Outer membrane protein assembly factor BamE	ABUW_3034	ABUW_3034
Intra	35	AFK[325.13]QTYK-WK[325.13]SPIGPIR	3082.56	3082.56	1081.51	1249.65	1081.51	1249.65	AFK[325.13]QTYK	WK[325.13]SPIGPIR	0	0	AFKQTYK	WKSPIGPIR	pdAbAB5075_067957	pdAbAB5075_067957	pdAbAB5075_067957-pdAbAB5075_067957	737	1	875	1	ABUW_1590	ABUW_1590	M	M	MM	Outer membrane protein (Uncharacterized protein)	Outer membrane protein (Uncharacterized protein)	ABUW_1590	ABUW_1590
Intra	35	IGLDLMQK[325.13]EVK-VTPIQEVEFVSQLAHTQLPFSEK[325.13]VQANVK	5685.93	5683.96	3462.8	1469.75	3462.77	1469.74	VTPIQEVEFVSQLAHTQLPFSEK[325.13]VQANVK	IGLDLMQK[325.13]EVK	0	0	VTPIQEVEFVSQLAHTQLPFSEKVQANVK	IGLDLMQKEVK	pdAbAB5075_096109	pdAbAB5075_096109	pdAbAB5075_096109-pdAbAB5075_096109	194	1	145	1	Oxa-23	Oxa-23	S	S	SS	Beta-lactamase OXA-23 (Beta-lactamase oxa23) (BlaOXA-23) (Carbapenem-hydrolyzing beta-lactamase OXA-23) (Carbapenemase OXA-23) (Class D beta-lactamase OXA-23) (Class D beta-lactamase Oxa-23) (OXA-23) (OXA-23 class D beta-lactamase) (OXA23 carbapenemase)	Beta-lactamase OXA-23 (Beta-lactamase oxa23) (BlaOXA-23) (Carbapenem-hydrolyzing beta-lactamase OXA-23) (Carbapenemase OXA-23) (Class D beta-lactamase OXA-23) (Class D beta-lactamase Oxa-23) (OXA-23) (OXA-23 class D beta-lactamase) (OXA23 carbapenemase)	ABUW_0563	ABUW_0563
Intra	35	LSTQGFAWDQPIADNK[325.13]TK-SNIKDQYKPEIAK[325.13]VAEK	5125.54	5124.55	2157.1	2216.05	2157.1	2216.04	SNIKDQYKPEIAK[325.13]VAEK	LSTQGFAWDQPIADNK[325.13]TK	0	0	SNIKDQYKPEIAKVAEK	LSTQGFAWDQPIADNKTK	pdAbAB5075_093491	pdAbAB5075_093491	pdAbAB5075_093491-pdAbAB5075_093491	248	1	317	1	OmpA	OmpA	M	M	MM	Membrane protein (Outer membrane protein A)	Membrane protein (Outer membrane protein A)	ABUW_0649	ABUW_0649
Intra	35	K[325.13]NPNR-LNGK[325.13]NSFGR	2764.34	2764.34	824.379	1188.55	824.378	1188.55	K[325.13]NPNR	LNGK[325.13]NSFGR	0.00040733	0	KNPNR	LNGKNSFGR	pdAbAB5075_066284	pdAbAB5075_066284	pdAbAB5075_066284-pdAbAB5075_066284	355	1	684	1	ABUW_1646	ABUW_1646	M	M	MM	Outer membrane receptor proteins, mostly Fe transport (TonB-dependent siderophore receptor)	Outer membrane receptor proteins, mostly Fe transport (TonB-dependent siderophore receptor)	ABUW_1646	ABUW_1646
Intra	35	SK[325.13]AGADVNLYGFVR-YNYK[325.13]LGPTTQLFVSAEK	4601.27	4599.29	1692.82	2155.06	1692.81	2155.05	SK[325.13]AGADVNLYGFVR	YNYK[325.13]LGPTTQLFVSAEK	0	0	SKAGADVNLYGFVR	YNYKLGPTTQLFVSAEK	pdAbAB5075_089424	pdAbAB5075_089424	pdAbAB5075_089424-pdAbAB5075_089424	95	1	227	1	ABUW_0826	ABUW_0826	M	M	MM	DcaP-like protein (Uncharacterized protein)	DcaP-like protein (Uncharacterized protein)	ABUW_0826	ABUW_0826
Inter	34	AETQK[325.13]QIR-VFFDTNK[325.13]SNIKDQYKPEIAK	4504.33	4502.25	2581.28	1169.57	2581.27	1169.57	VFFDTNK[325.13]SNIKDQYKPEIAK	AETQK[325.13]QIR	0	0	VFFDTNKSNIKDQYKPEIAK	AETQKQIR	pdAbAB5075_093491	pdAbAB5075_069610	pdAbAB5075_069610-pdAbAB5075_093491	235	1	34	1	OmpA	ABUW_1536	M	U	MU	Membrane protein (Outer membrane protein A)	Signal peptide protein (Uncharacterized protein)	ABUW_0649	ABUW_1536
Inter	34	AIGVK[325.13]EIQGSVK-WNVWQVLTNPAMSSATPSAATK[325.13]K	4860.47	4860.46	1424.76	2684.3	1424.75	2684.29	AIGVK[325.13]EIQGSVK	WNVWQVLTNPAMSSATPSAATK[325.13]K	0	0	AIGVKEIQGSVK	WNVWQVLTNPAMSSATPSAATKK	pdAbAB5075_062557	pdAbAB5075_049412	pdAbAB5075_049412-pdAbAB5075_062557	68	1	312	1	ABUW_1844	ABUW_2363	U	U	UU	Uncharacterized protein	Uncharacterized protein	ABUW_1844	ABUW_2363
Inter	34	VAEK[325.13]LSEYPNATAR-WK[325.13]GEK	3340.61	3339.61	843.378	1744.83	843.376	1744.83	WK[325.13]GEK	VAEK[325.13]LSEYPNATAR	0	0	WKGEK	VAEKLSEYPNATAR	pdAbAB5075_096109	pdAbAB5075_093491	pdAbAB5075_093491-pdAbAB5075_096109	104	1	252	1	Oxa-23	OmpA	S	M	SM	Beta-lactamase OXA-23 (Beta-lactamase oxa23) (BlaOXA-23) (Carbapenem-hydrolyzing beta-lactamase OXA-23) (Carbapenemase OXA-23) (Class D beta-lactamase OXA-23) (Class D beta-lactamase Oxa-23) (OXA-23) (OXA-23 class D beta-lactamase) (OXA23 carbapenemase)	Membrane protein (Outer membrane protein A)	ABUW_0563	ABUW_0649
Intra	34	K[325.13]VLTIIDK-SLQNDSDKIVSK[325.13]LNQITSDTDKNYMMSQVK	5505.75	5503.75	3626.71	1125.63	3626.71	1125.63	SLQNDSDKIVSK[325.13]LNQITSDTDKNYMMSQVK	K[325.13]VLTIIDK	0	0	SLQNDSDKIVSKLNQITSDTDKNYMMSQVK	KVLTIIDK	pdAbAB5075_040516	pdAbAB5075_040516	pdAbAB5075_040516-pdAbAB5075_040516	131	1	153	1	ABUW_2679	ABUW_2679	U	U	UU	Uncharacterized protein	Uncharacterized protein	ABUW_2679	ABUW_2679
Intra	34	DLK[325.13]AC[160.03]FGPQLTTK-GGK[325.13]LSSAEVSK	3684.82	3684.81	1258.61	1674.79	1258.6	1674.79	GGK[325.13]LSSAEVSK	DLK[325.13]AC[160.03]FGPQLTTK	0	0	GGKLSSAEVSK	DLKACFGPQLTTK	pdAbAB5075_083487	pdAbAB5075_083487	pdAbAB5075_083487-pdAbAB5075_083487	57	1	109	1	ABUW_1011	ABUW_1011	U	U	UU	Membrane protein (Uncharacterized protein)	Membrane protein (Uncharacterized protein)	ABUW_1011	ABUW_1011
Intra	34	AIIHAGTGNGSVAK[325.13]YIVPTLQNLHDK-DAEQPDSK[325.13]YGWVAAHDLNPQK	6232.07	6230.07	2565.15	2913.51	2565.14	2913.5	DAEQPDSK[325.13]YGWVAAHDLNPQK	AIIHAGTGNGSVAK[325.13]YIVPTLQNLHDK	0	0	DAEQPDSKYGWVAAHDLNPQK	AIIHAGTGNGSVAKYIVPTLQNLHDK	pdAbAB5075_049601	pdAbAB5075_049601	pdAbAB5075_049601-pdAbAB5075_049601	317	1	279	1	AspQ	AspQ	S	S	SS	Glutaminase (Glutaminase-asparaginase) (EC 3.5.1.1) (L-asparaginase) (EC 3.5.1.1) (L-asparaginase 2)	Glutaminase (Glutaminase-asparaginase) (EC 3.5.1.1) (L-asparaginase) (EC 3.5.1.1) (L-asparaginase 2)	ABUW_2359	ABUW_2359
Intra	34	AFKPVPSTGK[325.13]PDPALVEAFLK-KSIEQK[325.13]AK	4288.27	4287.26	2408.27	1127.58	2408.26	1127.58	AFKPVPSTGK[325.13]PDPALVEAFLK	KSIEQK[325.13]AK	0	0	AFKPVPSTGKPDPALVEAFLK	KSIEQKAK	pdAbAB5075_045236	pdAbAB5075_045236	pdAbAB5075_045236-pdAbAB5075_045236	162	1	185	1	ABUW_2504	ABUW_2504	S	S	SS	Catalase-related peroxidase (EC 1.11.1.-)	Catalase-related peroxidase (EC 1.11.1.-)	ABUW_2504	ABUW_2504
Intra	34	DQYK[325.13]PEIAK-K[325.13]LNER	2894.41	2894.41	855.409	1287.6	855.409	1287.6	K[325.13]LNER	DQYK[325.13]PEIAK	0	0	KLNER	DQYKPEIAK	pdAbAB5075_093491	pdAbAB5075_093491	pdAbAB5075_093491-pdAbAB5075_093491	274	1	243	1	OmpA	OmpA	M	M	MM	Membrane protein (Outer membrane protein A)	Membrane protein (Outer membrane protein A)	ABUW_0649	ABUW_0649
Intra	34	IK[325.13]STGK-MPGLK[325.13]VEYK	2841.44	2841.43	829.419	1260.61	829.418	1260.61	IK[325.13]STGK	MPGLK[325.13]VEYK	0	0	IKSTGK	MPGLKVEYK	pdAbAB5075_050360	pdAbAB5075_050360	pdAbAB5075_050360-pdAbAB5075_050360	34	1	83	1	GltI	GltI	M	M	MM	ABC transporter substrate-binding protein (Glutamate Aspartate periplasmic binding protein GltI (TC 3.A.1.3.4)) (Glutamate/aspartate ABC transporter substrate-binding protein) (Glutamate/aspartate ABC transporter, periplasmic glutamate/aspartate-binding protein)	ABC transporter substrate-binding protein (Glutamate Aspartate periplasmic binding protein GltI (TC 3.A.1.3.4)) (Glutamate/aspartate ABC transporter substrate-binding protein) (Glutamate/aspartate ABC transporter, periplasmic glutamate/aspartate-binding protein)	ABUW_2333	ABUW_2333
Intra	34	IK[325.13]ALADAAR-SGFK[325.13]YHGR	3025.5	3023.49	1147.51	1124.58	1147.5	1124.58	SGFK[325.13]YHGR	IK[325.13]ALADAAR	0	0	SGFKYHGR	IKALADAAR	pdAbAB5075_099213	pdAbAB5075_099213	pdAbAB5075_099213-pdAbAB5075_099213	97	1	103	1	RplR	RplR	S	S	SS	50S ribosomal protein L18	50S ribosomal protein L18	ABUW_0422	ABUW_0422
Intra	34	HIAGDHYEFK[325.13]DK-NVVTVSK[325.13]AK	3548.75	3548.76	1655.74	1141.61	1655.72	1141.6	HIAGDHYEFK[325.13]DK	NVVTVSK[325.13]AK	0	0	HIAGDHYEFKDK	NVVTVSKAK	pdAbAB5075_071264	pdAbAB5075_071264	pdAbAB5075_071264-pdAbAB5075_071264	69	1	41	1	ABUW_1471	ABUW_1471	U	U	UU	DNA-binding protein (Uncharacterized protein)	DNA-binding protein (Uncharacterized protein)	ABUW_1471	ABUW_1471
Inter	33	K[325.13]LNER-WK[325.13]GEK	2451.19	2450.19	843.376	855.409	843.376	855.409	WK[325.13]GEK	K[325.13]LNER	0	0.0025707	WKGEK	KLNER	pdAbAB5075_096109	pdAbAB5075_093491	pdAbAB5075_093491-pdAbAB5075_096109	104	1	274	1	Oxa-23	OmpA	S	M	SM	Beta-lactamase OXA-23 (Beta-lactamase oxa23) (BlaOXA-23) (Carbapenem-hydrolyzing beta-lactamase OXA-23) (Carbapenemase OXA-23) (Class D beta-lactamase OXA-23) (Class D beta-lactamase Oxa-23) (OXA-23) (OXA-23 class D beta-lactamase) (OXA23 carbapenemase)	Membrane protein (Outer membrane protein A)	ABUW_0563	ABUW_0649
Inter	33	SNIKDQYKPEIAK[325.13]VAEK-SNIKPNFYATLDK[325.13]VAQTLAEDNK	5686.91	5684.87	2776.37	2157.1	2776.36	2157.1	SNIKPNFYATLDK[325.13]VAQTLAEDNK	SNIKDQYKPEIAK[325.13]VAEK	0	0	SNIKPNFYATLDKVAQTLAEDNK	SNIKDQYKPEIAKVAEK	pdAbAB5075_029110	pdAbAB5075_093491	pdAbAB5075_029110-pdAbAB5075_093491	130	1	248	1	YiaD	OmpA	M	M	MM	Membrane protein (OmpA/MotB domain protein) (Outer membrane lipoprotein omp16) (Putative outer membrane lipoprotein)	Membrane protein (Outer membrane protein A)	ABUW_3045	ABUW_0649
Intra	33	DNQK[325.13]DTQQQWLK-SLNDADVK[325.13]MATTYQIVLHALPMGGR	5378.59	5376.6	2897.42	1727.78	2897.41	1727.78	SLNDADVK[325.13]MATTYQIVLHALPMGGR	DNQK[325.13]DTQQQWLK	0	0	SLNDADVKMATTYQIVLHALPMGGR	DNQKDTQQQWLK	pdAbAB5075_013205	pdAbAB5075_013205	pdAbAB5075_013205-pdAbAB5075_013205	52	1	73	1	ABUW_3582	ABUW_3582	U	U	UU	Putative secreted protein (Uncharacterized protein)	Putative secreted protein (Uncharacterized protein)	ABUW_3582	ABUW_3582
Intra	33	GSQWK[325.13]IR-LQNNPALVK[325.13]TIVR	3483.86	3483.86	1070.53	1661.92	1070.51	1661.91	GSQWK[325.13]IR	LQNNPALVK[325.13]TIVR	0.0017301	0	GSQWKIR	LQNNPALVKTIVR	pdAbAB5075_100011	pdAbAB5075_100011	pdAbAB5075_100011-pdAbAB5075_100011	162	1	60	1	ABUW_0386	ABUW_0386	M	M	MM	Toluene tolerance protein (Uncharacterized ABC transporter, auxiliary component YrbC)	Toluene tolerance protein (Uncharacterized ABC transporter, auxiliary component YrbC)	ABUW_0386	ABUW_0386
Intra	33	SNIKDQYK[325.13]PEIAK-VFFDTNK[325.13]SNIK	3990.97	3989.98	1508.72	1729.85	1508.71	1729.85	VFFDTNK[325.13]SNIK	SNIKDQYK[325.13]PEIAK	0	0	VFFDTNKSNIK	SNIKDQYKPEIAK	pdAbAB5075_093491	pdAbAB5075_093491	pdAbAB5075_093491-pdAbAB5075_093491	235	1	243	1	OmpA	OmpA	M	M	MM	Membrane protein (Outer membrane protein A)	Membrane protein (Outer membrane protein A)	ABUW_0649	ABUW_0649
Intra	33	SNIKDQYKPEIAK[325.13]VAEK-VFFDTNK[325.13]SNIK	4417.21	4417.22	1508.72	2157.1	1508.71	2157.1	VFFDTNK[325.13]SNIK	SNIKDQYKPEIAK[325.13]VAEK	0	0	VFFDTNKSNIK	SNIKDQYKPEIAKVAEK	pdAbAB5075_093491	pdAbAB5075_093491	pdAbAB5075_093491-pdAbAB5075_093491	235	1	248	1	OmpA	OmpA	M	M	MM	Membrane protein (Outer membrane protein A)	Membrane protein (Outer membrane protein A)	ABUW_0649	ABUW_0649
Intra	33	RDTFDGK[325.13]SYKDNR-SDGK[325.13]THDK	3632.68	3632.65	1083.45	1797.8	1083.45	1797.79	SDGK[325.13]THDK	RDTFDGK[325.13]SYKDNR	0	0	SDGKTHDK	RDTFDGKSYKDNR	pdAbAB5075_089424	pdAbAB5075_089424	pdAbAB5075_089424-pdAbAB5075_089424	130	1	419	1	ABUW_0826	ABUW_0826	M	M	MM	DcaP-like protein (Uncharacterized protein)	DcaP-like protein (Uncharacterized protein)	ABUW_0826	ABUW_0826
Intra	33	ITDLK[325.13]GNDIKK-TASYDK[325.13]GIYYVNGGR	4052.02	4051.99	1440.75	1859.84	1440.75	1859.83	ITDLK[325.13]GNDIKK	TASYDK[325.13]GIYYVNGGR	0	0	ITDLKGNDIKK	TASYDKGIYYVNGGR	pdAbAB5075_094586	pdAbAB5075_094586	pdAbAB5075_094586-pdAbAB5075_094586	217	1	605	1	ABUW_0615	ABUW_0615	M	M	MM	Outer membrane vitamin B12 receptor BtuB (Vitamin B12 receptor)	Outer membrane vitamin B12 receptor BtuB (Vitamin B12 receptor)	ABUW_0615	ABUW_0615
Homo	32	SNIKPNFYATLDK[325.13]VAQTLAEDNK-SNIKPNFYATLDK[325.13]VAQTLAEDNK	6306.15	6304.13	2776.36	2776.36	2776.36	2776.36	SNIKPNFYATLDK[325.13]VAQTLAEDNK	SNIKPNFYATLDK[325.13]VAQTLAEDNK	0	0	SNIKPNFYATLDKVAQTLAEDNK	SNIKPNFYATLDKVAQTLAEDNK	pdAbAB5075_029110	pdAbAB5075_029110	pdAbAB5075_029110-pdAbAB5075_029110	130	1	130	1	YiaD	YiaD	M	M	MM	Membrane protein (OmpA/MotB domain protein) (Outer membrane lipoprotein omp16) (Putative outer membrane lipoprotein)	Membrane protein (OmpA/MotB domain protein) (Outer membrane lipoprotein omp16) (Putative outer membrane lipoprotein)	ABUW_3045	ABUW_3045
Inter	32	SNIK[325.13]PNFYATLDK-VAEK[325.13]LSEYPNATAR	4204.05	4203.05	1706.81	1744.83	1706.82	1744.83	SNIK[325.13]PNFYATLDK	VAEK[325.13]LSEYPNATAR	0	0	SNIKPNFYATLDK	VAEKLSEYPNATAR	pdAbAB5075_029110	pdAbAB5075_093491	pdAbAB5075_029110-pdAbAB5075_093491	121	1	252	1	YiaD	OmpA	M	M	MM	Membrane protein (OmpA/MotB domain protein) (Outer membrane lipoprotein omp16) (Putative outer membrane lipoprotein)	Membrane protein (Outer membrane protein A)	ABUW_3045	ABUW_0649
Intra	32	EHSANEK[325.13]NAQALASR-ILNENHENLTDSQIFK[325.13]ILSTANNGEIK	5826.83	5824.83	1821.83	3251.6	1821.82	3251.59	EHSANEK[325.13]NAQALASR	ILNENHENLTDSQIFK[325.13]ILSTANNGEIK	0	0	EHSANEKNAQALASR	ILNENHENLTDSQIFKILSTANNGEIK	pdAbAB5075_040516	pdAbAB5075_040516	pdAbAB5075_040516-pdAbAB5075_040516	99	1	58	1	ABUW_2679	ABUW_2679	U	U	UU	Uncharacterized protein	Uncharacterized protein	ABUW_2679	ABUW_2679
Intra	32	AAQQQAPK[325.13]K-GGK[325.13]LSSAEVSK	3175.58	3175.58	1258.6	1165.57	1258.6	1165.57	GGK[325.13]LSSAEVSK	AAQQQAPK[325.13]K	0	0	GGKLSSAEVSK	AAQQQAPKK	pdAbAB5075_083487	pdAbAB5075_083487	pdAbAB5075_083487-pdAbAB5075_083487	57	1	137	1	ABUW_1011	ABUW_1011	U	U	UU	Membrane protein (Uncharacterized protein)	Membrane protein (Uncharacterized protein)	ABUW_1011	ABUW_1011
Intra	32	DQYKPEIAK[325.13]VAEK-TK[325.13]EGR	3253.6	3252.6	786.351	1714.84	786.351	1714.84	TK[325.13]EGR	DQYKPEIAK[325.13]VAEK	0	0	TKEGR	DQYKPEIAKVAEK	pdAbAB5075_093491	pdAbAB5075_093491	pdAbAB5075_093491-pdAbAB5075_093491	319	1	248	1	OmpA	OmpA	M	M	MM	Membrane protein (Outer membrane protein A)	Membrane protein (Outer membrane protein A)	ABUW_0649	ABUW_0649
Intra	32	LSTQGFAWDQPIADNK[325.13]TK-SNIKDQYK[325.13]PEIAK	4697.33	4697.34	2216.07	1729.87	2216.04	1729.85	LSTQGFAWDQPIADNK[325.13]TK	SNIKDQYK[325.13]PEIAK	0	0	LSTQGFAWDQPIADNKTK	SNIKDQYKPEIAK	pdAbAB5075_093491	pdAbAB5075_093491	pdAbAB5075_093491-pdAbAB5075_093491	317	1	243	1	OmpA	OmpA	M	M	MM	Membrane protein (Outer membrane protein A)	Membrane protein (Outer membrane protein A)	ABUW_0649	ABUW_0649
Intra	32	LIQEIEK[325.13]QGR-WNVWQVLTNPAMSSATPSAATK[325.13]K	4847.42	4845.41	1409.72	2684.29	1409.72	2684.29	LIQEIEK[325.13]QGR	WNVWQVLTNPAMSSATPSAATK[325.13]K	0	0	LIQEIEKQGR	WNVWQVLTNPAMSSATPSAATKK	pdAbAB5075_049412	pdAbAB5075_049412	pdAbAB5075_049412-pdAbAB5075_049412	287	1	312	1	ABUW_2363	ABUW_2363	U	U	UU	Uncharacterized protein	Uncharacterized protein	ABUW_2363	ABUW_2363
Inter	31	IDAAADHAAEATAK[325.13]AAAETEATAR-YGVPEQK[325.13]FNSTYNSFAVTAK	5722.72	5720.69	2522.16	2447.13	2522.15	2447.13	IDAAADHAAEATAK[325.13]AAAETEATAR	YGVPEQK[325.13]FNSTYNSFAVTAK	0	0	IDAAADHAAEATAKAAAETEATAR	YGVPEQKFNSTYNSFAVTAK	pdAbAB5075_039407	pdAbAB5075_002049	pdAbAB5075_002049-pdAbAB5075_039407	81	1	143	1	ABUW_2724	DsbA	U	S	SU	Uncharacterized protein	Thiol:disulfide interchange protein	ABUW_2724	ABUW_3846
Inter	31	NPDGSVQLIMPGSITFDTNK[325.13]SNIKPNFYATLDK-SNIKDQYKPEIAK[325.13]VAEK	6732.34	6730.36	2157.1	3821.86	2157.1	3821.85	SNIKDQYKPEIAK[325.13]VAEK	NPDGSVQLIMPGSITFDTNK[325.13]SNIKPNFYATLDK	0	0	SNIKDQYKPEIAKVAEK	NPDGSVQLIMPGSITFDTNKSNIKPNFYATLDK	pdAbAB5075_093491	pdAbAB5075_029110	pdAbAB5075_029110-pdAbAB5075_093491	248	1	117	1	OmpA	YiaD	M	M	MM	Membrane protein (Outer membrane protein A)	Membrane protein (OmpA/MotB domain protein) (Outer membrane lipoprotein omp16) (Putative outer membrane lipoprotein)	ABUW_0649	ABUW_3045
Intra	31	AEAMKPFPTK[325.13]PHPVTYYSSVEPK-SK[325.13]HQIEHLVNR	5109.53	5108.53	1556.77	2800.35	1556.77	2800.34	SK[325.13]HQIEHLVNR	AEAMKPFPTK[325.13]PHPVTYYSSVEPK	0	0	SKHQIEHLVNR	AEAMKPFPTKPHPVTYYSSVEPK	pdAbAB5075_069170	pdAbAB5075_069170	pdAbAB5075_069170-pdAbAB5075_069170	268	1	299	1	CyoA	CyoA	S	S	SS	Cytochrome C oxidase subunit II (Cytochrome O ubiquinol oxidase subunit II) (EC 1.10.3.-)	Cytochrome C oxidase subunit II (Cytochrome O ubiquinol oxidase subunit II) (EC 1.10.3.-)	ABUW_1553	ABUW_1553
Intra	31	ALDLTWTHFIK[325.13]PDLPLK-VTHPAQQK[325.13]VINSVLNALK	5113.8	5111.73	2156.16	2204.16	2156.16	2204.15	VTHPAQQK[325.13]VINSVLNALK	ALDLTWTHFIK[325.13]PDLPLK	0	0	VTHPAQQKVINSVLNALK	ALDLTWTHFIKPDLPLK	pdAbAB5075_033878	pdAbAB5075_033878	pdAbAB5075_033878-pdAbAB5075_033878	74	1	443	1	ABUW_2898	ABUW_2898	U	U	UU	Uncharacterized protein	Uncharacterized protein	ABUW_2898	ABUW_2898
Intra	31	DDK[325.13]TYELTETYLGK-GDANPFETHGK[325.13]FTFDKDNTSVITLDDK	5832.68	5831.69	1871.83	3208.45	1871.83	3208.45	DDK[325.13]TYELTETYLGK	GDANPFETHGK[325.13]FTFDKDNTSVITLDDK	0	0	DDKTYELTETYLGK	GDANPFETHGKFTFDKDNTSVITLDDK	pdAbAB5075_034241	pdAbAB5075_034241	pdAbAB5075_034241-pdAbAB5075_034241	84	1	106	1	ABUW_2887	ABUW_2887	M	M	MM	Copper resistance protein NlpE (Lipoprotein)	Copper resistance protein NlpE (Lipoprotein)	ABUW_2887	ABUW_2887
Intra	31	GK[325.13]GALDTSSSTYNR-LKPYANQMNQTGQPFSWQLAVLK[325.13]SDTINAYVAPGGK	6537.2	6536.18	1652.73	4132.05	1652.73	4132.04	GK[325.13]GALDTSSSTYNR	LKPYANQMNQTGQPFSWQLAVLK[325.13]SDTINAYVAPGGK	0	0	GKGALDTSSSTYNR	LKPYANQMNQTGQPFSWQLAVLKSDTINAYVAPGGK	pdAbAB5075_038804	pdAbAB5075_038804	pdAbAB5075_038804-pdAbAB5075_038804	54	1	96	1	ABUW_2743	ABUW_2743	M	M	MM	Peptidase M48 family protein (Type I deoxyribonuclease HsdR) (Zn-dependent protease with chaperone function)	Peptidase M48 family protein (Type I deoxyribonuclease HsdR) (Zn-dependent protease with chaperone function)	ABUW_2743	ABUW_2743
Intra	31	LSTQGFAWDQPIADNKTK[325.13]EGR-VFFDTNK[325.13]SNIKDQYKPEIAK	5892.88	5890.88	2581.27	2558.2	2581.27	2558.2	VFFDTNK[325.13]SNIKDQYKPEIAK	LSTQGFAWDQPIADNKTK[325.13]EGR	0	0	VFFDTNKSNIKDQYKPEIAK	LSTQGFAWDQPIADNKTKEGR	pdAbAB5075_093491	pdAbAB5075_093491	pdAbAB5075_093491-pdAbAB5075_093491	235	1	319	1	OmpA	OmpA	M	M	MM	Membrane protein (Outer membrane protein A)	Membrane protein (Outer membrane protein A)	ABUW_0649	ABUW_0649
Intra	31	IIIDELPK[325.13]PMDSR-K[325.13]VSQGVNVLLR	3883.08	3883.05	1408.78	1722.86	1408.77	1722.85	K[325.13]VSQGVNVLLR	IIIDELPK[325.13]PMDSR	0	0	KVSQGVNVLLR	IIIDELPKPMDSR	pdAbAB5075_066639	pdAbAB5075_066639	pdAbAB5075_066639-pdAbAB5075_066639	124	1	118	1	ABUW_1632	ABUW_1632	M	M	MM	Uncharacterized protein	Uncharacterized protein	ABUW_1632	ABUW_1632
Intra	31	ATLSYYYLQTDDKPDSGIPYWDSSLGK[325.13]AQGKPAEVK-GNVGK[325.13]GLVWHR	6359.09	6358.11	1418.71	4188	1418.71	4187.99	GNVGK[325.13]GLVWHR	ATLSYYYLQTDDKPDSGIPYWDSSLGK[325.13]AQGKPAEVK	0	0	GNVGKGLVWHR	ATLSYYYLQTDDKPDSGIPYWDSSLGKAQGKPAEVK	pdAbAB5075_018638	pdAbAB5075_018638	pdAbAB5075_018638-pdAbAB5075_018638	338	1	268	1	ABUW_3403	ABUW_3403	M	M	MM	TonB-dependent receptor	TonB-dependent receptor	ABUW_3403	ABUW_3403
Intra	31	GLMPNPK[325.13]VGTVTPDVAGAVK-YRVDK[325.13]AGIIHAAIGQVGFDAAAIR	5607.92	5606.91	2147.1	2708.41	2147.09	2708.4	GLMPNPK[325.13]VGTVTPDVAGAVK	YRVDK[325.13]AGIIHAAIGQVGFDAAAIR	0	0	GLMPNPKVGTVTPDVAGAVK	YRVDKAGIIHAAIGQVGFDAAAIR	pdAbAB5075_012754	pdAbAB5075_012754	pdAbAB5075_012754-pdAbAB5075_012754	141	1	167	1	RplA	RplA	S	S	SS	50S ribosomal protein L1	50S ribosomal protein L1	ABUW_3593	ABUW_3593
Inter	30	LSILSINEIPNPAK[325.13]DEHYGIQLGETR-TGFFK[325.13]TVDIKPAR	5532.93	5530.83	1675.86	3103.56	1675.86	3103.55	TGFFK[325.13]TVDIKPAR	LSILSINEIPNPAK[325.13]DEHYGIQLGETR	0	0	TGFFKTVDIKPAR	LSILSINEIPNPAKDEHYGIQLGETR	pdAbAB5075_063596	pdAbAB5075_086769	pdAbAB5075_063596-pdAbAB5075_086769	400	1	90	1	BamA	ABUW_0909	M	U	MU	Outer membrane protein assembly factor BamA	Putative signal peptide (Signal peptide protein) (Uncharacterized protein)	ABUW_1741	ABUW_0909
Inter	30	TK[325.13]EGR-WKGEK[325.13]R	2537.23	2537.24	786.352	999.478	786.351	999.477	TK[325.13]EGR	WKGEK[325.13]R	0	0.0023041	TKEGR	WKGEKR	pdAbAB5075_093491	pdAbAB5075_096109	pdAbAB5075_093491-pdAbAB5075_096109	319	1	107	1	OmpA	Oxa-23	M	S	SM	Membrane protein (Outer membrane protein A)	Beta-lactamase OXA-23 (Beta-lactamase oxa23) (BlaOXA-23) (Carbapenem-hydrolyzing beta-lactamase OXA-23) (Carbapenemase OXA-23) (Class D beta-lactamase OXA-23) (Class D beta-lactamase Oxa-23) (OXA-23) (OXA-23 class D beta-lactamase) (OXA23 carbapenemase)	ABUW_0649	ABUW_0563
Intra	30	AGYSLHK[325.13]LLVQPNDTIYVSTR-YK[325.13]AAGK	4157.1	4156.09	833.393	2571.29	833.392	2571.3	YK[325.13]AAGK	AGYSLHK[325.13]LLVQPNDTIYVSTR	0	0	YKAAGK	AGYSLHKLLVQPNDTIYVSTR	pdAbAB5075_002498	pdAbAB5075_002498	pdAbAB5075_002498-pdAbAB5075_002498	132	1	235	1	Wza	Wza	M	M	MM	Polysaccharide export protein	Polysaccharide export protein	ABUW_3831	ABUW_3831
Intra	30	IGTTGGTESSTNDK[325.13]SVTVR-VSPASFLLK[325.13]DIFK	4520.24	4518.26	2105.98	1660.88	2105.97	1660.87	IGTTGGTESSTNDK[325.13]SVTVR	VSPASFLLK[325.13]DIFK	0	0	IGTTGGTESSTNDKSVTVR	VSPASFLLKDIFK	pdAbAB5075_023581	pdAbAB5075_023581	pdAbAB5075_023581-pdAbAB5075_023581	521	1	425	1	FilF	FilF	M	M	MM	FilF	FilF	ABUW_3240	ABUW_3240
Intra	30	AFPK[325.13]DDEIK-GISYAHSTYK[325.13]DGYYQHGYPLGHAMGGDGQM[147.04]YSVGGDIR	6332.87	6330.83	4320.86	1258.57	4320.85	1258.57	GISYAHSTYK[325.13]DGYYQHGYPLGHAMGGDGQM[147.04]YSVGGDIR	AFPK[325.13]DDEIK	0	0	GISYAHSTYKDGYYQHGYPLGHAMGGDGQMYSVGGDIR	AFPKDDEIK	pdAbAB5075_033878	pdAbAB5075_033878	pdAbAB5075_033878-pdAbAB5075_033878	370	1	427	1	ABUW_2898	ABUW_2898	U	U	UU	Uncharacterized protein	Uncharacterized protein	ABUW_2898	ABUW_2898
Intra	30	AVHNYITVGNK[325.13]VSYNTIMQDAGVTANTR-TANINLYK[325.13]LDQR	5630.74	5629.77	1644.81	3233.56	1644.81	3233.54	TANINLYK[325.13]LDQR	AVHNYITVGNK[325.13]VSYNTIMQDAGVTANTR	0	0	TANINLYKLDQR	AVHNYITVGNKVSYNTIMQDAGVTANTR	pdAbAB5075_035233	pdAbAB5075_035233	pdAbAB5075_035233-pdAbAB5075_035233	59	1	115	1	ABUW_2845	ABUW_2845	S	S	SS	21 kDa hemolysin (Signal peptide protein) (Uncharacterized protein)	21 kDa hemolysin (Signal peptide protein) (Uncharacterized protein)	ABUW_2845	ABUW_2845
Intra	30	EIQTITAK[325.13]GRPSK-GNTLK[325.13]YSMNK	3728.88	3727.86	1351.61	1624.85	1351.61	1624.84	GNTLK[325.13]YSMNK	EIQTITAK[325.13]GRPSK	0	0	GNTLKYSMNK	EIQTITAKGRPSK	pdAbAB5075_041193	pdAbAB5075_041193	pdAbAB5075_041193-pdAbAB5075_041193	147	1	93	1	LptA	LptA	S	S	SS	Lipopolysaccharide export system protein LptA	Lipopolysaccharide export system protein LptA	ABUW_2646	ABUW_2646
Intra	30	AAQQQAPK[325.13]K-DLK[325.13]AC[160.03]FGPQLTTK	3591.79	3591.77	1165.57	1674.79	1165.57	1674.79	AAQQQAPK[325.13]K	DLK[325.13]AC[160.03]FGPQLTTK	0	0	AAQQQAPKK	DLKACFGPQLTTK	pdAbAB5075_083487	pdAbAB5075_083487	pdAbAB5075_083487-pdAbAB5075_083487	137	1	109	1	ABUW_1011	ABUW_1011	U	U	UU	Membrane protein (Uncharacterized protein)	Membrane protein (Uncharacterized protein)	ABUW_1011	ABUW_1011
Inter	29	NPDGSVQLIMPGSITFDTNK[325.13]SNIKPNFYATLDK-VAEK[325.13]LSEYPNATAR	6318.15	6318.09	1744.83	3821.86	1744.83	3821.85	VAEK[325.13]LSEYPNATAR	NPDGSVQLIMPGSITFDTNK[325.13]SNIKPNFYATLDK	0	0	VAEKLSEYPNATAR	NPDGSVQLIMPGSITFDTNKSNIKPNFYATLDK	pdAbAB5075_093491	pdAbAB5075_029110	pdAbAB5075_029110-pdAbAB5075_093491	252	1	117	1	OmpA	YiaD	M	M	MM	Membrane protein (Outer membrane protein A)	Membrane protein (OmpA/MotB domain protein) (Outer membrane lipoprotein omp16) (Putative outer membrane lipoprotein)	ABUW_0649	ABUW_3045
Intra	29	AILDQAATLLNK[325.13]VTGVK-RAQAVVDYLVSK[325.13]GVDASK	4805.53	4804.54	2102.07	1951.07	2102.06	1951.06	RAQAVVDYLVSK[325.13]GVDASK	AILDQAATLLNK[325.13]VTGVK	0	0	RAQAVVDYLVSKGVDASK	AILDQAATLLNKVTGVK	pdAbAB5075_039210	pdAbAB5075_039210	pdAbAB5075_039210-pdAbAB5075_039210	432	1	393	1	ABUW_2730	ABUW_2730	M	M	MM	OmpA/MotB (Outer membrane lipoprotein omp16)	OmpA/MotB (Outer membrane lipoprotein omp16)	ABUW_2730	ABUW_2730
Intra	29	GHK[325.13]FDR-LK[325.13]QHR	2585.27	2584.26	955.416	877.442	955.415	877.441	GHK[325.13]FDR	LK[325.13]QHR	0	0.0012469	GHKFDR	LKQHR	pdAbAB5075_001957	pdAbAB5075_001957	pdAbAB5075_001957-pdAbAB5075_001957	50	1	76	1	ABUW_3850	ABUW_3850	U	U	UU	Putative signal peptide (Signal peptide protein) (Uncharacterized protein)	Putative signal peptide (Signal peptide protein) (Uncharacterized protein)	ABUW_3850	ABUW_3850
Intra	29	GDANPFETHGK[325.13]FTFDKDNTSVITLDDK-K[325.13]VEGSLAEHYVLK	5628.72	5628.7	1668.84	3208.45	1668.84	3208.45	K[325.13]VEGSLAEHYVLK	GDANPFETHGK[325.13]FTFDKDNTSVITLDDK	0	0	KVEGSLAEHYVLK	GDANPFETHGKFTFDKDNTSVITLDDK	pdAbAB5075_034241	pdAbAB5075_034241	pdAbAB5075_034241-pdAbAB5075_034241	144	1	106	1	ABUW_2887	ABUW_2887	M	M	MM	Copper resistance protein NlpE (Lipoprotein)	Copper resistance protein NlpE (Lipoprotein)	ABUW_2887	ABUW_2887
Intra	29	ILNENHENLTDSQIFK[325.13]ILSTANNGEIK-LQLISQTSNLSK[325.13]SLQNDSDK	6418.15	6418.19	2415.18	3251.6	2415.18	3251.59	LQLISQTSNLSK[325.13]SLQNDSDK	ILNENHENLTDSQIFK[325.13]ILSTANNGEIK	0	0	LQLISQTSNLSKSLQNDSDK	ILNENHENLTDSQIFKILSTANNGEIK	pdAbAB5075_040516	pdAbAB5075_040516	pdAbAB5075_040516-pdAbAB5075_040516	119	1	58	1	ABUW_2679	ABUW_2679	U	U	UU	Uncharacterized protein	Uncharacterized protein	ABUW_2679	ABUW_2679
Intra	29	SNIKDQYKPEIAK[325.13]VAEK-VFFDTNK[325.13]SNIKDQYKPEIAK	5489.79	5489.77	2581.27	2157.1	2581.27	2157.1	VFFDTNK[325.13]SNIKDQYKPEIAK	SNIKDQYKPEIAK[325.13]VAEK	0	0	VFFDTNKSNIKDQYKPEIAK	SNIKDQYKPEIAKVAEK	pdAbAB5075_093491	pdAbAB5075_093491	pdAbAB5075_093491-pdAbAB5075_093491	235	1	248	1	OmpA	OmpA	M	M	MM	Membrane protein (Outer membrane protein A)	Membrane protein (Outer membrane protein A)	ABUW_0649	ABUW_0649
Intra	29	AALAK[325.13]R-EAPVNPGHDESAWK[325.13]ENR	3709.76	3708.76	825.436	2131.92	825.434	2131.92	AALAK[325.13]R	EAPVNPGHDESAWK[325.13]ENR	0	0	AALAKR	EAPVNPGHDESAWKENR	pdAbAB5075_084017	pdAbAB5075_084017	pdAbAB5075_084017-pdAbAB5075_084017	74	1	170	1	Pal	Pal	M	M	MM	18K peptidoglycan-associated outer membrane lipoprotein Peptidoglycan-associated lipoprotein Outer membrane protein P6 OmpA/MotB (Peptidoglycan-associated lipoprotein) (Peptidoglycan-binding protein)	18K peptidoglycan-associated outer membrane lipoprotein Peptidoglycan-associated lipoprotein Outer membrane protein P6 OmpA/MotB (Peptidoglycan-associated lipoprotein) (Peptidoglycan-binding protein)	ABUW_0992	ABUW_0992
Intra	29	FK[325.13]NVK-SK[325.13]LYFTLFPK	3022.55	3022.55	831.414	1439.74	831.413	1439.73	FK[325.13]NVK	SK[325.13]LYFTLFPK	0	0	FKNVK	SKLYFTLFPK	pdAbAB5075_088614	pdAbAB5075_088614	pdAbAB5075_088614-pdAbAB5075_088614	205	1	160	1	LolA	LolA	S	S	SS	Outer-membrane lipoprotein carrier protein	Outer-membrane lipoprotein carrier protein	ABUW_0850	ABUW_0850
Intra	29	MAVK[325.13]ANSGIK-WFLSPIPPK[325.13]NTNLNMQQSSSYK	4744.34	4742.32	1214.6	2776.32	1214.6	2776.32	MAVK[325.13]ANSGIK	WFLSPIPPK[325.13]NTNLNMQQSSSYK	0	0	MAVKANSGIK	WFLSPIPPKNTNLNMQQSSSYK	pdAbAB5075_050360	pdAbAB5075_050360	pdAbAB5075_050360-pdAbAB5075_050360	136	1	273	1	GltI	GltI	M	M	MM	ABC transporter substrate-binding protein (Glutamate Aspartate periplasmic binding protein GltI (TC 3.A.1.3.4)) (Glutamate/aspartate ABC transporter substrate-binding protein) (Glutamate/aspartate ABC transporter, periplasmic glutamate/aspartate-binding protein)	ABC transporter substrate-binding protein (Glutamate Aspartate periplasmic binding protein GltI (TC 3.A.1.3.4)) (Glutamate/aspartate ABC transporter substrate-binding protein) (Glutamate/aspartate ABC transporter, periplasmic glutamate/aspartate-binding protein)	ABUW_2333	ABUW_2333
Inter	28	K[325.13]LNER-NYLAGK[325.13]GVPSSR	3051.51	3051.51	855.409	1444.7	855.409	1444.69	K[325.13]LNER	NYLAGK[325.13]GVPSSR	0.0034692	0	KLNER	NYLAGKGVPSSR	pdAbAB5075_093491	pdAbAB5075_029110	pdAbAB5075_029110-pdAbAB5075_093491	274	1	176	1	OmpA	YiaD	M	M	MM	Membrane protein (Outer membrane protein A)	Membrane protein (OmpA/MotB domain protein) (Outer membrane lipoprotein omp16) (Putative outer membrane lipoprotein)	ABUW_0649	ABUW_3045
Inter	28	K[325.13]IALVHRPSGSNYK-K[325.13]LNER	3373.73	3372.73	855.411	1765.92	855.409	1765.91	K[325.13]LNER	K[325.13]IALVHRPSGSNYK	0.0050179	0	KLNER	KIALVHRPSGSNYK	pdAbAB5075_093491	pdAbAB5075_083982	pdAbAB5075_083982-pdAbAB5075_093491	274	1	341	1	OmpA	TolB	M	S	SM	Membrane protein (Outer membrane protein A)	Protein TolB	ABUW_0649	ABUW_0993
Intra	28	LALAVWK[325.13]APAVANHASSVETK-VGDK[325.13]VVVEGIER	4608.38	4606.38	2359.22	1495.76	2359.22	1495.75	LALAVWK[325.13]APAVANHASSVETK	VGDK[325.13]VVVEGIER	0	0	LALAVWKAPAVANHASSVETK	VGDKVVVEGIER	pdAbAB5075_058810	pdAbAB5075_058810	pdAbAB5075_058810-pdAbAB5075_058810	373	1	352	1	AdeA	AdeA	M	M	MM	Multidrug efflux protein AdeA (RND efflux system, membrane fusion protein CmeA)	Multidrug efflux protein AdeA (RND efflux system, membrane fusion protein CmeA)	ABUW_1974	ABUW_1974
Intra	28	DNTSVITLDDK[325.13]AQNR-GDANPFETHGK[325.13]FTFDK	4644.14	4644.14	2006.87	1885.87	2006.86	1885.87	GDANPFETHGK[325.13]FTFDK	DNTSVITLDDK[325.13]AQNR	0	0	GDANPFETHGKFTFDK	DNTSVITLDDKAQNR	pdAbAB5075_034241	pdAbAB5075_034241	pdAbAB5075_034241-pdAbAB5075_034241	106	1	122	1	ABUW_2887	ABUW_2887	M	M	MM	Copper resistance protein NlpE (Lipoprotein)	Copper resistance protein NlpE (Lipoprotein)	ABUW_2887	ABUW_2887
Intra	28	DNTSVITLDDK[325.13]AQNRK-GDANPFETHGK[325.13]FTFDK	4773.23	4772.23	2006.87	2013.96	2006.86	2013.96	GDANPFETHGK[325.13]FTFDK	DNTSVITLDDK[325.13]AQNRK	0	0	GDANPFETHGKFTFDK	DNTSVITLDDKAQNRK	pdAbAB5075_034241	pdAbAB5075_034241	pdAbAB5075_034241-pdAbAB5075_034241	106	1	122	1	ABUW_2887	ABUW_2887	M	M	MM	Copper resistance protein NlpE (Lipoprotein)	Copper resistance protein NlpE (Lipoprotein)	ABUW_2887	ABUW_2887
Intra	28	DAVAK[325.13]HLK-YAEMMIK[325.13]EHSANEK	3705.77	3705.76	1077.55	1876.8	1077.55	1876.8	DAVAK[325.13]HLK	YAEMMIK[325.13]EHSANEK	0	0	DAVAKHLK	YAEMMIKEHSANEK	pdAbAB5075_040516	pdAbAB5075_040516	pdAbAB5075_040516-pdAbAB5075_040516	184	1	92	1	ABUW_2679	ABUW_2679	U	U	UU	Uncharacterized protein	Uncharacterized protein	ABUW_2679	ABUW_2679
Intra	28	IGTVGALVK[325.13]K-ISDEGMTAVLLK[325.13]MDDFQK	4172.09	4170.1	1181.67	2237.03	1181.67	2237.02	IGTVGALVK[325.13]K	ISDEGMTAVLLK[325.13]MDDFQK	0	0	IGTVGALVKK	ISDEGMTAVLLKMDDFQK	pdAbAB5075_091788	pdAbAB5075_091788	pdAbAB5075_091788-pdAbAB5075_091788	173	1	157	1	ABUW_0709	ABUW_0709	U	U	UU	DUF1176 domain-containing protein (Uncharacterized protein)	DUF1176 domain-containing protein (Uncharacterized protein)	ABUW_0709	ABUW_0709
Intra	28	NENHK[325.13]K-STK[325.13]AFAEAK	2865.37	2865.37	965.423	1148.54	965.42	1148.53	NENHK[325.13]K	STK[325.13]AFAEAK	0	0	NENHKK	STKAFAEAK	pdAbAB5075_000315	pdAbAB5075_000315	pdAbAB5075_000315-pdAbAB5075_000315	127	1	39	1	ABUW_0005	ABUW_0005	S	S	SS	Cytochrome B (Cytochrome b562) (Soluble cytochrome b562)	Cytochrome B (Cytochrome b562) (Soluble cytochrome b562)	ABUW_0005	ABUW_0005
Intra	28	ITSLLDGTIYLDPK[325.13]LFK-NLSQAEK[325.13]TK	4100.12	4099.11	1214.58	2133.13	1214.58	2133.12	NLSQAEK[325.13]TK	ITSLLDGTIYLDPK[325.13]LFK	0	0	NLSQAEKTK	ITSLLDGTIYLDPKLFK	pdAbAB5075_086186	pdAbAB5075_086186	pdAbAB5075_086186-pdAbAB5075_086186	53	1	43	1	ABUW_0920	ABUW_0920	S	S	SS	Metal-dependent hydrolase of the beta-lactamase superfamily (N-formylglutamate deformylase) (EC 3.5.1.68)	Metal-dependent hydrolase of the beta-lactamase superfamily (N-formylglutamate deformylase) (EC 3.5.1.68)	ABUW_0920	ABUW_0920
Intra	28	NYLAGK[325.13]GVPSSR-SNIK[325.13]PNFYATLDK	3902.95	3902.96	1444.71	1706.84	1444.69	1706.82	NYLAGK[325.13]GVPSSR	SNIK[325.13]PNFYATLDK	0	0	NYLAGKGVPSSR	SNIKPNFYATLDK	pdAbAB5075_029110	pdAbAB5075_029110	pdAbAB5075_029110-pdAbAB5075_029110	176	1	121	1	YiaD	YiaD	M	M	MM	Membrane protein (OmpA/MotB domain protein) (Outer membrane lipoprotein omp16) (Putative outer membrane lipoprotein)	Membrane protein (OmpA/MotB domain protein) (Outer membrane lipoprotein omp16) (Putative outer membrane lipoprotein)	ABUW_3045	ABUW_3045
Intra	28	K[325.13]IANDDKYK-VNNQDFIAGADGVK[325.13]INGQMSYK	4607.24	4607.23	1290.62	2565.21	1290.61	2565.18	K[325.13]IANDDKYK	VNNQDFIAGADGVK[325.13]INGQMSYK	0	0	KIANDDKYK	VNNQDFIAGADGVKINGQMSYK	pdAbAB5075_083399	pdAbAB5075_083399	pdAbAB5075_083399-pdAbAB5075_083399	225	1	156	1	CarO	CarO	M	M	MM	Carbapenem-associated resistance protein (Outer membrane protein CarO) (Outer membrane protein G1b)	Carbapenem-associated resistance protein (Outer membrane protein CarO) (Outer membrane protein G1b)	ABUW_1015	ABUW_1015
Intra	28	K[325.13]LNDK-VKVDTQNLSFVFGYQPTK[325.13]NFNFYAGPVLQTVK	5411.72	5410.72	813.387	3845.93	813.387	3845.93	K[325.13]LNDK	VKVDTQNLSFVFGYQPTK[325.13]NFNFYAGPVLQTVK	0	0	KLNDK	VKVDTQNLSFVFGYQPTKNFNFYAGPVLQTVK	pdAbAB5075_091404	pdAbAB5075_091404	pdAbAB5075_091404-pdAbAB5075_091404	384	1	201	1	ABUW_0724	ABUW_0724	M	M	MM	Membrane protein involved in aromatic hydrocarbon degradation (Outer membrane protein E)	Membrane protein involved in aromatic hydrocarbon degradation (Outer membrane protein E)	ABUW_0724	ABUW_0724
Intra	28	SLK[325.13]QLNII-VTPIQEVEFVSQLAHTQLPFSEK[325.13]VQANVK	5339.79	5338.78	3462.77	1124.61	3462.77	1124.61	VTPIQEVEFVSQLAHTQLPFSEK[325.13]VQANVK	SLK[325.13]QLNII	0	0	VTPIQEVEFVSQLAHTQLPFSEKVQANVK	SLKQLNII	pdAbAB5075_096109	pdAbAB5075_096109	pdAbAB5075_096109-pdAbAB5075_096109	194	1	268	1	Oxa-23	Oxa-23	S	S	SS	Beta-lactamase OXA-23 (Beta-lactamase oxa23) (BlaOXA-23) (Carbapenem-hydrolyzing beta-lactamase OXA-23) (Carbapenemase OXA-23) (Class D beta-lactamase OXA-23) (Class D beta-lactamase Oxa-23) (OXA-23) (OXA-23 class D beta-lactamase) (OXA23 carbapenemase)	Beta-lactamase OXA-23 (Beta-lactamase oxa23) (BlaOXA-23) (Carbapenem-hydrolyzing beta-lactamase OXA-23) (Carbapenemase OXA-23) (Class D beta-lactamase OXA-23) (Class D beta-lactamase Oxa-23) (OXA-23) (OXA-23 class D beta-lactamase) (OXA23 carbapenemase)	ABUW_0563	ABUW_0563
Homo	27	K[325.13]DETTGGYK-K[325.13]DETTGGYK	3141.42	3140.42	1194.51	1194.51	1194.5	1194.5	K[325.13]DETTGGYK	K[325.13]DETTGGYK	0	0	KDETTGGYK	KDETTGGYK	pdAbAB5075_102750	pdAbAB5075_102750	pdAbAB5075_102750-pdAbAB5075_102750	507	1	507	1	ComQ	ComQ	M	M	MM	Fimbrial assembly protein PilQ (Type IV pilus biogenesis protein PilQ)	Fimbrial assembly protein PilQ (Type IV pilus biogenesis protein PilQ)	ABUW_0294	ABUW_0294
Homo	27	IALSDYEK[325.13]SVQSAFR-IALSDYEK[325.13]SVQSAFR	4572.24	4571.22	1909.91	1909.91	1909.91	1909.91	IALSDYEK[325.13]SVQSAFR	IALSDYEK[325.13]SVQSAFR	0	0	IALSDYEKSVQSAFR	IALSDYEKSVQSAFR	pdAbAB5075_088913	pdAbAB5075_088913	pdAbAB5075_088913-pdAbAB5075_088913	374	1	374	1	AdeK	AdeK	M	M	MM	AdeK (Adenine deaminase) (Multidrug efflux protein AdeK) (RND efflux system, outer membrane lipoprotein CmeC) (Uncharacterized protein)	AdeK (Adenine deaminase) (Multidrug efflux protein AdeK) (RND efflux system, outer membrane lipoprotein CmeC) (Uncharacterized protein)	ABUW_0842	ABUW_0842
Inter	27	AALGTLIGAAAGYGISK[325.13]SNANSSR-TSYHGVLK[325.13]DVVSEK	4957.51	4955.47	1757.85	2446.22	1757.85	2446.21	TSYHGVLK[325.13]DVVSEK	AALGTLIGAAAGYGISK[325.13]SNANSSR	0	0	TSYHGVLKDVVSEK	AALGTLIGAAAGYGISKSNANSSR	pdAbAB5075_073165	pdAbAB5075_029110	pdAbAB5075_029110-pdAbAB5075_073165	81	1	50	1	ABUW_1379	YiaD	U	M	MU	Putative signal peptide (Signal peptide protein) (Uncharacterized protein)	Membrane protein (OmpA/MotB domain protein) (Outer membrane lipoprotein omp16) (Putative outer membrane lipoprotein)	ABUW_1379	ABUW_3045
Inter	27	DQYKPEIAK[325.13]VAEK-VTPIQEVEFVSQLAHTQLPFSEK[325.13]VQANVK	5931.01	5929.02	3462.77	1714.84	3462.77	1714.84	VTPIQEVEFVSQLAHTQLPFSEK[325.13]VQANVK	DQYKPEIAK[325.13]VAEK	0	0	VTPIQEVEFVSQLAHTQLPFSEKVQANVK	DQYKPEIAKVAEK	pdAbAB5075_096109	pdAbAB5075_093491	pdAbAB5075_093491-pdAbAB5075_096109	194	1	248	1	Oxa-23	OmpA	S	M	SM	Beta-lactamase OXA-23 (Beta-lactamase oxa23) (BlaOXA-23) (Carbapenem-hydrolyzing beta-lactamase OXA-23) (Carbapenemase OXA-23) (Class D beta-lactamase OXA-23) (Class D beta-lactamase Oxa-23) (OXA-23) (OXA-23 class D beta-lactamase) (OXA23 carbapenemase)	Membrane protein (Outer membrane protein A)	ABUW_0563	ABUW_0649
Inter	27	SNIKDQYKPEIAK[325.13]VAEK-WK[325.13]GEK	3751.87	3751.88	843.377	2157.1	843.376	2157.1	WK[325.13]GEK	SNIKDQYKPEIAK[325.13]VAEK	0	0	WKGEK	SNIKDQYKPEIAKVAEK	pdAbAB5075_096109	pdAbAB5075_093491	pdAbAB5075_093491-pdAbAB5075_096109	104	1	248	1	Oxa-23	OmpA	S	M	SM	Beta-lactamase OXA-23 (Beta-lactamase oxa23) (BlaOXA-23) (Carbapenem-hydrolyzing beta-lactamase OXA-23) (Carbapenemase OXA-23) (Class D beta-lactamase OXA-23) (Class D beta-lactamase Oxa-23) (OXA-23) (OXA-23 class D beta-lactamase) (OXA23 carbapenemase)	Membrane protein (Outer membrane protein A)	ABUW_0563	ABUW_0649
Intra	27	STLPDMLSFIHANLNPQK[325.13]YPADIQR-TIFPALGLK[325.13]HSYVNVPK	5898.04	5897	2080.1	3065.49	2080.1	3065.49	TIFPALGLK[325.13]HSYVNVPK	STLPDMLSFIHANLNPQK[325.13]YPADIQR	0	0	TIFPALGLKHSYVNVPK	STLPDMLSFIHANLNPQKYPADIQR	pdAbAB5075_077816	pdAbAB5075_077816	pdAbAB5075_077816-pdAbAB5075_077816	209	1	267	1	AmpC	AmpC	S	S	SS	Beta-lactamase (EC 3.5.2.6)	Beta-lactamase (EC 3.5.2.6)	ABUW_1194	ABUW_1194
Intra	27	STLPDMLSFIHANLNPQK[325.13]YPADIQR-YDVPGMAVGVIQNNK[325.13]K	5747.91	5745.84	3065.5	1928.94	3065.49	1928.93	STLPDMLSFIHANLNPQK[325.13]YPADIQR	YDVPGMAVGVIQNNK[325.13]K	0	0	STLPDMLSFIHANLNPQKYPADIQR	YDVPGMAVGVIQNNKK	pdAbAB5075_077816	pdAbAB5075_077816	pdAbAB5075_077816-pdAbAB5075_077816	267	1	61	1	AmpC	AmpC	S	S	SS	Beta-lactamase (EC 3.5.2.6)	Beta-lactamase (EC 3.5.2.6)	ABUW_1194	ABUW_1194
Intra	27	EK[325.13]AAQIGVAIVDPQGEIVAGHR-TDLEK[325.13]LER	4407.23	4405.23	1199.57	2454.25	1199.57	2454.25	TDLEK[325.13]LER	EK[325.13]AAQIGVAIVDPQGEIVAGHR	0	0	TDLEKLER	EKAAQIGVAIVDPQGEIVAGHR	pdAbAB5075_008018	pdAbAB5075_008018	pdAbAB5075_008018-pdAbAB5075_008018	30	1	35	1	blaGES-11	blaGES-11	S	S	SS	Beta-lactamase (EC 3.5.2.6)	Beta-lactamase (EC 3.5.2.6)	ABUW_4052	ABUW_4052
Intra	27	DLK[325.13]AC[160.03]FGPQLTTK-VTEAQK[325.13]WEIQSAINAK	4440.22	4438.2	1674.8	2011.99	1674.79	2011.99	DLK[325.13]AC[160.03]FGPQLTTK	VTEAQK[325.13]WEIQSAINAK	0	0	DLKACFGPQLTTK	VTEAQKWEIQSAINAK	pdAbAB5075_083487	pdAbAB5075_083487	pdAbAB5075_083487-pdAbAB5075_083487	109	1	82	1	ABUW_1011	ABUW_1011	U	U	UU	Membrane protein (Uncharacterized protein)	Membrane protein (Uncharacterized protein)	ABUW_1011	ABUW_1011
Intra	27	AALGTLIGAAAGYGISK[325.13]SNANSSR-NPDGSVQLIMPGSITFDTNK[325.13]SNIKPNFYATLDK	7021.49	7019.47	3821.85	2446.21	3821.85	2446.21	NPDGSVQLIMPGSITFDTNK[325.13]SNIKPNFYATLDK	AALGTLIGAAAGYGISK[325.13]SNANSSR	0	0	NPDGSVQLIMPGSITFDTNKSNIKPNFYATLDK	AALGTLIGAAAGYGISKSNANSSR	pdAbAB5075_029110	pdAbAB5075_029110	pdAbAB5075_029110-pdAbAB5075_029110	117	1	50	1	YiaD	YiaD	M	M	MM	Membrane protein (OmpA/MotB domain protein) (Outer membrane lipoprotein omp16) (Putative outer membrane lipoprotein)	Membrane protein (OmpA/MotB domain protein) (Outer membrane lipoprotein omp16) (Putative outer membrane lipoprotein)	ABUW_3045	ABUW_3045
Inter	26	SNIKDQYK[325.13]PEIAK-SNIKPNFYATLDK[325.13]VAQTLAEDNK	5259.65	5257.62	2776.36	1729.86	2776.36	1729.85	SNIKPNFYATLDK[325.13]VAQTLAEDNK	SNIKDQYK[325.13]PEIAK	0	0	SNIKPNFYATLDKVAQTLAEDNK	SNIKDQYKPEIAK	pdAbAB5075_029110	pdAbAB5075_093491	pdAbAB5075_029110-pdAbAB5075_093491	130	1	243	1	YiaD	OmpA	M	M	MM	Membrane protein (OmpA/MotB domain protein) (Outer membrane lipoprotein omp16) (Putative outer membrane lipoprotein)	Membrane protein (Outer membrane protein A)	ABUW_3045	ABUW_0649
Intra	26	MLNALIGLENQK[325.13]TDINEIFK-RIGLDLMQK[325.13]EVK	4878.52	4877.51	1625.85	2500.26	1625.84	2500.25	RIGLDLMQK[325.13]EVK	MLNALIGLENQK[325.13]TDINEIFK	0	0	RIGLDLMQKEVK	MLNALIGLENQKTDINEIFK	pdAbAB5075_096109	pdAbAB5075_096109	pdAbAB5075_096109-pdAbAB5075_096109	145	1	94	1	Oxa-23	Oxa-23	S	S	SS	Beta-lactamase OXA-23 (Beta-lactamase oxa23) (BlaOXA-23) (Carbapenem-hydrolyzing beta-lactamase OXA-23) (Carbapenemase OXA-23) (Class D beta-lactamase OXA-23) (Class D beta-lactamase Oxa-23) (OXA-23) (OXA-23 class D beta-lactamase) (OXA23 carbapenemase)	Beta-lactamase OXA-23 (Beta-lactamase oxa23) (BlaOXA-23) (Carbapenem-hydrolyzing beta-lactamase OXA-23) (Carbapenemase OXA-23) (Class D beta-lactamase OXA-23) (Class D beta-lactamase Oxa-23) (OXA-23) (OXA-23 class D beta-lactamase) (OXA23 carbapenemase)	ABUW_0563	ABUW_0563
Intra	26	NPDGSVQLIMPGSITFDTNKSNIK[325.13]PNFYATLDK-NYLAGK[325.13]GVPSSR	6019.95	6017.95	3821.85	1444.7	3821.85	1444.69	NPDGSVQLIMPGSITFDTNKSNIK[325.13]PNFYATLDK	NYLAGK[325.13]GVPSSR	0	0	NPDGSVQLIMPGSITFDTNKSNIKPNFYATLDK	NYLAGKGVPSSR	pdAbAB5075_029110	pdAbAB5075_029110	pdAbAB5075_029110-pdAbAB5075_029110	121	1	176	1	YiaD	YiaD	M	M	MM	Membrane protein (OmpA/MotB domain protein) (Outer membrane lipoprotein omp16) (Putative outer membrane lipoprotein)	Membrane protein (OmpA/MotB domain protein) (Outer membrane lipoprotein omp16) (Putative outer membrane lipoprotein)	ABUW_3045	ABUW_3045
Intra	26	K[325.13]LNER-VAEK[325.13]LSEYPNATAR	3353.65	3351.64	855.409	1744.82	855.409	1744.83	K[325.13]LNER	VAEK[325.13]LSEYPNATAR	0	0	KLNER	VAEKLSEYPNATAR	pdAbAB5075_093491	pdAbAB5075_093491	pdAbAB5075_093491-pdAbAB5075_093491	274	1	252	1	OmpA	OmpA	M	M	MM	Membrane protein (Outer membrane protein A)	Membrane protein (Outer membrane protein A)	ABUW_0649	ABUW_0649
Homo	25	K[325.13]IANDDKYK-K[325.13]IANDDKYK	3332.66	3332.63	1290.61	1290.61	1290.61	1290.61	K[325.13]IANDDKYK	K[325.13]IANDDKYK	0	0	KIANDDKYK	KIANDDKYK	pdAbAB5075_083399	pdAbAB5075_083399	pdAbAB5075_083399-pdAbAB5075_083399	225	1	225	1	CarO	CarO	M	M	MM	Carbapenem-associated resistance protein (Outer membrane protein CarO) (Outer membrane protein G1b)	Carbapenem-associated resistance protein (Outer membrane protein CarO) (Outer membrane protein G1b)	ABUW_1015	ABUW_1015
Inter	25	AALGTLIGAAAGYGISK[325.13]SNANSSR-AGDAVTNTAQK[325.13]TENK	4943.52	4941.42	1743.8	2446.22	1743.79	2446.21	AGDAVTNTAQK[325.13]TENK	AALGTLIGAAAGYGISK[325.13]SNANSSR	0	0	AGDAVTNTAQKTENK	AALGTLIGAAAGYGISKSNANSSR	pdAbAB5075_092362	pdAbAB5075_029110	pdAbAB5075_029110-pdAbAB5075_092362	41	1	50	1	EcnB	YiaD	M	M	MM	Entericidin (Entericidin EcnAB) (Uncharacterized protein)	Membrane protein (OmpA/MotB domain protein) (Outer membrane lipoprotein omp16) (Putative outer membrane lipoprotein)	ABUW_0687	ABUW_3045
Inter	25	SNIKPNFYATLDK[325.13]VAQTLAEDNK-VFFDTNK[325.13]SNIKDQYKPEIAK	6110.03	6109.03	2776.36	2581.27	2776.36	2581.27	SNIKPNFYATLDK[325.13]VAQTLAEDNK	VFFDTNK[325.13]SNIKDQYKPEIAK	0	0	SNIKPNFYATLDKVAQTLAEDNK	VFFDTNKSNIKDQYKPEIAK	pdAbAB5075_029110	pdAbAB5075_093491	pdAbAB5075_029110-pdAbAB5075_093491	130	1	235	1	YiaD	OmpA	M	M	MM	Membrane protein (OmpA/MotB domain protein) (Outer membrane lipoprotein omp16) (Putative outer membrane lipoprotein)	Membrane protein (Outer membrane protein A)	ABUW_3045	ABUW_0649
Inter	25	AALGTLIGAAAGYGISK[325.13]SNANSSR-SLK[325.13]QLNII	4323.23	4322.23	2446.21	1124.61	2446.21	1124.61	AALGTLIGAAAGYGISK[325.13]SNANSSR	SLK[325.13]QLNII	0	0	AALGTLIGAAAGYGISKSNANSSR	SLKQLNII	pdAbAB5075_029110	pdAbAB5075_096109	pdAbAB5075_029110-pdAbAB5075_096109	50	1	268	1	YiaD	Oxa-23	M	S	SM	Membrane protein (OmpA/MotB domain protein) (Outer membrane lipoprotein omp16) (Putative outer membrane lipoprotein)	Beta-lactamase OXA-23 (Beta-lactamase oxa23) (BlaOXA-23) (Carbapenem-hydrolyzing beta-lactamase OXA-23) (Carbapenemase OXA-23) (Class D beta-lactamase OXA-23) (Class D beta-lactamase Oxa-23) (OXA-23) (OXA-23 class D beta-lactamase) (OXA23 carbapenemase)	ABUW_3045	ABUW_0563
Inter	25	AALGTLIGAAAGYGISK[325.13]SNANSSR-TVSDTAHALTTMHTK[325.13]K	5137.55	5135.54	1937.92	2446.21	1937.92	2446.21	TVSDTAHALTTMHTK[325.13]K	AALGTLIGAAAGYGISK[325.13]SNANSSR	0	0	TVSDTAHALTTMHTKK	AALGTLIGAAAGYGISKSNANSSR	pdAbAB5075_101390	pdAbAB5075_029110	pdAbAB5075_029110-pdAbAB5075_101390	41	1	50	1	SodC	YiaD	S	M	SM	Superoxide dismutase [Cu-Zn] (EC 1.15.1.1)	Membrane protein (OmpA/MotB domain protein) (Outer membrane lipoprotein omp16) (Putative outer membrane lipoprotein)	ABUW_0339	ABUW_3045
Intra	25	DDK[325.13]TYELTETYLGK-FTFDK[325.13]DNTSVITLDDK	4678.17	4678.18	1871.84	2054.93	1871.83	2054.93	DDK[325.13]TYELTETYLGK	FTFDK[325.13]DNTSVITLDDK	0	0	DDKTYELTETYLGK	FTFDKDNTSVITLDDK	pdAbAB5075_034241	pdAbAB5075_034241	pdAbAB5075_034241-pdAbAB5075_034241	84	1	111	1	ABUW_2887	ABUW_2887	M	M	MM	Copper resistance protein NlpE (Lipoprotein)	Copper resistance protein NlpE (Lipoprotein)	ABUW_2887	ABUW_2887
Intra	25	FTFDKDNTSVITLDDK[325.13]AQNRK-TYELTETYLGK[325.13]GDANPFETHGK	6070.86	6070.88	2667.2	2652.27	2667.2	2652.27	TYELTETYLGK[325.13]GDANPFETHGK	FTFDKDNTSVITLDDK[325.13]AQNRK	0	0	TYELTETYLGKGDANPFETHGK	FTFDKDNTSVITLDDKAQNRK	pdAbAB5075_034241	pdAbAB5075_034241	pdAbAB5075_034241-pdAbAB5075_034241	95	1	122	1	ABUW_2887	ABUW_2887	M	M	MM	Copper resistance protein NlpE (Lipoprotein)	Copper resistance protein NlpE (Lipoprotein)	ABUW_2887	ABUW_2887
Intra	25	TYADK[325.13]NWSLYYGQIEGFEHNPNQR-YDDK[325.13]GVK	4900.23	4898.22	1020.44	3126.37	1020.44	3126.37	YDDK[325.13]GVK	TYADK[325.13]NWSLYYGQIEGFEHNPNQR	0	0	YDDKGVK	TYADKNWSLYYGQIEGFEHNPNQR	pdAbAB5075_034707	pdAbAB5075_034707	pdAbAB5075_034707-pdAbAB5075_034707	304	1	312	1	ABUW_2868	ABUW_2868	U	U	UU	Putative signal peptide (Signal peptide protein) (Uncharacterized protein)	Putative signal peptide (Signal peptide protein) (Uncharacterized protein)	ABUW_2868	ABUW_2868
Intra	25	AAEDIFK[325.13]NMK-LNQITSDTDKNYMMSQVK[325.13]VHR	4819.3	4818.28	1362.61	2704.26	1362.61	2704.26	AAEDIFK[325.13]NMK	LNQITSDTDKNYMMSQVK[325.13]VHR	0	0	AAEDIFKNMK	LNQITSDTDKNYMMSQVKVHR	pdAbAB5075_040516	pdAbAB5075_040516	pdAbAB5075_040516-pdAbAB5075_040516	194	1	149	1	ABUW_2679	ABUW_2679	U	U	UU	Uncharacterized protein	Uncharacterized protein	ABUW_2679	ABUW_2679
Intra	25	GQVK[325.13]PTHR-VQTPVVK[325.13]K	2964.56	2964.56	1094.6	1118.55	1094.6	1118.55	VQTPVVK[325.13]K	GQVK[325.13]PTHR	0	0	VQTPVVKK	GQVKPTHR	pdAbAB5075_094689	pdAbAB5075_094689	pdAbAB5075_094689-pdAbAB5075_094689	59	1	48	1	ABUW_0612	ABUW_0612	U	U	UU	Uncharacterized protein	Uncharacterized protein	ABUW_0612	ABUW_0612
Intra	25	FVK[325.13]QGNEK-TSYGTFDTVK[325.13]VVLQHK	3916.93	3915.94	1145.54	2018.99	1145.54	2018.99	FVK[325.13]QGNEK	TSYGTFDTVK[325.13]VVLQHK	0	0	FVKQGNEK	TSYGTFDTVKVVLQHK	pdAbAB5075_098352	pdAbAB5075_098352	pdAbAB5075_098352-pdAbAB5075_098352	172	1	189	1	ABUW_0459	ABUW_0459	U	U	UU	Uncharacterized protein	Uncharacterized protein	ABUW_0459	ABUW_0459
Intra	25	LK[325.13]WNQLFGEAIGLADNGFR-LLEQAQK[325.13]EHGK	4575.27	4573.27	1476.72	2345.15	1476.72	2345.14	LLEQAQK[325.13]EHGK	LK[325.13]WNQLFGEAIGLADNGFR	0	0	LLEQAQKEHGK	LKWNQLFGEAIGLADNGFR	pdAbAB5075_029928	pdAbAB5075_029928	pdAbAB5075_029928-pdAbAB5075_029928	207	1	213	1	Ggt	Ggt	S	S	SS	Gamma-glutamyltransferase (Gamma-glutamyltranspeptidase) (EC 2.3.2.2)	Gamma-glutamyltransferase (Gamma-glutamyltranspeptidase) (EC 2.3.2.2)	ABUW_3018	ABUW_3018
Intra	25	LGLDFNTPVGDDK[325.13]VGGK-YNYK[325.13]LGPTTQLFVSAEK	4836.47	4834.38	1927.92	2155.05	1927.92	2155.05	LGLDFNTPVGDDK[325.13]VGGK	YNYK[325.13]LGPTTQLFVSAEK	0	0	LGLDFNTPVGDDKVGGK	YNYKLGPTTQLFVSAEK	pdAbAB5075_089424	pdAbAB5075_089424	pdAbAB5075_089424-pdAbAB5075_089424	156	1	227	1	ABUW_0826	ABUW_0826	M	M	MM	DcaP-like protein (Uncharacterized protein)	DcaP-like protein (Uncharacterized protein)	ABUW_0826	ABUW_0826
Homo	24	VK[325.13]QAAEQLR-VK[325.13]QAAEQLRK	3356.76	3356.76	1366.72	1238.63	1366.72	1238.63	VK[325.13]QAAEQLRK	VK[325.13]QAAEQLR	0	0	VKQAAEQLRK	VKQAAEQLR	pdAbAB5075_063581	pdAbAB5075_063581	pdAbAB5075_063581-pdAbAB5075_063581	125	1	125	1	OmpH	OmpH	M	M	MM	Membrane protein (Outer membrane protein) (Outer membrane protein H)	Membrane protein (Outer membrane protein) (Outer membrane protein H)	ABUW_1742	ABUW_1742
Inter	24	IGTISFQDSDK[325.13]GLIITPALADLPSGTR-VAEK[325.13]LSEYPNATAR	5478.85	5478.77	1744.83	2982.54	1744.83	2982.52	VAEK[325.13]LSEYPNATAR	IGTISFQDSDK[325.13]GLIITPALADLPSGTR	0	0	VAEKLSEYPNATAR	IGTISFQDSDKGLIITPALADLPSGTR	pdAbAB5075_093491	pdAbAB5075_101390	pdAbAB5075_093491-pdAbAB5075_101390	252	1	68	1	OmpA	SodC	M	S	SM	Membrane protein (Outer membrane protein A)	Superoxide dismutase [Cu-Zn] (EC 1.15.1.1)	ABUW_0649	ABUW_0339
Inter	24	K[325.13]LNER-NPDGSVQLIMPGSITFDTNK[325.13]SNIKPNFYATLDK	5430.66	5428.66	3821.85	855.409	3821.85	855.409	NPDGSVQLIMPGSITFDTNK[325.13]SNIKPNFYATLDK	K[325.13]LNER	0	0.0027523	NPDGSVQLIMPGSITFDTNKSNIKPNFYATLDK	KLNER	pdAbAB5075_029110	pdAbAB5075_093491	pdAbAB5075_029110-pdAbAB5075_093491	117	1	274	1	YiaD	OmpA	M	M	MM	Membrane protein (OmpA/MotB domain protein) (Outer membrane lipoprotein omp16) (Putative outer membrane lipoprotein)	Membrane protein (Outer membrane protein A)	ABUW_3045	ABUW_0649
Inter	24	LSTQGFAWDQPIADNK[325.13]TK-NPDGSVQLIMPGSITFDTNK[325.13]SNIKPNFYATLDK	6789.27	6789.32	3821.87	2216.05	3821.85	2216.04	NPDGSVQLIMPGSITFDTNK[325.13]SNIKPNFYATLDK	LSTQGFAWDQPIADNK[325.13]TK	0	0	NPDGSVQLIMPGSITFDTNKSNIKPNFYATLDK	LSTQGFAWDQPIADNKTK	pdAbAB5075_029110	pdAbAB5075_093491	pdAbAB5075_029110-pdAbAB5075_093491	117	1	317	1	YiaD	OmpA	M	M	MM	Membrane protein (OmpA/MotB domain protein) (Outer membrane lipoprotein omp16) (Putative outer membrane lipoprotein)	Membrane protein (Outer membrane protein A)	ABUW_3045	ABUW_0649
Intra	24	K[325.13]VEGSLAEHYVLK-TYELTETYLGK[325.13]GDANPFETHGK	5087.5	5087.45	1668.84	2667.21	1668.84	2667.2	K[325.13]VEGSLAEHYVLK	TYELTETYLGK[325.13]GDANPFETHGK	0	0	KVEGSLAEHYVLK	TYELTETYLGKGDANPFETHGK	pdAbAB5075_034241	pdAbAB5075_034241	pdAbAB5075_034241-pdAbAB5075_034241	144	1	95	1	ABUW_2887	ABUW_2887	M	M	MM	Copper resistance protein NlpE (Lipoprotein)	Copper resistance protein NlpE (Lipoprotein)	ABUW_2887	ABUW_2887
Intra	24	TGQMVEAAAGVIGTLTGK[325.13]NASLAK-TSYHGVLK[325.13]DVVSEK	4995.53	4993.52	2484.26	1757.85	2484.25	1757.85	TGQMVEAAAGVIGTLTGK[325.13]NASLAK	TSYHGVLK[325.13]DVVSEK	0	0	TGQMVEAAAGVIGTLTGKNASLAK	TSYHGVLKDVVSEK	pdAbAB5075_073165	pdAbAB5075_073165	pdAbAB5075_073165-pdAbAB5075_073165	105	1	81	1	ABUW_1379	ABUW_1379	U	U	UU	Putative signal peptide (Signal peptide protein) (Uncharacterized protein)	Putative signal peptide (Signal peptide protein) (Uncharacterized protein)	ABUW_1379	ABUW_1379
Intra	24	DLK[325.13]AC[160.03]FGPQLTTK-K[325.13]SPSSLAFVQQQNR	4212.1	4212.08	1674.8	1785.87	1674.79	1785.86	DLK[325.13]AC[160.03]FGPQLTTK	K[325.13]SPSSLAFVQQQNR	0	0	DLKACFGPQLTTK	KSPSSLAFVQQQNR	pdAbAB5075_083487	pdAbAB5075_083487	pdAbAB5075_083487-pdAbAB5075_083487	109	1	93	1	ABUW_1011	ABUW_1011	U	U	UU	Membrane protein (Uncharacterized protein)	Membrane protein (Uncharacterized protein)	ABUW_1011	ABUW_1011
Intra	24	TDINEIFK[325.13]WK-VTPIQEVEFVSQLAHTQLPFSEK[325.13]VQANVK	5704.89	5703.89	3462.78	1489.71	3462.77	1489.71	VTPIQEVEFVSQLAHTQLPFSEK[325.13]VQANVK	TDINEIFK[325.13]WK	0	0	VTPIQEVEFVSQLAHTQLPFSEKVQANVK	TDINEIFKWK	pdAbAB5075_096109	pdAbAB5075_096109	pdAbAB5075_096109-pdAbAB5075_096109	194	1	102	1	Oxa-23	Oxa-23	S	S	SS	Beta-lactamase OXA-23 (Beta-lactamase oxa23) (BlaOXA-23) (Carbapenem-hydrolyzing beta-lactamase OXA-23) (Carbapenemase OXA-23) (Class D beta-lactamase OXA-23) (Class D beta-lactamase Oxa-23) (OXA-23) (OXA-23 class D beta-lactamase) (OXA23 carbapenemase)	Beta-lactamase OXA-23 (Beta-lactamase oxa23) (BlaOXA-23) (Carbapenem-hydrolyzing beta-lactamase OXA-23) (Carbapenemase OXA-23) (Class D beta-lactamase OXA-23) (Class D beta-lactamase Oxa-23) (OXA-23) (OXA-23 class D beta-lactamase) (OXA23 carbapenemase)	ABUW_0563	ABUW_0563
Homo	23	FK[325.13]QSR-FK[325.13]QSR	2475.21	2474.2	861.397	861.397	861.398	861.398	FK[325.13]QSR	FK[325.13]QSR	0	0	FKQSR	FKQSR	pdAbAB5075_035233	pdAbAB5075_035233	pdAbAB5075_035233-pdAbAB5075_035233	65	1	65	1	ABUW_2845	ABUW_2845	S	S	SS	21 kDa hemolysin (Signal peptide protein) (Uncharacterized protein)	21 kDa hemolysin (Signal peptide protein) (Uncharacterized protein)	ABUW_2845	ABUW_2845
Homo	23	DQYKPEIAK[325.13]VAEK-SNIKDQYKPEIAK[325.13]VAEK	4625.37	4623.35	2157.1	1714.84	2157.1	1714.84	SNIKDQYKPEIAK[325.13]VAEK	DQYKPEIAK[325.13]VAEK	0	0	SNIKDQYKPEIAKVAEK	DQYKPEIAKVAEK	pdAbAB5075_093491	pdAbAB5075_093491	pdAbAB5075_093491-pdAbAB5075_093491	248	1	248	1	OmpA	OmpA	M	M	MM	Membrane protein (Outer membrane protein A)	Membrane protein (Outer membrane protein A)	ABUW_0649	ABUW_0649
Inter	23	K[325.13]ATADTAQAVENAAADVKK-K[325.13]VEGSLAEHYVLK	4520.29	4518.27	1668.84	2098.02	1668.84	2098.02	K[325.13]VEGSLAEHYVLK	K[325.13]ATADTAQAVENAAADVKK	0	0	KVEGSLAEHYVLK	KATADTAQAVENAAADVKK	pdAbAB5075_034241	pdAbAB5075_039407	pdAbAB5075_034241-pdAbAB5075_039407	144	1	92	1	ABUW_2887	ABUW_2724	M	U	MU	Copper resistance protein NlpE (Lipoprotein)	Uncharacterized protein	ABUW_2887	ABUW_2724
Inter	23	LSTQGFAWDQPIADNK[325.13]TK-SNIK[325.13]PNFYATLDK	4676.29	4674.26	1706.82	2216.04	1706.82	2216.04	SNIK[325.13]PNFYATLDK	LSTQGFAWDQPIADNK[325.13]TK	0	0	SNIKPNFYATLDK	LSTQGFAWDQPIADNKTK	pdAbAB5075_029110	pdAbAB5075_093491	pdAbAB5075_029110-pdAbAB5075_093491	121	1	317	1	YiaD	OmpA	M	M	MM	Membrane protein (OmpA/MotB domain protein) (Outer membrane lipoprotein omp16) (Putative outer membrane lipoprotein)	Membrane protein (Outer membrane protein A)	ABUW_3045	ABUW_0649
Intra	23	AEAMKPFPTK[325.13]PHPVTYYSSVEPK-FK[325.13]AHSVTEQQFNEWVAAVK	5968.92	5966.92	2800.35	2415.16	2800.34	2415.15	AEAMKPFPTK[325.13]PHPVTYYSSVEPK	FK[325.13]AHSVTEQQFNEWVAAVK	0	0	AEAMKPFPTKPHPVTYYSSVEPK	FKAHSVTEQQFNEWVAAVK	pdAbAB5075_069170	pdAbAB5075_069170	pdAbAB5075_069170-pdAbAB5075_069170	299	1	219	1	CyoA	CyoA	S	S	SS	Cytochrome C oxidase subunit II (Cytochrome O ubiquinol oxidase subunit II) (EC 1.10.3.-)	Cytochrome C oxidase subunit II (Cytochrome O ubiquinol oxidase subunit II) (EC 1.10.3.-)	ABUW_1553	ABUW_1553
Intra	23	AILDQAATLLNK[325.13]VTGVK-GVDASK[325.13]LVAK	3888.16	3886.08	1183.61	1951.07	1183.61	1951.06	GVDASK[325.13]LVAK	AILDQAATLLNK[325.13]VTGVK	0	0	GVDASKLVAK	AILDQAATLLNKVTGVK	pdAbAB5075_039210	pdAbAB5075_039210	pdAbAB5075_039210-pdAbAB5075_039210	438	1	393	1	ABUW_2730	ABUW_2730	M	M	MM	OmpA/MotB (Outer membrane lipoprotein omp16)	OmpA/MotB (Outer membrane lipoprotein omp16)	ABUW_2730	ABUW_2730
Intra	23	NYMMSQVK[325.13]VHR-SLQNDSDKIVSK[325.13]LNQITSDTDK	4985.42	4985.4	2645.28	1588.72	2645.27	1588.71	SLQNDSDKIVSK[325.13]LNQITSDTDK	NYMMSQVK[325.13]VHR	0	0	SLQNDSDKIVSKLNQITSDTDK	NYMMSQVKVHR	pdAbAB5075_040516	pdAbAB5075_040516	pdAbAB5075_040516-pdAbAB5075_040516	131	1	149	1	ABUW_2679	ABUW_2679	U	U	UU	Uncharacterized protein	Uncharacterized protein	ABUW_2679	ABUW_2679
Intra	23	GLTGFVNLTFHDSDTNK[325.13]VDNMQNIGLVYK-LGYYYSTADAK[325.13]EIADSTK	6382.05	6380.02	3436.64	2191.98	3436.62	2191.98	GLTGFVNLTFHDSDTNK[325.13]VDNMQNIGLVYK	LGYYYSTADAK[325.13]EIADSTK	0	0	GLTGFVNLTFHDSDTNKVDNMQNIGLVYK	LGYYYSTADAKEIADSTK	pdAbAB5075_093756	pdAbAB5075_093756	pdAbAB5075_093756-pdAbAB5075_093756	323	1	275	1	ABUW_0641	ABUW_0641	M	M	MM	Glucose-selective porin OprB (Porin) (Porin B)	Glucose-selective porin OprB (Porin) (Porin B)	ABUW_0641	ABUW_0641
Intra	23	ANVAGLK[325.13]VDKEVLEDPALLEK-RADLVPNLVNVVK[325.13]GYAK	5252.79	5250.79	2052.1	2447.28	2052.1	2447.28	RADLVPNLVNVVK[325.13]GYAK	ANVAGLK[325.13]VDKEVLEDPALLEK	0	0	RADLVPNLVNVVKGYAK	ANVAGLKVDKEVLEDPALLEK	pdAbAB5075_102442	pdAbAB5075_102442	pdAbAB5075_102442-pdAbAB5075_102442	60	1	84	1	LemA	LemA	M	M	MM	LemA (LemA family protein) (Lipoprotein)	LemA (LemA family protein) (Lipoprotein)	ABUW_0301	ABUW_0301
Intra	23	GITKPVVLDAVLNK[325.13]QGEHPMAK-SDFGLGNYVPNVGDK[325.13]ITVNITTEATAASAAK	6614.37	6613.34	2541.33	3320.61	2541.33	3320.6	GITKPVVLDAVLNK[325.13]QGEHPMAK	SDFGLGNYVPNVGDK[325.13]ITVNITTEATAASAAK	0	0	GITKPVVLDAVLNKQGEHPMAK	SDFGLGNYVPNVGDKITVNITTEATAASAAK	pdAbAB5075_051343	pdAbAB5075_051343	pdAbAB5075_051343-pdAbAB5075_051343	142	1	179	1	ABUW_2293	ABUW_2293	U	U	UU	Protein yceI (Uncharacterized protein)	Protein yceI (Uncharacterized protein)	ABUW_2293	ABUW_2293
Intra	23	GQVVGK[325.13]LVASLDGK-VIAEK[325.13]PLVALKPVEEAGFFAR	4798.57	4798.57	1566.83	2480.33	1566.83	2480.33	GQVVGK[325.13]LVASLDGK	VIAEK[325.13]PLVALKPVEEAGFFAR	0	0	GQVVGKLVASLDGK	VIAEKPLVALKPVEEAGFFAR	pdAbAB5075_079991	pdAbAB5075_079991	pdAbAB5075_079991-pdAbAB5075_079991	340	1	353	1	DacC	DacC	M	M	MM	D-alanyl-D-alanine carboxypeptidase (EC 3.4.16.4) (Penicillin-binding protein 6) (EC 3.4.16.4) (Penicillin-binding protein 6 (D-alanyl-D-alanine carboxypeptidase))	D-alanyl-D-alanine carboxypeptidase (EC 3.4.16.4) (Penicillin-binding protein 6) (EC 3.4.16.4) (Penicillin-binding protein 6 (D-alanyl-D-alanine carboxypeptidase))	ABUW_1127	ABUW_1127
Intra	23	AALGTLIGAAAGYGISK[325.13]SNANSSR-NYLAGK[325.13]GVPSSR	4642.3	4642.32	1444.7	2446.21	1444.69	2446.21	NYLAGK[325.13]GVPSSR	AALGTLIGAAAGYGISK[325.13]SNANSSR	0	0	NYLAGKGVPSSR	AALGTLIGAAAGYGISKSNANSSR	pdAbAB5075_029110	pdAbAB5075_029110	pdAbAB5075_029110-pdAbAB5075_029110	176	1	50	1	YiaD	YiaD	M	M	MM	Membrane protein (OmpA/MotB domain protein) (Outer membrane lipoprotein omp16) (Putative outer membrane lipoprotein)	Membrane protein (OmpA/MotB domain protein) (Outer membrane lipoprotein omp16) (Putative outer membrane lipoprotein)	ABUW_3045	ABUW_3045
Inter	22	GYAK[325.13]HEEQVLTEVTQAR-K[325.13]VEGSLAEHYVLK	4575.3	4575.29	2155.04	1668.85	2155.02	1668.84	GYAK[325.13]HEEQVLTEVTQAR	K[325.13]VEGSLAEHYVLK	0	0	GYAKHEEQVLTEVTQAR	KVEGSLAEHYVLK	pdAbAB5075_102442	pdAbAB5075_034241	pdAbAB5075_034241-pdAbAB5075_102442	64	1	144	1	LemA	ABUW_2887	M	M	MM	LemA (LemA family protein) (Lipoprotein)	Copper resistance protein NlpE (Lipoprotein)	ABUW_0301	ABUW_2887
Inter	22	VAEK[325.13]LSEYPNATAR-VTPIQEVEFVSQLAHTQLPFSEK[325.13]VQANVK	5960.07	5959.01	3462.78	1744.82	3462.77	1744.83	VTPIQEVEFVSQLAHTQLPFSEK[325.13]VQANVK	VAEK[325.13]LSEYPNATAR	0	0	VTPIQEVEFVSQLAHTQLPFSEKVQANVK	VAEKLSEYPNATAR	pdAbAB5075_096109	pdAbAB5075_093491	pdAbAB5075_093491-pdAbAB5075_096109	194	1	252	1	Oxa-23	OmpA	S	M	SM	Beta-lactamase OXA-23 (Beta-lactamase oxa23) (BlaOXA-23) (Carbapenem-hydrolyzing beta-lactamase OXA-23) (Carbapenemase OXA-23) (Class D beta-lactamase OXA-23) (Class D beta-lactamase Oxa-23) (OXA-23) (OXA-23 class D beta-lactamase) (OXA23 carbapenemase)	Membrane protein (Outer membrane protein A)	ABUW_0563	ABUW_0649
Intra	22	LFLNTYGQNK[325.13]FPEGSSC[160.03]YR-VDLSNK[325.13]NMFDTVLPGYR	5395.51	5393.53	2477.11	2165.02	2477.1	2165.01	LFLNTYGQNK[325.13]FPEGSSC[160.03]YR	VDLSNK[325.13]NMFDTVLPGYR	0	0	LFLNTYGQNKFPEGSSCYR	VDLSNKNMFDTVLPGYR	pdAbAB5075_013534	pdAbAB5075_013534	pdAbAB5075_013534-pdAbAB5075_013534	176	1	140	1	ABUW_3571	ABUW_3571	M	M	MM	Lipoprotein, putative (Uncharacterized protein)	Lipoprotein, putative (Uncharacterized protein)	ABUW_3571	ABUW_3571
Intra	22	DDK[325.13]TYELTETYLGK-GDANPFETHGK[325.13]FTFDK	4632.12	4630.1	2006.87	1871.83	2006.86	1871.83	GDANPFETHGK[325.13]FTFDK	DDK[325.13]TYELTETYLGK	0	0	GDANPFETHGKFTFDK	DDKTYELTETYLGK	pdAbAB5075_034241	pdAbAB5075_034241	pdAbAB5075_034241-pdAbAB5075_034241	106	1	84	1	ABUW_2887	ABUW_2887	M	M	MM	Copper resistance protein NlpE (Lipoprotein)	Copper resistance protein NlpE (Lipoprotein)	ABUW_2887	ABUW_2887
Intra	22	EVK[325.13]YDDK-TYADK[325.13]NWSLYYGQIEGFEHNPNQR	4972.29	4970.24	1092.46	3126.38	1092.46	3126.37	EVK[325.13]YDDK	TYADK[325.13]NWSLYYGQIEGFEHNPNQR	0	0	EVKYDDK	TYADKNWSLYYGQIEGFEHNPNQR	pdAbAB5075_034707	pdAbAB5075_034707	pdAbAB5075_034707-pdAbAB5075_034707	300	1	312	1	ABUW_2868	ABUW_2868	U	U	UU	Putative signal peptide (Signal peptide protein) (Uncharacterized protein)	Putative signal peptide (Signal peptide protein) (Uncharacterized protein)	ABUW_2868	ABUW_2868
Intra	22	K[325.13]VDLTK-LGK[325.13]NQVLSLPNITGIEGSR	3845.08	3843.02	899.462	2192.15	899.46	2192.14	K[325.13]VDLTK	LGK[325.13]NQVLSLPNITGIEGSR	0	0	KVDLTK	LGKNQVLSLPNITGIEGSR	pdAbAB5075_097123	pdAbAB5075_097123	pdAbAB5075_097123-pdAbAB5075_097123	99	1	309	1	ABUW_0514	ABUW_0514	U	U	UU	Uncharacterized protein	Uncharacterized protein	ABUW_0514	ABUW_0514
Intra	22	FVK[325.13]QGNEK-STIFWLAPK[325.13]LDYLPVK	3984.04	3984.05	1145.54	2087.1	1145.54	2087.1	FVK[325.13]QGNEK	STIFWLAPK[325.13]LDYLPVK	0	0	FVKQGNEK	STIFWLAPKLDYLPVK	pdAbAB5075_098352	pdAbAB5075_098352	pdAbAB5075_098352-pdAbAB5075_098352	172	1	208	1	ABUW_0459	ABUW_0459	U	U	UU	Uncharacterized protein	Uncharacterized protein	ABUW_0459	ABUW_0459
Intra	22	GK[325.13]AGGVK-VAK[325.13]SK	2292.18	2292.18	728.371	812.403	728.37	812.403	VAK[325.13]SK	GK[325.13]AGGVK	0	0	VAKSK	GKAGGVK	pdAbAB5075_087844	pdAbAB5075_087844	pdAbAB5075_087844-pdAbAB5075_087844	64	1	56	1	SucC	SucC	S	S	SS	Succinyl-CoA ligase [ADP-forming] subunit beta (EC 6.2.1.5) (Succinyl-CoA synthetase subunit beta)	Succinyl-CoA ligase [ADP-forming] subunit beta (EC 6.2.1.5) (Succinyl-CoA synthetase subunit beta)	ABUW_0875	ABUW_0875
Intra	22	K[325.13]GNYPAIQVK-KPQSHQIALQK[325.13]LAPLIR	4202.27	4202.27	2137.21	1313.66	2137.2	1313.66	KPQSHQIALQK[325.13]LAPLIR	K[325.13]GNYPAIQVK	0	0	KPQSHQIALQKLAPLIR	KGNYPAIQVK	pdAbAB5075_093038	pdAbAB5075_093038	pdAbAB5075_093038-pdAbAB5075_093038	158	1	165	1	ABUW_0664	ABUW_0664	U	U	UU	Signal peptide protein (Uncharacterized protein)	Signal peptide protein (Uncharacterized protein)	ABUW_0664	ABUW_0664
Intra	22	SNIKDQYK[325.13]PEIAK-VAEK[325.13]LSEYPNATAR	4228.09	4226.09	1729.86	1744.83	1729.85	1744.83	SNIKDQYK[325.13]PEIAK	VAEK[325.13]LSEYPNATAR	0	0	SNIKDQYKPEIAK	VAEKLSEYPNATAR	pdAbAB5075_093491	pdAbAB5075_093491	pdAbAB5075_093491-pdAbAB5075_093491	243	1	252	1	OmpA	OmpA	M	M	MM	Membrane protein (Outer membrane protein A)	Membrane protein (Outer membrane protein A)	ABUW_0649	ABUW_0649
Intra	22	K[325.13]WGFNAR-QVTQYQSIPQGQVVVENGKPVYTGQK[325.13]SPK	5210.62	5209.61	1074.49	3383.71	1074.49	3383.7	K[325.13]WGFNAR	QVTQYQSIPQGQVVVENGKPVYTGQK[325.13]SPK	0	0	KWGFNAR	QVTQYQSIPQGQVVVENGKPVYTGQKSPK	pdAbAB5075_093119	pdAbAB5075_093119	pdAbAB5075_093119-pdAbAB5075_093119	277	1	340	1	ABUW_0661	ABUW_0661	M	M	MM	Probable tonB-dependent receptor yncD (TonB-dependent receptor)	Probable tonB-dependent receptor yncD (TonB-dependent receptor)	ABUW_0661	ABUW_0661
Intra	22	MDLTK[325.13]R-YQK[325.13]MLR	2745.34	2745.34	959.442	1034.49	959.438	1034.49	MDLTK[325.13]R	YQK[325.13]MLR	0	0	MDLTKR	YQKMLR	pdAbAB5075_000167	pdAbAB5075_000167	pdAbAB5075_000167-pdAbAB5075_000167	304	1	293	1	ABUW_0009	ABUW_0009	M	M	MM	AdeT (Putative RND efflux pump) (RND transporter) (RND type efflux pump)	AdeT (Putative RND efflux pump) (RND transporter) (RND type efflux pump)	ABUW_0009	ABUW_0009
Inter	21	K[325.13]DLANR-K[325.13]IALVHRPSGSNYK	3429.75	3429.75	1765.91	912.432	1765.91	912.43	K[325.13]IALVHRPSGSNYK	K[325.13]DLANR	0	0	KIALVHRPSGSNYK	KDLANR	pdAbAB5075_083982	pdAbAB5075_063494	pdAbAB5075_063494-pdAbAB5075_083982	341	1	85	1	TolB	ABUW_1746	S	U	SU	Protein TolB	Signal peptide protein (TPR repeat containing exported protein) (TPR repeat containing exported protein Putative periplasmic protein contains a protein prenylyltransferase domain) (Uncharacterized protein)	ABUW_0993	ABUW_1746
Inter	21	LSLELPAK[325.13]TDDLETQLK-VLGFNK[325.13]INQSWTQR	4748.43	4748.42	2110.08	1886.94	2110.07	1886.93	LSLELPAK[325.13]TDDLETQLK	VLGFNK[325.13]INQSWTQR	0	0	LSLELPAKTDDLETQLK	VLGFNKINQSWTQR	pdAbAB5075_020075	pdAbAB5075_052084	pdAbAB5075_020075-pdAbAB5075_052084	49	1	804	1	LptE	LptD	M	M	MM	LPS-assembly lipoprotein LptE	LPS-assembly protein LptD	ABUW_3360	ABUW_2267
Inter	21	K[325.13]VEGSLAEHYVLK-NDGMHEASDPATSHDMNK[325.13]NS	4776.12	4774.12	1668.84	2353.88	1668.84	2353.88	K[325.13]VEGSLAEHYVLK	NDGMHEASDPATSHDMNK[325.13]NS	0	0	KVEGSLAEHYVLK	NDGMHEASDPATSHDMNKNS	pdAbAB5075_034241	pdAbAB5075_047187	pdAbAB5075_034241-pdAbAB5075_047187	144	1	45	1	ABUW_2887	ABUW_2443	M	U	MU	Copper resistance protein NlpE (Lipoprotein)	Uncharacterized protein	ABUW_2887	ABUW_2443
Intra	21	LDVGGHTDSTGNAAANK[325.13]ALSQR-LVAK[325.13]GHGSEQPVADNTTEEGR	5523.59	5521.61	2379.11	2391.1	2379.11	2391.09	LDVGGHTDSTGNAAANK[325.13]ALSQR	LVAK[325.13]GHGSEQPVADNTTEEGR	0	0	LDVGGHTDSTGNAAANKALSQR	LVAKGHGSEQPVADNTTEEGR	pdAbAB5075_039210	pdAbAB5075_039210	pdAbAB5075_039210-pdAbAB5075_039210	415	1	442	1	ABUW_2730	ABUW_2730	M	M	MM	OmpA/MotB (Outer membrane lipoprotein omp16)	OmpA/MotB (Outer membrane lipoprotein omp16)	ABUW_2730	ABUW_2730
Intra	21	LK[325.13]SMQLPSR-YTSPHLHYGLYLDGK[325.13]GR	4181.07	4180.06	2173.03	1255.63	2173.02	1255.62	YTSPHLHYGLYLDGK[325.13]GR	LK[325.13]SMQLPSR	0	0	YTSPHLHYGLYLDGKGR	LKSMQLPSR	pdAbAB5075_110063	pdAbAB5075_110063	pdAbAB5075_110063-pdAbAB5075_110063	166	1	39	1	ABUW_0049	ABUW_0049	S	S	SS	Peptidase (Peptidase M23) (Peptidase, M23/M37 family)	Peptidase (Peptidase M23) (Peptidase, M23/M37 family)	ABUW_0049	ABUW_0049
Intra	21	DYATLFK[325.13]NQQPIYR-YK[325.13]AAGK	3537.74	3537.73	833.395	1952.93	833.392	1952.93	YK[325.13]AAGK	DYATLFK[325.13]NQQPIYR	0	0	YKAAGK	DYATLFKNQQPIYR	pdAbAB5075_002498	pdAbAB5075_002498	pdAbAB5075_002498-pdAbAB5075_002498	132	1	73	1	Wza	Wza	M	M	MM	Polysaccharide export protein	Polysaccharide export protein	ABUW_3831	ABUW_3831
Intra	21	AFPK[325.13]DDEIK-GISYAHSTYK[325.13]DGYYQHGYPLGHAM[147.04]GGDGQMYSVGGDIR	6332.78	6330.82	4320.85	1258.57	4320.85	1258.57	GISYAHSTYK[325.13]DGYYQHGYPLGHAM[147.04]GGDGQMYSVGGDIR	AFPK[325.13]DDEIK	0	0	GISYAHSTYKDGYYQHGYPLGHAMGGDGQMYSVGGDIR	AFPKDDEIK	pdAbAB5075_033878	pdAbAB5075_033878	pdAbAB5075_033878-pdAbAB5075_033878	370	1	427	1	ABUW_2898	ABUW_2898	U	U	UU	Uncharacterized protein	Uncharacterized protein	ABUW_2898	ABUW_2898
Intra	21	LNQITSDTDKNYMMSQVK[325.13]VHR-VLTIIDK[325.13]QLIPNTK	5249.67	5247.66	2704.26	1792	2704.26	1792	LNQITSDTDKNYMMSQVK[325.13]VHR	VLTIIDK[325.13]QLIPNTK	0	0	LNQITSDTDKNYMMSQVKVHR	VLTIIDKQLIPNTK	pdAbAB5075_040516	pdAbAB5075_040516	pdAbAB5075_040516-pdAbAB5075_040516	149	1	160	1	ABUW_2679	ABUW_2679	U	U	UU	Uncharacterized protein	Uncharacterized protein	ABUW_2679	ABUW_2679
Intra	21	NLIK[325.13]AHR-TAVEK[325.13]SAK	2828.44	2828.45	1029.5	1047.55	1029.5	1047.55	TAVEK[325.13]SAK	NLIK[325.13]AHR	0	0	TAVEKSAK	NLIKAHR	pdAbAB5075_047300	pdAbAB5075_047300	pdAbAB5075_047300-pdAbAB5075_047300	545	1	696	1	KatE	KatE	S	S	SS	Catalase (EC 1.11.1.6) (Hydroperoxidase) (EC 1.11.1.6)	Catalase (EC 1.11.1.6) (Hydroperoxidase) (EC 1.11.1.6)	ABUW_2436	ABUW_2436
Intra	21	IGTISFQDSDK[325.13]GLIITPALADLPSGTR-TVSDTAHALTTMHTK[325.13]K	5672.84	5671.86	1937.92	2982.54	1937.92	2982.52	TVSDTAHALTTMHTK[325.13]K	IGTISFQDSDK[325.13]GLIITPALADLPSGTR	0	0	TVSDTAHALTTMHTKK	IGTISFQDSDKGLIITPALADLPSGTR	pdAbAB5075_101390	pdAbAB5075_101390	pdAbAB5075_101390-pdAbAB5075_101390	41	1	68	1	SodC	SodC	S	S	SS	Superoxide dismutase [Cu-Zn] (EC 1.15.1.1)	Superoxide dismutase [Cu-Zn] (EC 1.15.1.1)	ABUW_0339	ABUW_0339
Intra	21	K[325.13]LGMPITITLDDGADHAK-NNQLLK[325.13]EHGIR	4361.2	4361.18	1517.76	2092.02	1517.76	2092.01	NNQLLK[325.13]EHGIR	K[325.13]LGMPITITLDDGADHAK	0	0	NNQLLKEHGIR	KLGMPITITLDDGADHAK	pdAbAB5075_031919	pdAbAB5075_031919	pdAbAB5075_031919-pdAbAB5075_031919	227	1	254	1	PgaB	PgaB	S	S	SS	Biofilm PGA synthesis deacetylase PgaB (Polysaccharide deacetylase)	Biofilm PGA synthesis deacetylase PgaB (Polysaccharide deacetylase)	ABUW_2960	ABUW_2960
Intra	21	ELYQEQYK[325.13]LGTR-YLQLNK[325.13]IAEQQIAGIR	4530.31	4529.31	1723.81	2054.09	1723.81	2054.08	ELYQEQYK[325.13]LGTR	YLQLNK[325.13]IAEQQIAGIR	0	0	ELYQEQYKLGTR	YLQLNKIAEQQIAGIR	pdAbAB5075_041233	pdAbAB5075_041233	pdAbAB5075_041233-pdAbAB5075_041233	426	1	200	1	ABUW_2644	ABUW_2644	M	M	MM	Putative RND family drug transporter (RND transporter) (Type I secretion system, outer membrane component LapE)	Putative RND family drug transporter (RND transporter) (Type I secretion system, outer membrane component LapE)	ABUW_2644	ABUW_2644
Inter	20	AK[325.13]IPAAHGQHLK-IYK[325.13]DGDTYSQEK	3860.87	3860.87	1466.76	1642.7	1466.76	1642.7	AK[325.13]IPAAHGQHLK	IYK[325.13]DGDTYSQEK	0	0	AKIPAAHGQHLK	IYKDGDTYSQEK	pdAbAB5075_029394	pdAbAB5075_063596	pdAbAB5075_029394-pdAbAB5075_063596	84	1	295	1	BamE	BamA	M	M	MM	Outer membrane protein assembly factor BamE	Outer membrane protein assembly factor BamA	ABUW_3034	ABUW_1741
Inter	20	TGWAMDIK[325.13]PQVGWLTGWVEQPDGK-VAEK[325.13]LSEYPNATAR	5393.65	5391.6	1744.83	2895.36	1744.83	2895.35	VAEK[325.13]LSEYPNATAR	TGWAMDIK[325.13]PQVGWLTGWVEQPDGK	0	0	VAEKLSEYPNATAR	TGWAMDIKPQVGWLTGWVEQPDGK	pdAbAB5075_093491	pdAbAB5075_096109	pdAbAB5075_093491-pdAbAB5075_096109	252	1	224	1	OmpA	Oxa-23	M	S	SM	Membrane protein (Outer membrane protein A)	Beta-lactamase OXA-23 (Beta-lactamase oxa23) (BlaOXA-23) (Carbapenem-hydrolyzing beta-lactamase OXA-23) (Carbapenemase OXA-23) (Class D beta-lactamase OXA-23) (Class D beta-lactamase Oxa-23) (OXA-23) (OXA-23 class D beta-lactamase) (OXA23 carbapenemase)	ABUW_0649	ABUW_0563
Inter	20	NYLAGK[325.13]GVPSSR-VAEK[325.13]LSEYPNATAR	3941.93	3940.93	1444.7	1744.83	1444.69	1744.83	NYLAGK[325.13]GVPSSR	VAEK[325.13]LSEYPNATAR	0	0	NYLAGKGVPSSR	VAEKLSEYPNATAR	pdAbAB5075_029110	pdAbAB5075_093491	pdAbAB5075_029110-pdAbAB5075_093491	176	1	252	1	YiaD	OmpA	M	M	MM	Membrane protein (OmpA/MotB domain protein) (Outer membrane lipoprotein omp16) (Putative outer membrane lipoprotein)	Membrane protein (Outer membrane protein A)	ABUW_3045	ABUW_0649
Inter	20	NPDGSVQLIMPGSITFDTNK[325.13]SNIKPNFYATLDK-VFFDTNK[325.13]SNIKDQYKPEIAK	7156.52	7154.53	2581.28	3821.85	2581.27	3821.85	VFFDTNK[325.13]SNIKDQYKPEIAK	NPDGSVQLIMPGSITFDTNK[325.13]SNIKPNFYATLDK	0	0	VFFDTNKSNIKDQYKPEIAK	NPDGSVQLIMPGSITFDTNKSNIKPNFYATLDK	pdAbAB5075_093491	pdAbAB5075_029110	pdAbAB5075_029110-pdAbAB5075_093491	235	1	117	1	OmpA	YiaD	M	M	MM	Membrane protein (Outer membrane protein A)	Membrane protein (OmpA/MotB domain protein) (Outer membrane lipoprotein omp16) (Putative outer membrane lipoprotein)	ABUW_0649	ABUW_3045
Inter	20	NYLAGK[325.13]GVPSSR-SNIKDQYKPEIAK[325.13]VAEK	4353.22	4353.21	2157.1	1444.7	2157.1	1444.69	SNIKDQYKPEIAK[325.13]VAEK	NYLAGK[325.13]GVPSSR	0	0	SNIKDQYKPEIAKVAEK	NYLAGKGVPSSR	pdAbAB5075_093491	pdAbAB5075_029110	pdAbAB5075_029110-pdAbAB5075_093491	248	1	176	1	OmpA	YiaD	M	M	MM	Membrane protein (Outer membrane protein A)	Membrane protein (OmpA/MotB domain protein) (Outer membrane lipoprotein omp16) (Putative outer membrane lipoprotein)	ABUW_0649	ABUW_3045
Inter	20	AALGTLIGAAAGYGISK[325.13]SNANSSR-DQYKPEIAK[325.13]VAEK	4914.56	4912.47	1714.85	2446.22	1714.84	2446.21	DQYKPEIAK[325.13]VAEK	AALGTLIGAAAGYGISK[325.13]SNANSSR	0	0	DQYKPEIAKVAEK	AALGTLIGAAAGYGISKSNANSSR	pdAbAB5075_093491	pdAbAB5075_029110	pdAbAB5075_029110-pdAbAB5075_093491	248	1	50	1	OmpA	YiaD	M	M	MM	Membrane protein (Outer membrane protein A)	Membrane protein (OmpA/MotB domain protein) (Outer membrane lipoprotein omp16) (Putative outer membrane lipoprotein)	ABUW_0649	ABUW_3045
Intra	20	AETIHVIHQFK[325.13]ANHR-K[325.13]LTPR	3558.82	3558.82	1996.99	810.425	1996.99	810.424	AETIHVIHQFK[325.13]ANHR	K[325.13]LTPR	0	0	AETIHVIHQFKANHR	KLTPR	pdAbAB5075_017018	pdAbAB5075_017018	pdAbAB5075_017018-pdAbAB5075_017018	129	1	190	1	ABUW_3461	ABUW_3461	U	U	UU	Uncharacterized protein	Uncharacterized protein	ABUW_3461	ABUW_3461
Intra	20	ALSSNHQINLLVKPK[325.13]IIQSQGK-ESEDQQKPAVVEQKPVELTLK[325.13]GETVPSK	6653.49	6653.5	2612.43	3289.66	2612.43	3289.66	ALSSNHQINLLVKPK[325.13]IIQSQGK	ESEDQQKPAVVEQKPVELTLK[325.13]GETVPSK	0	0	ALSSNHQINLLVKPKIIQSQGK	ESEDQQKPAVVEQKPVELTLKGETVPSK	pdAbAB5075_020535	pdAbAB5075_020535	pdAbAB5075_020535-pdAbAB5075_020535	163	1	50	1	ABUW_3348	ABUW_3348	U	U	UU	Uncharacterized protein	Uncharacterized protein	ABUW_3348	ABUW_3348
Intra	20	AAQQQAPK[325.13]K-DQTAK[325.13]GGK	2918.42	2917.42	1000.45	1165.57	1000.45	1165.57	DQTAK[325.13]GGK	AAQQQAPK[325.13]K	0	0	DQTAKGGK	AAQQQAPKK	pdAbAB5075_083487	pdAbAB5075_083487	pdAbAB5075_083487-pdAbAB5075_083487	54	1	137	1	ABUW_1011	ABUW_1011	U	U	UU	Membrane protein (Uncharacterized protein)	Membrane protein (Uncharacterized protein)	ABUW_1011	ABUW_1011
Intra	20	FSFANGK[325.13]IGSQSFSR-ILIHNNTMSINFNPGHK[325.13]TISTK	5256.57	5256.6	2676.35	1828.85	2676.33	1828.84	ILIHNNTMSINFNPGHK[325.13]TISTK	FSFANGK[325.13]IGSQSFSR	0	0	ILIHNNTMSINFNPGHKTISTK	FSFANGKIGSQSFSR	pdAbAB5075_098352	pdAbAB5075_098352	pdAbAB5075_098352-pdAbAB5075_098352	115	1	87	1	ABUW_0459	ABUW_0459	U	U	UU	Uncharacterized protein	Uncharacterized protein	ABUW_0459	ABUW_0459
Intra	20	LQNNPALVK[325.13]TIVR-NTLIENYGSAFAK[325.13]YTNQTYTMRPYK	5584.8	5583.8	3170.48	1661.91	3170.47	1661.91	NTLIENYGSAFAK[325.13]YTNQTYTMRPYK	LQNNPALVK[325.13]TIVR	0	0	NTLIENYGSAFAKYTNQTYTMRPYK	LQNNPALVKTIVR	pdAbAB5075_100011	pdAbAB5075_100011	pdAbAB5075_100011-pdAbAB5075_100011	116	1	60	1	ABUW_0386	ABUW_0386	M	M	MM	Toluene tolerance protein (Uncharacterized ABC transporter, auxiliary component YrbC)	Toluene tolerance protein (Uncharacterized ABC transporter, auxiliary component YrbC)	ABUW_0386	ABUW_0386
Intra	20	IK[325.13]TVR-SK[325.13]GYLFVK	2701.42	2701.42	812.44	1137.57	812.439	1137.57	IK[325.13]TVR	SK[325.13]GYLFVK	0	0	IKTVR	SKGYLFVK	pdAbAB5075_025260	pdAbAB5075_025260	pdAbAB5075_025260-pdAbAB5075_025260	222	1	227	1	BfmR	BfmR	S	S	SS	BfmR (Chemotaxis protein CheY) (Transcriptional regulatory protein RstA) (Two-component regulatory system response regulator) (Two-component system response regulator protein)	BfmR (Chemotaxis protein CheY) (Transcriptional regulatory protein RstA) (Two-component regulatory system response regulator) (Two-component system response regulator protein)	ABUW_3181	ABUW_3181
Intra	20	RVQHPLYGK[325.13]SIR-TLTGK[325.13]VVSDK	3644.91	3644.91	1243.63	1649.87	1243.63	1649.86	TLTGK[325.13]VVSDK	RVQHPLYGK[325.13]SIR	0	0	TLTGKVVSDK	RVQHPLYGKSIR	pdAbAB5075_099299	pdAbAB5075_099299	pdAbAB5075_099299-pdAbAB5075_099299	12	1	37	1	RpsQ	RpsQ	S	S	SS	30S ribosomal protein S17	30S ribosomal protein S17	ABUW_0415	ABUW_0415
Intra	20	K[325.13]HNASLR-QNVK[325.13]AR	2685.35	2684.35	1021.5	911.449	1021.49	911.446	K[325.13]HNASLR	QNVK[325.13]AR	0	0	KHNASLR	QNVKAR	pdAbAB5075_053460	pdAbAB5075_053460	pdAbAB5075_053460-pdAbAB5075_053460	19	1	16	1	RpsT	RpsT	S	S	SS	30S ribosomal protein S20	30S ribosomal protein S20	ABUW_2216	ABUW_2216
Intra	20	K[325.13]IALVHRPSGSNYK-LTFK[325.13]GSFNAR	3855.97	3853.96	1765.91	1336.64	1765.91	1336.64	K[325.13]IALVHRPSGSNYK	LTFK[325.13]GSFNAR	0	0	KIALVHRPSGSNYK	LTFKGSFNAR	pdAbAB5075_083982	pdAbAB5075_083982	pdAbAB5075_083982-pdAbAB5075_083982	341	1	326	1	TolB	TolB	S	S	SS	Protein TolB	Protein TolB	ABUW_0993	ABUW_0993
Intra	20	HFK[325.13]ITGDLTVK-VETK[325.13]DKK	3249.67	3249.66	1043.51	1454.74	1043.51	1454.74	VETK[325.13]DKK	HFK[325.13]ITGDLTVK	0	0	VETKDKK	HFKITGDLTVK	pdAbAB5075_051343	pdAbAB5075_051343	pdAbAB5075_051343-pdAbAB5075_051343	114	1	120	1	ABUW_2293	ABUW_2293	U	U	UU	Protein yceI (Uncharacterized protein)	Protein yceI (Uncharacterized protein)	ABUW_2293	ABUW_2293
Inter	19	EQLKDM[147.04]LK[325.13]MMIVHNK-MKEDEIK[325.13]K	4038.94	4037.95	1216.57	2069.98	1216.56	2069.99	MKEDEIK[325.13]K	EQLKDM[147.04]LK[325.13]MMIVHNK	0.01288	0.022431	MKEDEIKK	EQLKDMLKMMIVHNK	pdAbAB5075_063581	pdAbAB5075_058458	pdAbAB5075_058458-pdAbAB5075_063581	85	1	97	1	OmpH	ABUW_1984	M	U	MU	Membrane protein (Outer membrane protein) (Outer membrane protein H)	Uncharacterized protein	ABUW_1742	ABUW_1984
Inter	19	TENK[325.13]M[147.04]-YHFK[325.13]NSTR	2834.27	2834.27	834.307	1248.55	834.307	1248.55	TENK[325.13]M[147.04]	YHFK[325.13]NSTR	0	0	TENKM	YHFKNSTR	pdAbAB5075_092362	pdAbAB5075_013184	pdAbAB5075_013184-pdAbAB5075_092362	45	1	103	1	EcnB	OmpW	M	M	MM	Entericidin (Entericidin EcnAB) (Uncharacterized protein)	Outer membrane protein W (Putative outer membrane protein W)	ABUW_0687	ABUW_3583
Inter	19	LNQITSDTDKNYMMSQVK[325.13]VHR-MNDLTVPEK[325.13]LAK	5209.52	5207.47	1750.79	2705.27	1751.79	2704.26	MNDLTVPEK[325.13]LAK	LNQITSDTDKNYMMSQVK[325.13]VHR	0.015845	0	MNDLTVPEKLAK	LNQITSDTDKNYMMSQVKVHR	pdAbAB5075_077343	pdAbAB5075_040516	pdAbAB5075_040516-pdAbAB5075_077343	9	1	149	1	ABUW_1205	ABUW_2679	U	U	UU	Peptidase M24 (Xaa-Pro aminopeptidase) (EC 3.4.11.9)	Uncharacterized protein	ABUW_1205	ABUW_2679
Inter	19	TK[325.13]EGR-WK[325.13]GEK	2381.13	2381.13	843.377	786.352	843.376	786.351	WK[325.13]GEK	TK[325.13]EGR	0	0	WKGEK	TKEGR	pdAbAB5075_096109	pdAbAB5075_093491	pdAbAB5075_093491-pdAbAB5075_096109	104	1	319	1	Oxa-23	OmpA	S	M	SM	Beta-lactamase OXA-23 (Beta-lactamase oxa23) (BlaOXA-23) (Carbapenem-hydrolyzing beta-lactamase OXA-23) (Carbapenemase OXA-23) (Class D beta-lactamase OXA-23) (Class D beta-lactamase Oxa-23) (OXA-23) (OXA-23 class D beta-lactamase) (OXA23 carbapenemase)	Membrane protein (Outer membrane protein A)	ABUW_0563	ABUW_0649
Inter	19	AQSVK[325.13]NYLAGK-VAEK[325.13]LSEYPNATAR	3870.92	3870.92	1374.68	1744.83	1374.68	1744.83	AQSVK[325.13]NYLAGK	VAEK[325.13]LSEYPNATAR	0	0	AQSVKNYLAGK	VAEKLSEYPNATAR	pdAbAB5075_029110	pdAbAB5075_093491	pdAbAB5075_029110-pdAbAB5075_093491	170	1	252	1	YiaD	OmpA	M	M	MM	Membrane protein (OmpA/MotB domain protein) (Outer membrane lipoprotein omp16) (Putative outer membrane lipoprotein)	Membrane protein (Outer membrane protein A)	ABUW_3045	ABUW_0649
Intra	19	AEAMK[325.13]PFPTKPHPVTYYSSVEPK-SK[325.13]HQIEHLVNR	5108.55	5108.53	1556.77	2800.35	1556.77	2800.34	SK[325.13]HQIEHLVNR	AEAMK[325.13]PFPTKPHPVTYYSSVEPK	0	0	SKHQIEHLVNR	AEAMKPFPTKPHPVTYYSSVEPK	pdAbAB5075_069170	pdAbAB5075_069170	pdAbAB5075_069170-pdAbAB5075_069170	268	1	294	1	CyoA	CyoA	S	S	SS	Cytochrome C oxidase subunit II (Cytochrome O ubiquinol oxidase subunit II) (EC 1.10.3.-)	Cytochrome C oxidase subunit II (Cytochrome O ubiquinol oxidase subunit II) (EC 1.10.3.-)	ABUW_1553	ABUW_1553
Intra	19	AQSK[325.13]PAAK-KPEPK[325.13]AEPKPEK	3321.7	3321.7	996.489	1573.8	996.488	1573.8	AQSK[325.13]PAAK	KPEPK[325.13]AEPKPEK	0	0	AQSKPAAK	KPEPKAEPKPEK	pdAbAB5075_003718	pdAbAB5075_003718	pdAbAB5075_003718-pdAbAB5075_003718	133	1	122	1	ABUW_1824	ABUW_1824	U	U	UU	Internalin (Internalin, putative) (Uncharacterized protein)	Internalin (Internalin, putative) (Uncharacterized protein)	ABUW_1824	ABUW_1824
Intra	19	K[325.13]VLTIIDK-LNQITSDTDKNYM[147.04]MSQVK[325.13]VHR	4598.28	4597.29	1125.63	2720.26	1125.63	2720.25	K[325.13]VLTIIDK	LNQITSDTDKNYM[147.04]MSQVK[325.13]VHR	0	0	KVLTIIDK	LNQITSDTDKNYMMSQVKVHR	pdAbAB5075_040516	pdAbAB5075_040516	pdAbAB5075_040516-pdAbAB5075_040516	153	1	149	1	ABUW_2679	ABUW_2679	U	U	UU	Uncharacterized protein	Uncharacterized protein	ABUW_2679	ABUW_2679
Intra	19	KVDLTK[325.13]YNDHYR-LGK[325.13]NQVLSLPNITGIEGSR	4692.41	4691.38	1747.82	2192.15	1747.82	2192.14	KVDLTK[325.13]YNDHYR	LGK[325.13]NQVLSLPNITGIEGSR	0	0	KVDLTKYNDHYR	LGKNQVLSLPNITGIEGSR	pdAbAB5075_097123	pdAbAB5075_097123	pdAbAB5075_097123-pdAbAB5075_097123	104	1	309	1	ABUW_0514	ABUW_0514	U	U	UU	Uncharacterized protein	Uncharacterized protein	ABUW_0514	ABUW_0514
Intra	19	LDYLPVK[325.13]VSHIDGK-TSYGTFDTVK[325.13]VVLQHK	4552.33	4550.31	1779.91	2019	1779.9	2018.99	LDYLPVK[325.13]VSHIDGK	TSYGTFDTVK[325.13]VVLQHK	0	0	LDYLPVKVSHIDGK	TSYGTFDTVKVVLQHK	pdAbAB5075_098352	pdAbAB5075_098352	pdAbAB5075_098352-pdAbAB5075_098352	215	1	189	1	ABUW_0459	ABUW_0459	U	U	UU	Uncharacterized protein	Uncharacterized protein	ABUW_0459	ABUW_0459
Intra	19	AHVM[147.04]LNNAHASPGAIDGMSGK[325.13]NTLK-GAK[325.13]QLYLFNSR	4992.45	4990.45	2746.3	1492.74	2746.28	1492.73	AHVM[147.04]LNNAHASPGAIDGMSGK[325.13]NTLK	GAK[325.13]QLYLFNSR	0	0	AHVMLNNAHASPGAIDGMSGKNTLK	GAKQLYLFNSR	pdAbAB5075_077989	pdAbAB5075_077989	pdAbAB5075_077989-pdAbAB5075_077989	163	1	291	1	ABUW_1189	ABUW_1189	M	M	MM	ErfK/YbiS/YcfS/YnhG family (PROTEIN ERFK/SRFK) (Peptidase) (Uncharacterized protein)	ErfK/YbiS/YcfS/YnhG family (PROTEIN ERFK/SRFK) (Peptidase) (Uncharacterized protein)	ABUW_1189	ABUW_1189
Intra	19	IIK[325.13]MR-K[325.13]HYR	2407.22	2407.22	856.449	799.363	856.448	799.361	IIK[325.13]MR	K[325.13]HYR	0	0	IIKMR	KHYR	pdAbAB5075_088653	pdAbAB5075_088653	pdAbAB5075_088653-pdAbAB5075_088653	76	1	81	1	RplU	RplU	S	S	SS	50S ribosomal protein L21	50S ribosomal protein L21	ABUW_0848	ABUW_0848
Intra	19	K[325.13]FAVLGYDDAQK-VGAQAVLSDISNFAAK[325.13]FNNGQVDMVGAPAYAYKPLELNK	6611.34	6609.23	1550.73	4307.1	1550.73	4307.12	K[325.13]FAVLGYDDAQK	VGAQAVLSDISNFAAK[325.13]FNNGQVDMVGAPAYAYKPLELNK	0	0	KFAVLGYDDAQK	VGAQAVLSDISNFAAKFNNGQVDMVGAPAYAYKPLELNK	pdAbAB5075_000167	pdAbAB5075_000167	pdAbAB5075_000167-pdAbAB5075_000167	163	1	195	1	ABUW_0009	ABUW_0009	M	M	MM	AdeT (Putative RND efflux pump) (RND transporter) (RND type efflux pump)	AdeT (Putative RND efflux pump) (RND transporter) (RND type efflux pump)	ABUW_0009	ABUW_0009
Intra	19	NAIQTLK[325.13]NYK-WNVWQVLTNPAMSSATPSAATK[325.13]K	4826.36	4824.39	1388.69	2684.29	1388.69	2684.29	NAIQTLK[325.13]NYK	WNVWQVLTNPAMSSATPSAATK[325.13]K	0	0	NAIQTLKNYK	WNVWQVLTNPAMSSATPSAATKK	pdAbAB5075_049412	pdAbAB5075_049412	pdAbAB5075_049412-pdAbAB5075_049412	265	1	312	1	ABUW_2363	ABUW_2363	U	U	UU	Uncharacterized protein	Uncharacterized protein	ABUW_2363	ABUW_2363
Homo	18	ESAEELSK[325.13]R-KESAEELSK[325.13]R	3368.61	3368.61	1372.65	1244.55	1372.65	1244.55	KESAEELSK[325.13]R	ESAEELSK[325.13]R	0.0039884	0.010996	KESAEELSKR	ESAEELSKR	pdAbAB5075_010746	pdAbAB5075_010746	pdAbAB5075_010746-pdAbAB5075_010746	227	1	227	1	ArsH	ArsH	M	M	MM	ArsH (Arsenic resistance protein) (Arsenic resistance protein ArsH) (Arsenical resistance protein ArsH)	ArsH (Arsenic resistance protein) (Arsenic resistance protein ArsH) (Arsenical resistance protein ArsH)	ABUW_3671	ABUW_3671
Inter	18	AGDAVTNTAQK[325.13]TENKM-YHFK[325.13]NSTR	3876.81	3874.8	1248.55	1874.84	1248.55	1874.83	YHFK[325.13]NSTR	AGDAVTNTAQK[325.13]TENKM	0	0	YHFKNSTR	AGDAVTNTAQKTENKM	pdAbAB5075_013184	pdAbAB5075_092362	pdAbAB5075_013184-pdAbAB5075_092362	103	1	41	1	OmpW	EcnB	M	M	MM	Outer membrane protein W (Putative outer membrane protein W)	Entericidin (Entericidin EcnAB) (Uncharacterized protein)	ABUW_3583	ABUW_0687
Inter	18	VLAAK[325.13]GPTSAQAVVK-YHFK[325.13]NSTR	3635.85	3635.85	1248.56	1635.89	1248.55	1635.88	YHFK[325.13]NSTR	VLAAK[325.13]GPTSAQAVVK	0	0	YHFKNSTR	VLAAKGPTSAQAVVK	pdAbAB5075_013184	pdAbAB5075_094118	pdAbAB5075_013184-pdAbAB5075_094118	103	1	40	1	OmpW	ABUW_0630	M	U	MU	Outer membrane protein W (Putative outer membrane protein W)	Uncharacterized protein	ABUW_3583	ABUW_0630
Inter	18	AETQK[325.13]QIR-VFFDTNK[325.13]SNIK	3429.68	3429.69	1169.57	1508.71	1169.57	1508.71	AETQK[325.13]QIR	VFFDTNK[325.13]SNIK	0	0	AETQKQIR	VFFDTNKSNIK	pdAbAB5075_069610	pdAbAB5075_093491	pdAbAB5075_069610-pdAbAB5075_093491	34	1	235	1	ABUW_1536	OmpA	U	M	MU	Signal peptide protein (Uncharacterized protein)	Membrane protein (Outer membrane protein A)	ABUW_1536	ABUW_0649
Inter	18	TK[325.13]EGR-VC[160.03]AK[325.13]K	2339.13	2339.13	801.37	786.351	801.369	786.351	VC[160.03]AK[325.13]K	TK[325.13]EGR	0.0057082	0.0003876	VCAKK	TKEGR	pdAbAB5075_069610	pdAbAB5075_093491	pdAbAB5075_069610-pdAbAB5075_093491	41	1	319	1	ABUW_1536	OmpA	U	M	MU	Signal peptide protein (Uncharacterized protein)	Membrane protein (Outer membrane protein A)	ABUW_1536	ABUW_0649
Inter	18	NPDGSVQLIMPGSITFDTNK[325.13]SNIKPNFYATLDK-VFFDTNK[325.13]SNIK	6083.09	6081.98	1508.71	3821.86	1508.71	3821.85	VFFDTNK[325.13]SNIK	NPDGSVQLIMPGSITFDTNK[325.13]SNIKPNFYATLDK	0	0	VFFDTNKSNIK	NPDGSVQLIMPGSITFDTNKSNIKPNFYATLDK	pdAbAB5075_093491	pdAbAB5075_029110	pdAbAB5075_029110-pdAbAB5075_093491	235	1	117	1	OmpA	YiaD	M	M	MM	Membrane protein (Outer membrane protein A)	Membrane protein (OmpA/MotB domain protein) (Outer membrane lipoprotein omp16) (Putative outer membrane lipoprotein)	ABUW_0649	ABUW_3045
Inter	18	IALAK[325.13]YEK-SSYAAEQGLLLLQQANLNNQIELYK[325.13]TLGGGLK	5527.83	5526.86	1131.58	3643.87	1131.58	3643.87	IALAK[325.13]YEK	SSYAAEQGLLLLQQANLNNQIELYK[325.13]TLGGGLK	0	0	IALAKYEK	SSYAAEQGLLLLQQANLNNQIELYKTLGGGLK	pdAbAB5075_058689	pdAbAB5075_088913	pdAbAB5075_058689-pdAbAB5075_088913	369	1	458	1	AdeC	AdeK	M	M	MM	Multidrug efflux protein AdeC (RND efflux system, outer membrane lipoprotein, NodT family) (RND efflux system, outer membrane lipoprotein,NodT family)	AdeK (Adenine deaminase) (Multidrug efflux protein AdeK) (RND efflux system, outer membrane lipoprotein CmeC) (Uncharacterized protein)	ABUW_1976	ABUW_0842
Intra	18	EVEVK[325.13]TQLYTALLNSYQQLR-IAK[325.13]AGEIGNVR	4669.38	4667.39	1323.68	2592.3	1323.68	2592.31	IAK[325.13]AGEIGNVR	EVEVK[325.13]TQLYTALLNSYQQLR	0	0	IAKAGEIGNVR	EVEVKTQLYTALLNSYQQLR	pdAbAB5075_002435	pdAbAB5075_002435	pdAbAB5075_002435-pdAbAB5075_002435	411	1	393	1	Ptk	Ptk	S	S	SS	Tyrosine-protein kinase ptk	Tyrosine-protein kinase ptk	ABUW_3833	ABUW_3833
Intra	18	AKPTQMIANAQTTWLDPIK[325.13]TEIR-KVELGSVK[325.13]LDSVSK	5259.7	5258.73	1684.89	2822.43	1684.89	2822.43	KVELGSVK[325.13]LDSVSK	AKPTQMIANAQTTWLDPIK[325.13]TEIR	0	0	KVELGSVKLDSVSK	AKPTQMIANAQTTWLDPIKTEIR	pdAbAB5075_023581	pdAbAB5075_023581	pdAbAB5075_023581-pdAbAB5075_023581	114	1	341	1	FilF	FilF	M	M	MM	FilF	FilF	ABUW_3240	ABUW_3240
Intra	18	AVHNYITVGNK[325.13]VSYNTIMQDAGVTANTR-FK[325.13]QSR	4846.35	4846.36	861.4	3233.56	861.398	3233.54	FK[325.13]QSR	AVHNYITVGNK[325.13]VSYNTIMQDAGVTANTR	0	0	FKQSR	AVHNYITVGNKVSYNTIMQDAGVTANTR	pdAbAB5075_035233	pdAbAB5075_035233	pdAbAB5075_035233-pdAbAB5075_035233	65	1	115	1	ABUW_2845	ABUW_2845	S	S	SS	21 kDa hemolysin (Signal peptide protein) (Uncharacterized protein)	21 kDa hemolysin (Signal peptide protein) (Uncharacterized protein)	ABUW_2845	ABUW_2845
Intra	18	EHSANEK[325.13]NAQALASR-MDEAK[325.13]K	3490.62	3490.62	917.383	1821.83	917.38	1821.82	MDEAK[325.13]K	EHSANEK[325.13]NAQALASR	0	0	MDEAKK	EHSANEKNAQALASR	pdAbAB5075_040516	pdAbAB5075_040516	pdAbAB5075_040516-pdAbAB5075_040516	84	1	99	1	ABUW_2679	ABUW_2679	U	U	UU	Uncharacterized protein	Uncharacterized protein	ABUW_2679	ABUW_2679
Intra	18	KVLTIIDK[325.13]QLIPNTK-NSELK[325.13]NMLVQTR	4301.27	4300.28	1628.78	1920.1	1628.78	1920.09	NSELK[325.13]NMLVQTR	KVLTIIDK[325.13]QLIPNTK	0	0	NSELKNMLVQTR	KVLTIIDKQLIPNTK	pdAbAB5075_040516	pdAbAB5075_040516	pdAbAB5075_040516-pdAbAB5075_040516	172	1	160	1	ABUW_2679	ABUW_2679	U	U	UU	Uncharacterized protein	Uncharacterized protein	ABUW_2679	ABUW_2679
Intra	18	GYEVTDTK[325.13]EGIHFGGLIGR-TYNLEK[325.13]NNGPNSLHSGNPGFDK	5595.65	5595.64	2245.07	2599.16	2245.07	2599.16	GYEVTDTK[325.13]EGIHFGGLIGR	TYNLEK[325.13]NNGPNSLHSGNPGFDK	0	0	GYEVTDTKEGIHFGGLIGR	TYNLEKNNGPNSLHSGNPGFDK	pdAbAB5075_032712	pdAbAB5075_032712	pdAbAB5075_032712-pdAbAB5075_032712	90	1	122	1	ABUW_2933	ABUW_2933	S	S	SS	Aldose 1-epimerase (EC 5.1.3.3) (Galactose mutarotase)	Aldose 1-epimerase (EC 5.1.3.3) (Galactose mutarotase)	ABUW_2933	ABUW_2933
Intra	18	KSIEQK[325.13]AK-NAEGFLAQQK[325.13]AFKPVPSTGKPDPALVEAFLK	5373.8	5373.8	1127.58	3494.82	1127.58	3494.81	KSIEQK[325.13]AK	NAEGFLAQQK[325.13]AFKPVPSTGKPDPALVEAFLK	0	0	KSIEQKAK	NAEGFLAQQKAFKPVPSTGKPDPALVEAFLK	pdAbAB5075_045236	pdAbAB5075_045236	pdAbAB5075_045236-pdAbAB5075_045236	185	1	152	1	ABUW_2504	ABUW_2504	S	S	SS	Catalase-related peroxidase (EC 1.11.1.-)	Catalase-related peroxidase (EC 1.11.1.-)	ABUW_2504	ABUW_2504
Intra	18	AQSVK[325.13]NYLAGK-NPDGSVQLIMPGSITFDTNKSNIK[325.13]PNFYATLDK	5948	5947.97	1374.69	3821.88	1374.68	3821.85	AQSVK[325.13]NYLAGK	NPDGSVQLIMPGSITFDTNKSNIK[325.13]PNFYATLDK	0	0	AQSVKNYLAGK	NPDGSVQLIMPGSITFDTNKSNIKPNFYATLDK	pdAbAB5075_029110	pdAbAB5075_029110	pdAbAB5075_029110-pdAbAB5075_029110	170	1	121	1	YiaD	YiaD	M	M	MM	Membrane protein (OmpA/MotB domain protein) (Outer membrane lipoprotein omp16) (Putative outer membrane lipoprotein)	Membrane protein (OmpA/MotB domain protein) (Outer membrane lipoprotein omp16) (Putative outer membrane lipoprotein)	ABUW_3045	ABUW_3045
Intra	18	DQYK[325.13]PEIAK-VFFDTNK[325.13]SNIKDQYKPEIAK	4622.28	4620.28	2581.27	1287.6	2581.27	1287.6	VFFDTNK[325.13]SNIKDQYKPEIAK	DQYK[325.13]PEIAK	0	0	VFFDTNKSNIKDQYKPEIAK	DQYKPEIAK	pdAbAB5075_093491	pdAbAB5075_093491	pdAbAB5075_093491-pdAbAB5075_093491	235	1	243	1	OmpA	OmpA	M	M	MM	Membrane protein (Outer membrane protein A)	Membrane protein (Outer membrane protein A)	ABUW_0649	ABUW_0649
Intra	18	DQYKPEIAK[325.13]VAEK-VFFDTNK[325.13]SNIK	3975.97	3974.96	1714.84	1508.71	1714.84	1508.71	DQYKPEIAK[325.13]VAEK	VFFDTNK[325.13]SNIK	0	0	DQYKPEIAKVAEK	VFFDTNKSNIK	pdAbAB5075_093491	pdAbAB5075_093491	pdAbAB5075_093491-pdAbAB5075_093491	248	1	235	1	OmpA	OmpA	M	M	MM	Membrane protein (Outer membrane protein A)	Membrane protein (Outer membrane protein A)	ABUW_0649	ABUW_0649
Intra	18	DDPK[325.13]FK-IK[325.13]STGK	2526.23	2526.23	829.419	945.409	829.418	945.408	IK[325.13]STGK	DDPK[325.13]FK	0	0	IKSTGK	DDPKFK	pdAbAB5075_050360	pdAbAB5075_050360	pdAbAB5075_050360-pdAbAB5075_050360	34	1	240	1	GltI	GltI	M	M	MM	ABC transporter substrate-binding protein (Glutamate Aspartate periplasmic binding protein GltI (TC 3.A.1.3.4)) (Glutamate/aspartate ABC transporter substrate-binding protein) (Glutamate/aspartate ABC transporter, periplasmic glutamate/aspartate-binding protein)	ABC transporter substrate-binding protein (Glutamate Aspartate periplasmic binding protein GltI (TC 3.A.1.3.4)) (Glutamate/aspartate ABC transporter substrate-binding protein) (Glutamate/aspartate ABC transporter, periplasmic glutamate/aspartate-binding protein)	ABUW_2333	ABUW_2333
Intra	18	AALGTLIGAAAGYGISK[325.13]SNANSSR-NPDGSVQLIMPGSITFDTNKSNIK[325.13]PNFYATLDK	7021.47	7019.47	3821.85	2446.21	3821.85	2446.21	NPDGSVQLIMPGSITFDTNKSNIK[325.13]PNFYATLDK	AALGTLIGAAAGYGISK[325.13]SNANSSR	0	0	NPDGSVQLIMPGSITFDTNKSNIKPNFYATLDK	AALGTLIGAAAGYGISKSNANSSR	pdAbAB5075_029110	pdAbAB5075_029110	pdAbAB5075_029110-pdAbAB5075_029110	121	1	50	1	YiaD	YiaD	M	M	MM	Membrane protein (OmpA/MotB domain protein) (Outer membrane lipoprotein omp16) (Putative outer membrane lipoprotein)	Membrane protein (OmpA/MotB domain protein) (Outer membrane lipoprotein omp16) (Putative outer membrane lipoprotein)	ABUW_3045	ABUW_3045
Intra	18	EPIDQSTK[325.13]LYVNLLGVAEANKNDPIYTK-VEVNK[325.13]PVSEFADIK	5853.94	5851.94	3329.67	1770.87	3329.67	1770.87	EPIDQSTK[325.13]LYVNLLGVAEANKNDPIYTK	VEVNK[325.13]PVSEFADIK	0	0	EPIDQSTKLYVNLLGVAEANKNDPIYTK	VEVNKPVSEFADIK	pdAbAB5075_036168	pdAbAB5075_036168	pdAbAB5075_036168-pdAbAB5075_036168	237	1	284	1	ABUW_2820	ABUW_2820	U	U	UU	Methionine ABC transporter substrate-binding protein (Uncharacterized protein)	Methionine ABC transporter substrate-binding protein (Uncharacterized protein)	ABUW_2820	ABUW_2820
Homo	17	GQQQGSNQK[325.13]DSGQQNSNNNQQR-GQQQGSNQK[325.13]DSGQQNSNNNQQR	6035.67	6033.64	2641.12	2641.12	2641.11	2641.11	GQQQGSNQK[325.13]DSGQQNSNNNQQR	GQQQGSNQK[325.13]DSGQQNSNNNQQR	0	0	GQQQGSNQKDSGQQNSNNNQQR	GQQQGSNQKDSGQQNSNNNQQR	pdAbAB5075_047237	pdAbAB5075_047237	pdAbAB5075_047237-pdAbAB5075_047237	60	1	60	1	ABUW_2439	ABUW_2439	U	U	UU	TPR repeat containing protein (Uncharacterized protein)	TPR repeat containing protein (Uncharacterized protein)	ABUW_2439	ABUW_2439
Homo	17	VC[160.03]AK[325.13]K-VC[160.03]AK[325.13]K	2354.15	2354.15	801.37	801.37	801.369	801.369	VC[160.03]AK[325.13]K	VC[160.03]AK[325.13]K	0.010068	0.008642	VCAKK	VCAKK	pdAbAB5075_069610	pdAbAB5075_069610	pdAbAB5075_069610-pdAbAB5075_069610	41	1	41	1	ABUW_1536	ABUW_1536	U	U	UU	Signal peptide protein (Uncharacterized protein)	Signal peptide protein (Uncharacterized protein)	ABUW_1536	ABUW_1536
Homo	17	AGDAVTNTAQK[325.13]TENK-AGDAVTNTAQK[325.13]TENKM	4370.06	4370.03	1874.83	1743.79	1874.83	1743.79	AGDAVTNTAQK[325.13]TENKM	AGDAVTNTAQK[325.13]TENK	0	0	AGDAVTNTAQKTENKM	AGDAVTNTAQKTENK	pdAbAB5075_092362	pdAbAB5075_092362	pdAbAB5075_092362-pdAbAB5075_092362	41	1	41	1	EcnB	EcnB	M	M	MM	Entericidin (Entericidin EcnAB) (Uncharacterized protein)	Entericidin (Entericidin EcnAB) (Uncharacterized protein)	ABUW_0687	ABUW_0687
Inter	17	VTPIQEVEFVSQLAHTQLPFSEK[325.13]VQANVK-VTVTIDPTSK[325.13]K	5600.91	5598.9	1384.71	3462.78	1384.71	3462.77	VTVTIDPTSK[325.13]K	VTPIQEVEFVSQLAHTQLPFSEK[325.13]VQANVK	0	0	VTVTIDPTSKK	VTPIQEVEFVSQLAHTQLPFSEKVQANVK	pdAbAB5075_043935	pdAbAB5075_096109	pdAbAB5075_043935-pdAbAB5075_096109	136	1	194	1	ABUW_2554	Oxa-23	S	S	SS	Putative hemolysin	Beta-lactamase OXA-23 (Beta-lactamase oxa23) (BlaOXA-23) (Carbapenem-hydrolyzing beta-lactamase OXA-23) (Carbapenemase OXA-23) (Class D beta-lactamase OXA-23) (Class D beta-lactamase Oxa-23) (OXA-23) (OXA-23 class D beta-lactamase) (OXA23 carbapenemase)	ABUW_2554	ABUW_0563
Inter	17	LNK[325.13]VMEK-YHFK[325.13]NSTR	3057.48	3057.48	1057.52	1248.56	1057.51	1248.55	LNK[325.13]VMEK	YHFK[325.13]NSTR	0	0	LNKVMEK	YHFKNSTR	pdAbAB5075_062557	pdAbAB5075_013184	pdAbAB5075_013184-pdAbAB5075_062557	140	1	103	1	ABUW_1844	OmpW	U	M	MU	Uncharacterized protein	Outer membrane protein W (Putative outer membrane protein W)	ABUW_1844	ABUW_3583
Inter	17	AQSVK[325.13]NYLAGK-VTPIQEVEFVSQLAHTQLPFSEK[325.13]VQANVK	5590.83	5588.86	1374.68	3462.78	1374.68	3462.77	AQSVK[325.13]NYLAGK	VTPIQEVEFVSQLAHTQLPFSEK[325.13]VQANVK	0	0	AQSVKNYLAGK	VTPIQEVEFVSQLAHTQLPFSEKVQANVK	pdAbAB5075_029110	pdAbAB5075_096109	pdAbAB5075_029110-pdAbAB5075_096109	170	1	194	1	YiaD	Oxa-23	M	S	SM	Membrane protein (OmpA/MotB domain protein) (Outer membrane lipoprotein omp16) (Putative outer membrane lipoprotein)	Beta-lactamase OXA-23 (Beta-lactamase oxa23) (BlaOXA-23) (Carbapenem-hydrolyzing beta-lactamase OXA-23) (Carbapenemase OXA-23) (Class D beta-lactamase OXA-23) (Class D beta-lactamase Oxa-23) (OXA-23) (OXA-23 class D beta-lactamase) (OXA23 carbapenemase)	ABUW_3045	ABUW_0563
Inter	17	IGTISFQDSDK[325.13]GLIITPALADLPSGTR-NPDGSVQLIMPGSITFDTNK[325.13]SNIKPNFYATLDK	7557.75	7555.78	3821.85	2982.52	3821.85	2982.52	NPDGSVQLIMPGSITFDTNK[325.13]SNIKPNFYATLDK	IGTISFQDSDK[325.13]GLIITPALADLPSGTR	0	0	NPDGSVQLIMPGSITFDTNKSNIKPNFYATLDK	IGTISFQDSDKGLIITPALADLPSGTR	pdAbAB5075_029110	pdAbAB5075_101390	pdAbAB5075_029110-pdAbAB5075_101390	117	1	68	1	YiaD	SodC	M	S	SM	Membrane protein (OmpA/MotB domain protein) (Outer membrane lipoprotein omp16) (Putative outer membrane lipoprotein)	Superoxide dismutase [Cu-Zn] (EC 1.15.1.1)	ABUW_3045	ABUW_0339
Inter	17	SNIKDQYKPEIAK[325.13]VAEK-VTPIQEVEFVSQLAHTQLPFSEK[325.13]VQANVK	6373.28	6371.27	3462.77	2157.09	3462.77	2157.1	VTPIQEVEFVSQLAHTQLPFSEK[325.13]VQANVK	SNIKDQYKPEIAK[325.13]VAEK	0	0	VTPIQEVEFVSQLAHTQLPFSEKVQANVK	SNIKDQYKPEIAKVAEK	pdAbAB5075_096109	pdAbAB5075_093491	pdAbAB5075_093491-pdAbAB5075_096109	194	1	248	1	Oxa-23	OmpA	S	M	SM	Beta-lactamase OXA-23 (Beta-lactamase oxa23) (BlaOXA-23) (Carbapenem-hydrolyzing beta-lactamase OXA-23) (Carbapenemase OXA-23) (Class D beta-lactamase OXA-23) (Class D beta-lactamase Oxa-23) (OXA-23) (OXA-23 class D beta-lactamase) (OXA23 carbapenemase)	Membrane protein (Outer membrane protein A)	ABUW_0563	ABUW_0649
Intra	17	QK[325.13]QLDTILQDR-SLNDADVK[325.13]MATTYQIVLHALPMGGR	5204.67	5202.6	2897.42	1553.77	2897.41	1553.77	SLNDADVK[325.13]MATTYQIVLHALPMGGR	QK[325.13]QLDTILQDR	0	0	SLNDADVKMATTYQIVLHALPMGGR	QKQLDTILQDR	pdAbAB5075_013205	pdAbAB5075_013205	pdAbAB5075_013205-pdAbAB5075_013205	52	1	102	1	ABUW_3582	ABUW_3582	U	U	UU	Putative secreted protein (Uncharacterized protein)	Putative secreted protein (Uncharacterized protein)	ABUW_3582	ABUW_3582
Intra	17	EHSANEK[325.13]NAQALASR-K[325.13]YAEMM[147.04]IK	3800.79	3798.78	1821.84	1225.54	1821.82	1225.54	EHSANEK[325.13]NAQALASR	K[325.13]YAEMM[147.04]IK	0	0	EHSANEKNAQALASR	KYAEMMIK	pdAbAB5075_040516	pdAbAB5075_040516	pdAbAB5075_040516-pdAbAB5075_040516	99	1	85	1	ABUW_2679	ABUW_2679	U	U	UU	Uncharacterized protein	Uncharacterized protein	ABUW_2679	ABUW_2679
Intra	17	HLK[325.13]AAEDIFK-VLTIIDK[325.13]QLIPNTK	3912.08	3911.08	1367.67	1792	1367.67	1792	HLK[325.13]AAEDIFK	VLTIIDK[325.13]QLIPNTK	0	0	HLKAAEDIFK	VLTIIDKQLIPNTK	pdAbAB5075_040516	pdAbAB5075_040516	pdAbAB5075_040516-pdAbAB5075_040516	187	1	160	1	ABUW_2679	ABUW_2679	U	U	UU	Uncharacterized protein	Uncharacterized protein	ABUW_2679	ABUW_2679
Intra	17	MLNALIGLENQK[325.13]TDINEIFK-VTPIQEVEFVSQLAHTQLPFSEK[325.13]VQANVK	6716.41	6714.43	2500.25	3462.77	2500.25	3462.77	MLNALIGLENQK[325.13]TDINEIFK	VTPIQEVEFVSQLAHTQLPFSEK[325.13]VQANVK	0	0	MLNALIGLENQKTDINEIFK	VTPIQEVEFVSQLAHTQLPFSEKVQANVK	pdAbAB5075_096109	pdAbAB5075_096109	pdAbAB5075_096109-pdAbAB5075_096109	94	1	194	1	Oxa-23	Oxa-23	S	S	SS	Beta-lactamase OXA-23 (Beta-lactamase oxa23) (BlaOXA-23) (Carbapenem-hydrolyzing beta-lactamase OXA-23) (Carbapenemase OXA-23) (Class D beta-lactamase OXA-23) (Class D beta-lactamase Oxa-23) (OXA-23) (OXA-23 class D beta-lactamase) (OXA23 carbapenemase)	Beta-lactamase OXA-23 (Beta-lactamase oxa23) (BlaOXA-23) (Carbapenem-hydrolyzing beta-lactamase OXA-23) (Carbapenemase OXA-23) (Class D beta-lactamase OXA-23) (Class D beta-lactamase Oxa-23) (OXA-23) (OXA-23 class D beta-lactamase) (OXA23 carbapenemase)	ABUW_0563	ABUW_0563
Intra	17	K[325.13]LSGGIR-VGGSAQTK[325.13]IIK	2976.58	2975.58	926.483	1297.69	926.482	1297.69	K[325.13]LSGGIR	VGGSAQTK[325.13]IIK	0	0	KLSGGIR	VGGSAQTKIIK	pdAbAB5075_007275	pdAbAB5075_007275	pdAbAB5075_007275-pdAbAB5075_007275	389	1	385	1	AtpA	AtpA	S	S	SS	ATP synthase subunit alpha (EC 3.6.3.14) (ATP synthase F1 sector subunit alpha) (F-ATPase subunit alpha)	ATP synthase subunit alpha (EC 3.6.3.14) (ATP synthase F1 sector subunit alpha) (F-ATPase subunit alpha)	ABUW_3734	ABUW_3734
Intra	17	GYEVTDTK[325.13]EGIHFGGLIGR-IGNAK[325.13]FSLDGK	4343.13	4342.13	1345.65	2245.07	1345.65	2245.07	IGNAK[325.13]FSLDGK	GYEVTDTK[325.13]EGIHFGGLIGR	0	0	IGNAKFSLDGK	GYEVTDTKEGIHFGGLIGR	pdAbAB5075_032712	pdAbAB5075_032712	pdAbAB5075_032712-pdAbAB5075_032712	110	1	90	1	ABUW_2933	ABUW_2933	S	S	SS	Aldose 1-epimerase (EC 5.1.3.3) (Galactose mutarotase)	Aldose 1-epimerase (EC 5.1.3.3) (Galactose mutarotase)	ABUW_2933	ABUW_2933
Intra	17	TLADETGVTLTGTIVK[325.13]HIAGDHYEFK-VGDK[325.13]VR	4634.31	4633.33	869.428	3012.5	869.424	3012.47	VGDK[325.13]VR	TLADETGVTLTGTIVK[325.13]HIAGDHYEFK	0	0	VGDKVR	TLADETGVTLTGTIVKHIAGDHYEFK	pdAbAB5075_071264	pdAbAB5075_071264	pdAbAB5075_071264-pdAbAB5075_071264	94	1	59	1	ABUW_1471	ABUW_1471	U	U	UU	DNA-binding protein (Uncharacterized protein)	DNA-binding protein (Uncharacterized protein)	ABUW_1471	ABUW_1471
Intra	17	IIK[325.13]M[147.04]R-K[325.13]HYR	2423.21	2423.21	799.363	872.443	799.361	872.443	K[325.13]HYR	IIK[325.13]M[147.04]R	0	0.000777	KHYR	IIKMR	pdAbAB5075_088653	pdAbAB5075_088653	pdAbAB5075_088653-pdAbAB5075_088653	81	1	76	1	RplU	RplU	S	S	SS	50S ribosomal protein L21	50S ribosomal protein L21	ABUW_0848	ABUW_0848
Intra	17	THLPLFHAIQVNGQQIFDQASAAK[325.13]FFTR-TPAAM[147.04]NK[325.13]VWEQGAR	5904.88	5903.91	3381.7	1770.8	3381.69	1770.8	THLPLFHAIQVNGQQIFDQASAAK[325.13]FFTR	TPAAM[147.04]NK[325.13]VWEQGAR	0	0	THLPLFHAIQVNGQQIFDQASAAKFFTR	TPAAMNKVWEQGAR	pdAbAB5075_002049	pdAbAB5075_002049	pdAbAB5075_002049-pdAbAB5075_002049	132	1	88	1	DsbA	DsbA	S	S	SS	Thiol:disulfide interchange protein	Thiol:disulfide interchange protein	ABUW_3846	ABUW_3846
Intra	17	AK[325.13]FER-NK[325.13]PHVNVGTIGHVDHGK	3603.78	3602.77	2004.98	846.388	2004.98	846.387	NK[325.13]PHVNVGTIGHVDHGK	AK[325.13]FER	0	0	NKPHVNVGTIGHVDHGK	AKFER	pdAbAB5075_012679	pdAbAB5075_012679	pdAbAB5075_012679-pdAbAB5075_012679	10	1	5	1	TufA	TufA	S	S	SS	Elongation factor Tu (EF-Tu)	Elongation factor Tu (EF-Tu)	ABUW_3060	ABUW_3060
Intra	17	MNLSAEDK[325.13]LK-YQK[325.13]MLR	3130.53	3130.53	1034.49	1344.63	1034.49	1344.62	YQK[325.13]MLR	MNLSAEDK[325.13]LK	0	0	YQKMLR	MNLSAEDKLK	pdAbAB5075_000167	pdAbAB5075_000167	pdAbAB5075_000167-pdAbAB5075_000167	293	1	288	1	ABUW_0009	ABUW_0009	M	M	MM	AdeT (Putative RND efflux pump) (RND transporter) (RND type efflux pump)	AdeT (Putative RND efflux pump) (RND transporter) (RND type efflux pump)	ABUW_0009	ABUW_0009
Inter	16	AETIHVIHQFK[325.13]ANHR-VK[325.13]QAAEQLR	3989.04	3987.02	1996.99	1238.62	1996.99	1238.63	AETIHVIHQFK[325.13]ANHR	VK[325.13]QAAEQLR	0	0	AETIHVIHQFKANHR	VKQAAEQLR	pdAbAB5075_017018	pdAbAB5075_063581	pdAbAB5075_017018-pdAbAB5075_063581	129	1	125	1	ABUW_3461	OmpH	U	M	MU	Uncharacterized protein	Membrane protein (Outer membrane protein) (Outer membrane protein H)	ABUW_3461	ABUW_1742
Inter	16	K[325.13]DAQH-THLPLFHAIQVNGQQIFDQASAAK[325.13]FFTR	4927.43	4927.42	794.321	3381.7	794.319	3381.69	K[325.13]DAQH	THLPLFHAIQVNGQQIFDQASAAK[325.13]FFTR	0	0	KDAQH	THLPLFHAIQVNGQQIFDQASAAKFFTR	pdAbAB5075_039407	pdAbAB5075_002049	pdAbAB5075_002049-pdAbAB5075_039407	110	1	132	1	ABUW_2724	DsbA	U	S	SU	Uncharacterized protein	Thiol:disulfide interchange protein	ABUW_2724	ABUW_3846
Inter	16	AALGTLIGAAAGYGISK[325.13]SNANSSR-VNAVK[325.13]QLLLR	4549.4	4547.39	2446.21	1349.77	2446.21	1349.77	AALGTLIGAAAGYGISK[325.13]SNANSSR	VNAVK[325.13]QLLLR	0	0	AALGTLIGAAAGYGISKSNANSSR	VNAVKQLLLR	pdAbAB5075_029110	pdAbAB5075_063596	pdAbAB5075_029110-pdAbAB5075_063596	50	1	309	1	YiaD	BamA	M	M	MM	Membrane protein (OmpA/MotB domain protein) (Outer membrane lipoprotein omp16) (Putative outer membrane lipoprotein)	Outer membrane protein assembly factor BamA	ABUW_3045	ABUW_1741
Inter	16	GLGGLNNK[325.13]LASLLENR-LSLELPAK[325.13]TDDLETQLK	4728.48	4726.46	1864.97	2110.08	1864.96	2110.07	GLGGLNNK[325.13]LASLLENR	LSLELPAK[325.13]TDDLETQLK	0	0	GLGGLNNKLASLLENR	LSLELPAKTDDLETQLK	pdAbAB5075_052084	pdAbAB5075_020075	pdAbAB5075_020075-pdAbAB5075_052084	790	1	49	1	LptD	LptE	M	M	MM	LPS-assembly protein LptD	LPS-assembly lipoprotein LptE	ABUW_2267	ABUW_3360
Inter	16	K[325.13]LNER-VTPIQEVEFVSQLAHTQLPFSEK[325.13]VQANVK	5071.61	5069.57	855.409	3462.76	855.409	3462.77	K[325.13]LNER	VTPIQEVEFVSQLAHTQLPFSEK[325.13]VQANVK	0.0036276	0	KLNER	VTPIQEVEFVSQLAHTQLPFSEKVQANVK	pdAbAB5075_093491	pdAbAB5075_096109	pdAbAB5075_093491-pdAbAB5075_096109	274	1	194	1	OmpA	Oxa-23	M	S	SM	Membrane protein (Outer membrane protein A)	Beta-lactamase OXA-23 (Beta-lactamase oxa23) (BlaOXA-23) (Carbapenem-hydrolyzing beta-lactamase OXA-23) (Carbapenemase OXA-23) (Class D beta-lactamase OXA-23) (Class D beta-lactamase Oxa-23) (OXA-23) (OXA-23 class D beta-lactamase) (OXA23 carbapenemase)	ABUW_0649	ABUW_0563
Inter	16	SNIK[325.13]DQYKPEIAK-VTPIQEVEFVSQLAHTQLPFSEK[325.13]VQANVK	5945.04	5944.02	3462.76	1729.85	3462.77	1729.85	VTPIQEVEFVSQLAHTQLPFSEK[325.13]VQANVK	SNIK[325.13]DQYKPEIAK	0	0	VTPIQEVEFVSQLAHTQLPFSEKVQANVK	SNIKDQYKPEIAK	pdAbAB5075_096109	pdAbAB5075_093491	pdAbAB5075_093491-pdAbAB5075_096109	194	1	239	1	Oxa-23	OmpA	S	M	SM	Beta-lactamase OXA-23 (Beta-lactamase oxa23) (BlaOXA-23) (Carbapenem-hydrolyzing beta-lactamase OXA-23) (Carbapenemase OXA-23) (Class D beta-lactamase OXA-23) (Class D beta-lactamase Oxa-23) (OXA-23) (OXA-23 class D beta-lactamase) (OXA23 carbapenemase)	Membrane protein (Outer membrane protein A)	ABUW_0563	ABUW_0649
Inter	16	NDIAPYLGFGFAPK[325.13]INK-NYDSK[325.13]IKPYVLLGAGHYK	5075.56	5074.57	2061.03	2262.14	2061.02	2262.13	NDIAPYLGFGFAPK[325.13]INK	NYDSK[325.13]IKPYVLLGAGHYK	0	0	NDIAPYLGFGFAPKINK	NYDSKIKPYVLLGAGHYK	pdAbAB5075_083399	pdAbAB5075_093491	pdAbAB5075_083399-pdAbAB5075_093491	178	1	118	1	CarO	OmpA	M	M	MM	Carbapenem-associated resistance protein (Outer membrane protein CarO) (Outer membrane protein G1b)	Membrane protein (Outer membrane protein A)	ABUW_1015	ABUW_0649
Intra	16	AAEDIFK[325.13]NMK-NYMMSQVK[325.13]VHR	3703.74	3702.73	1362.61	1588.71	1362.61	1588.71	AAEDIFK[325.13]NMK	NYMMSQVK[325.13]VHR	0	0	AAEDIFKNMK	NYMMSQVKVHR	pdAbAB5075_040516	pdAbAB5075_040516	pdAbAB5075_040516-pdAbAB5075_040516	194	1	149	1	ABUW_2679	ABUW_2679	U	U	UU	Uncharacterized protein	Uncharacterized protein	ABUW_2679	ABUW_2679
Intra	16	LNQITSDTDKNYMMSQVK[325.13]VHR-NHSK[325.13]ILNENHENLTDSQIFK	6033.9	6032.88	2704.26	2577.21	2704.26	2577.21	LNQITSDTDKNYMMSQVK[325.13]VHR	NHSK[325.13]ILNENHENLTDSQIFK	0	0	LNQITSDTDKNYMMSQVKVHR	NHSKILNENHENLTDSQIFK	pdAbAB5075_040516	pdAbAB5075_040516	pdAbAB5075_040516-pdAbAB5075_040516	149	1	42	1	ABUW_2679	ABUW_2679	U	U	UU	Uncharacterized protein	Uncharacterized protein	ABUW_2679	ABUW_2679
Intra	16	EWHLFFDLPADK[325.13]APPR-TEQTQVPVVAGYAEEALNSEYALK[325.13]DAK	6008.92	6006.9	3120.48	2135.01	3120.48	2135.01	TEQTQVPVVAGYAEEALNSEYALK[325.13]DAK	EWHLFFDLPADK[325.13]APPR	0	0	TEQTQVPVVAGYAEEALNSEYALKDAK	EWHLFFDLPADKAPPR	pdAbAB5075_067622	pdAbAB5075_067622	pdAbAB5075_067622-pdAbAB5075_067622	53	1	120	1	ABUW_1598	ABUW_1598	U	U	UU	Uncharacterized protein	Uncharacterized protein	ABUW_1598	ABUW_1598
Intra	16	NMLLLEESNGYK[325.13]IFGK-VTPIQEVEFVSQLAHTQLPFSEK[325.13]VQANVK	6268.16	6266.17	3462.78	2051.99	3462.77	2051.99	VTPIQEVEFVSQLAHTQLPFSEK[325.13]VQANVK	NMLLLEESNGYK[325.13]IFGK	0	0	VTPIQEVEFVSQLAHTQLPFSEKVQANVK	NMLLLEESNGYKIFGK	pdAbAB5075_096109	pdAbAB5075_096109	pdAbAB5075_096109-pdAbAB5075_096109	194	1	212	1	Oxa-23	Oxa-23	S	S	SS	Beta-lactamase OXA-23 (Beta-lactamase oxa23) (BlaOXA-23) (Carbapenem-hydrolyzing beta-lactamase OXA-23) (Carbapenemase OXA-23) (Class D beta-lactamase OXA-23) (Class D beta-lactamase Oxa-23) (OXA-23) (OXA-23 class D beta-lactamase) (OXA23 carbapenemase)	Beta-lactamase OXA-23 (Beta-lactamase oxa23) (BlaOXA-23) (Carbapenem-hydrolyzing beta-lactamase OXA-23) (Carbapenemase OXA-23) (Class D beta-lactamase OXA-23) (Class D beta-lactamase Oxa-23) (OXA-23) (OXA-23 class D beta-lactamase) (OXA23 carbapenemase)	ABUW_0563	ABUW_0563
Intra	16	K[325.13]IGTISFQDSDK-TVSDTAHALTTM[147.04]HTK[325.13]K	4242.07	4240.04	1953.92	1534.72	1953.91	1534.72	TVSDTAHALTTM[147.04]HTK[325.13]K	K[325.13]IGTISFQDSDK	0	0	TVSDTAHALTTMHTKK	KIGTISFQDSDK	pdAbAB5075_101390	pdAbAB5075_101390	pdAbAB5075_101390-pdAbAB5075_101390	41	1	57	1	SodC	SodC	S	S	SS	Superoxide dismutase [Cu-Zn] (EC 1.15.1.1)	Superoxide dismutase [Cu-Zn] (EC 1.15.1.1)	ABUW_0339	ABUW_0339
Intra	16	AALGTLIGAAAGYGISK[325.13]SNANSSR-SNIK[325.13]PNFYATLDK	4906.45	4904.43	2446.21	1706.81	2446.21	1706.82	AALGTLIGAAAGYGISK[325.13]SNANSSR	SNIK[325.13]PNFYATLDK	0	0	AALGTLIGAAAGYGISKSNANSSR	SNIKPNFYATLDK	pdAbAB5075_029110	pdAbAB5075_029110	pdAbAB5075_029110-pdAbAB5075_029110	50	1	121	1	YiaD	YiaD	M	M	MM	Membrane protein (OmpA/MotB domain protein) (Outer membrane lipoprotein omp16) (Putative outer membrane lipoprotein)	Membrane protein (OmpA/MotB domain protein) (Outer membrane lipoprotein omp16) (Putative outer membrane lipoprotein)	ABUW_3045	ABUW_3045
Intra	16	FAVLGYDDAQK[325.13]IMVQR-MDLTK[325.13]R	3761.84	3760.83	959.439	2049.98	959.438	2049.98	MDLTK[325.13]R	FAVLGYDDAQK[325.13]IMVQR	0.00057241	0	MDLTKR	FAVLGYDDAQKIMVQR	pdAbAB5075_000167	pdAbAB5075_000167	pdAbAB5075_000167-pdAbAB5075_000167	304	1	174	1	ABUW_0009	ABUW_0009	M	M	MM	AdeT (Putative RND efflux pump) (RND transporter) (RND type efflux pump)	AdeT (Putative RND efflux pump) (RND transporter) (RND type efflux pump)	ABUW_0009	ABUW_0009
Intra	16	MPDYWELFSPK[325.13]HGNAGSTNTFNGVNPEK-NTTDDK[325.13]PLPQISPLEGR	6162.89	6161.9	3333.49	2077.01	3333.47	2077	MPDYWELFSPK[325.13]HGNAGSTNTFNGVNPEK	NTTDDK[325.13]PLPQISPLEGR	0	0	MPDYWELFSPKHGNAGSTNTFNGVNPEK	NTTDDKPLPQISPLEGR	pdAbAB5075_007696	pdAbAB5075_007696	pdAbAB5075_007696-pdAbAB5075_007696	474	1	586	1	ABUW_3719	ABUW_3719	M	M	MM	TonB-dependent copper receptor	TonB-dependent copper receptor	ABUW_3719	ABUW_3719
Intra	16	AALGTLIGAAAGYGISK[325.13]SNANSSR-RVEISIYAK[325.13]Q	4601.35	4600.33	1402.71	2446.21	1402.71	2446.21	RVEISIYAK[325.13]Q	AALGTLIGAAAGYGISK[325.13]SNANSSR	0	0	RVEISIYAKQ	AALGTLIGAAAGYGISKSNANSSR	pdAbAB5075_029110	pdAbAB5075_029110	pdAbAB5075_029110-pdAbAB5075_029110	216	1	50	1	YiaD	YiaD	M	M	MM	Membrane protein (OmpA/MotB domain protein) (Outer membrane lipoprotein omp16) (Putative outer membrane lipoprotein)	Membrane protein (OmpA/MotB domain protein) (Outer membrane lipoprotein omp16) (Putative outer membrane lipoprotein)	ABUW_3045	ABUW_3045
Intra	16	K[325.13]GFESK-WNVWQVLTNPAMSSATPSAATK[325.13]K	4329.12	4327.1	891.398	2684.29	891.397	2684.29	K[325.13]GFESK	WNVWQVLTNPAMSSATPSAATK[325.13]K	0	0	KGFESK	WNVWQVLTNPAMSSATPSAATKK	pdAbAB5075_049412	pdAbAB5075_049412	pdAbAB5075_049412-pdAbAB5075_049412	144	1	312	1	ABUW_2363	ABUW_2363	U	U	UU	Uncharacterized protein	Uncharacterized protein	ABUW_2363	ABUW_2363
Homo	15	VK[325.13]QAAEQLR-VK[325.13]QAAEQLR	3228.66	3228.66	1238.63	1238.63	1238.63	1238.63	VK[325.13]QAAEQLR	VK[325.13]QAAEQLR	0	0	VKQAAEQLR	VKQAAEQLR	pdAbAB5075_063581	pdAbAB5075_063581	pdAbAB5075_063581-pdAbAB5075_063581	125	1	125	1	OmpH	OmpH	M	M	MM	Membrane protein (Outer membrane protein) (Outer membrane protein H)	Membrane protein (Outer membrane protein) (Outer membrane protein H)	ABUW_1742	ABUW_1742
Inter	15	K[325.13]ATADTAQAVENAAADVK-THLPLFHAIQVNGQQIFDQASAAK[325.13]FFTR	6105	6104.02	3382.68	1969.93	3381.69	1969.92	THLPLFHAIQVNGQQIFDQASAAK[325.13]FFTR	K[325.13]ATADTAQAVENAAADVK	0	0	THLPLFHAIQVNGQQIFDQASAAKFFTR	KATADTAQAVENAAADVK	pdAbAB5075_002049	pdAbAB5075_039407	pdAbAB5075_002049-pdAbAB5075_039407	132	1	92	1	DsbA	ABUW_2724	S	U	SU	Thiol:disulfide interchange protein	Uncharacterized protein	ABUW_3846	ABUW_2724
Inter	15	AALGTLIGAAAGYGISK[325.13]SNANSSR-AGDAVTNTAQK[325.13]TENKM	5072.49	5072.45	2446.21	1874.83	2446.21	1874.83	AALGTLIGAAAGYGISK[325.13]SNANSSR	AGDAVTNTAQK[325.13]TENKM	0	0	AALGTLIGAAAGYGISKSNANSSR	AGDAVTNTAQKTENKM	pdAbAB5075_029110	pdAbAB5075_092362	pdAbAB5075_029110-pdAbAB5075_092362	50	1	41	1	YiaD	EcnB	M	M	MM	Membrane protein (OmpA/MotB domain protein) (Outer membrane lipoprotein omp16) (Putative outer membrane lipoprotein)	Entericidin (Entericidin EcnAB) (Uncharacterized protein)	ABUW_3045	ABUW_0687
Inter	15	K[325.13]LNER-WK[325.13]GEKR	2607.3	2606.29	855.41	999.478	855.409	999.477	K[325.13]LNER	WK[325.13]GEKR	0.0032	0.0032	KLNER	WKGEKR	pdAbAB5075_093491	pdAbAB5075_096109	pdAbAB5075_093491-pdAbAB5075_096109	274	1	104	1	OmpA	Oxa-23	M	S	SM	Membrane protein (Outer membrane protein A)	Beta-lactamase OXA-23 (Beta-lactamase oxa23) (BlaOXA-23) (Carbapenem-hydrolyzing beta-lactamase OXA-23) (Carbapenemase OXA-23) (Class D beta-lactamase OXA-23) (Class D beta-lactamase Oxa-23) (OXA-23) (OXA-23 class D beta-lactamase) (OXA23 carbapenemase)	ABUW_0649	ABUW_0563
Inter	15	DQYKPEIAK[325.13]VAEK-WK[325.13]GEK	3309.63	3309.62	843.377	1714.84	843.376	1714.84	WK[325.13]GEK	DQYKPEIAK[325.13]VAEK	0.0007446	0.0007446	WKGEK	DQYKPEIAKVAEK	pdAbAB5075_096109	pdAbAB5075_093491	pdAbAB5075_093491-pdAbAB5075_096109	104	1	248	1	Oxa-23	OmpA	S	M	SM	Beta-lactamase OXA-23 (Beta-lactamase oxa23) (BlaOXA-23) (Carbapenem-hydrolyzing beta-lactamase OXA-23) (Carbapenemase OXA-23) (Class D beta-lactamase OXA-23) (Class D beta-lactamase Oxa-23) (OXA-23) (OXA-23 class D beta-lactamase) (OXA23 carbapenemase)	Membrane protein (Outer membrane protein A)	ABUW_0563	ABUW_0649
Inter	15	DQYKPEIAK[325.13]VAEK-NPDGSVQLIMPGSITFDTNK[325.13]SNIKPNFYATLDK	6290.13	6288.12	1714.85	3821.87	1714.84	3821.85	DQYKPEIAK[325.13]VAEK	NPDGSVQLIMPGSITFDTNK[325.13]SNIKPNFYATLDK	0	0	DQYKPEIAKVAEK	NPDGSVQLIMPGSITFDTNKSNIKPNFYATLDK	pdAbAB5075_093491	pdAbAB5075_029110	pdAbAB5075_029110-pdAbAB5075_093491	248	1	117	1	OmpA	YiaD	M	M	MM	Membrane protein (Outer membrane protein A)	Membrane protein (OmpA/MotB domain protein) (Outer membrane lipoprotein omp16) (Putative outer membrane lipoprotein)	ABUW_0649	ABUW_3045
Inter	15	AALGTLIGAAAGYGISK[325.13]SNANSSR-LSTQGFAWDQPIADNK[325.13]TK	5413.59	5413.65	2216.04	2446.21	2216.04	2446.21	LSTQGFAWDQPIADNK[325.13]TK	AALGTLIGAAAGYGISK[325.13]SNANSSR	0	0	LSTQGFAWDQPIADNKTK	AALGTLIGAAAGYGISKSNANSSR	pdAbAB5075_093491	pdAbAB5075_029110	pdAbAB5075_029110-pdAbAB5075_093491	317	1	50	1	OmpA	YiaD	M	M	MM	Membrane protein (Outer membrane protein A)	Membrane protein (OmpA/MotB domain protein) (Outer membrane lipoprotein omp16) (Putative outer membrane lipoprotein)	ABUW_0649	ABUW_3045
Intra	15	LVAK[325.13]GHGSEQPVADNTTEEGR-VTGVK[325.13]LDVGGHTDSTGNAAANK	5450.61	5450.61	2391.11	2308.1	2391.09	2308.09	LVAK[325.13]GHGSEQPVADNTTEEGR	VTGVK[325.13]LDVGGHTDSTGNAAANK	0	0	LVAKGHGSEQPVADNTTEEGR	VTGVKLDVGGHTDSTGNAAANK	pdAbAB5075_039210	pdAbAB5075_039210	pdAbAB5075_039210-pdAbAB5075_039210	442	1	398	1	ABUW_2730	ABUW_2730	M	M	MM	OmpA/MotB (Outer membrane lipoprotein omp16)	OmpA/MotB (Outer membrane lipoprotein omp16)	ABUW_2730	ABUW_2730
Intra	15	AAEDAK[325.13]R-KAEADAK[325.13]AK	2835.37	2835.37	956.421	1127.55	956.42	1127.55	AAEDAK[325.13]R	KAEADAK[325.13]AK	0	0	AAEDAKR	KAEADAKAK	pdAbAB5075_083952	pdAbAB5075_083952	pdAbAB5075_083952-pdAbAB5075_083952	234	4	223	5	TolA	TolA	M	M	MM	TolA protein (Tolerance to group A colicins single-stranded filamentous DNA phage)	TolA protein (Tolerance to group A colicins single-stranded filamentous DNA phage)	ABUW_0994	ABUW_0994
Intra	15	EHSANEK[325.13]NAQALASR-LKMDEAK[325.13]K	3731.81	3731.79	1821.83	1158.56	1821.82	1158.56	EHSANEK[325.13]NAQALASR	LKMDEAK[325.13]K	0	0	EHSANEKNAQALASR	LKMDEAKK	pdAbAB5075_040516	pdAbAB5075_040516	pdAbAB5075_040516-pdAbAB5075_040516	99	1	84	1	ABUW_2679	ABUW_2679	U	U	UU	Uncharacterized protein	Uncharacterized protein	ABUW_2679	ABUW_2679
Intra	15	HLK[325.13]AAEDIFK-KVLTIIDK[325.13]QLIPNTK	4039.17	4039.18	1920.1	1367.68	1920.09	1367.67	KVLTIIDK[325.13]QLIPNTK	HLK[325.13]AAEDIFK	0	0	KVLTIIDKQLIPNTK	HLKAAEDIFK	pdAbAB5075_040516	pdAbAB5075_040516	pdAbAB5075_040516-pdAbAB5075_040516	160	1	187	1	ABUW_2679	ABUW_2679	U	U	UU	Uncharacterized protein	Uncharacterized protein	ABUW_2679	ABUW_2679
Intra	15	AMAEHIAGNEGTFAHMMNQEAK[325.13]R-VIAEK[325.13]PLVALKPVEEAGFFAR	5972.93	5971.93	2480.34	2740.19	2480.33	2740.18	VIAEK[325.13]PLVALKPVEEAGFFAR	AMAEHIAGNEGTFAHMMNQEAK[325.13]R	0	0	VIAEKPLVALKPVEEAGFFAR	AMAEHIAGNEGTFAHMMNQEAKR	pdAbAB5075_079991	pdAbAB5075_079991	pdAbAB5075_079991-pdAbAB5075_079991	353	1	149	1	DacC	DacC	M	M	MM	D-alanyl-D-alanine carboxypeptidase (EC 3.4.16.4) (Penicillin-binding protein 6) (EC 3.4.16.4) (Penicillin-binding protein 6 (D-alanyl-D-alanine carboxypeptidase))	D-alanyl-D-alanine carboxypeptidase (EC 3.4.16.4) (Penicillin-binding protein 6) (EC 3.4.16.4) (Penicillin-binding protein 6 (D-alanyl-D-alanine carboxypeptidase))	ABUW_1127	ABUW_1127
Intra	15	AAAQGSDDATVK[325.13]IATILFAQK-LAQTGNAQAIYNLGYMTQMGQGTAK[325.13]DNAK	6323.05	6321.07	3254.5	2315.17	3254.5	2315.16	LAQTGNAQAIYNLGYMTQMGQGTAK[325.13]DNAK	AAAQGSDDATVK[325.13]IATILFAQK	0	0	LAQTGNAQAIYNLGYMTQMGQGTAKDNAK	AAAQGSDDATVKIATILFAQK	pdAbAB5075_093038	pdAbAB5075_093038	pdAbAB5075_093038-pdAbAB5075_093038	78	1	138	1	ABUW_0664	ABUW_0664	U	U	UU	Signal peptide protein (Uncharacterized protein)	Signal peptide protein (Uncharacterized protein)	ABUW_0664	ABUW_0664
Intra	15	SNIKDQYK[325.13]PEIAK-SNIKDQYKPEIAK[325.13]VAEK	4640.39	4638.36	2157.1	1729.86	2157.1	1729.85	SNIKDQYKPEIAK[325.13]VAEK	SNIKDQYK[325.13]PEIAK	0	0	SNIKDQYKPEIAKVAEK	SNIKDQYKPEIAK	pdAbAB5075_093491	pdAbAB5075_093491	pdAbAB5075_093491-pdAbAB5075_093491	248	1	243	1	OmpA	OmpA	M	M	MM	Membrane protein (Outer membrane protein A)	Membrane protein (Outer membrane protein A)	ABUW_0649	ABUW_0649
Intra	15	FVNEK[325.13]FGGTK-VKNDVDAIVLGNTLALEGGLNVMK[325.13]DAIFREPIDQSTK	6256.17	6254.16	1322.61	4180.14	1322.61	4180.14	FVNEK[325.13]FGGTK	VKNDVDAIVLGNTLALEGGLNVMK[325.13]DAIFREPIDQSTK	0	0	FVNEKFGGTK	VKNDVDAIVLGNTLALEGGLNVMKDAIFREPIDQSTK	pdAbAB5075_036168	pdAbAB5075_036168	pdAbAB5075_036168-pdAbAB5075_036168	274	1	224	1	ABUW_2820	ABUW_2820	U	U	UU	Methionine ABC transporter substrate-binding protein (Uncharacterized protein)	Methionine ABC transporter substrate-binding protein (Uncharacterized protein)	ABUW_2820	ABUW_2820
Intra	15	DYK[325.13]QDTPGYTTVDFNGYWNATPNVK-TASYDK[325.13]GIYYVNGGR	5703.61	5701.61	1859.84	3090.37	1859.83	3090.35	TASYDK[325.13]GIYYVNGGR	DYK[325.13]QDTPGYTTVDFNGYWNATPNVK	0	0	TASYDKGIYYVNGGR	DYKQDTPGYTTVDFNGYWNATPNVK	pdAbAB5075_094586	pdAbAB5075_094586	pdAbAB5075_094586-pdAbAB5075_094586	605	1	563	1	ABUW_0615	ABUW_0615	M	M	MM	Outer membrane vitamin B12 receptor BtuB (Vitamin B12 receptor)	Outer membrane vitamin B12 receptor BtuB (Vitamin B12 receptor)	ABUW_0615	ABUW_0615
Homo	14	SVIQILK[325.13]THR-SVIQILK[325.13]THR	3534.92	3532.92	1390.76	1390.76	1390.76	1390.76	SVIQILK[325.13]THR	SVIQILK[325.13]THR	0	0	SVIQILKTHR	SVIQILKTHR	pdAbAB5075_082462	pdAbAB5075_082462	pdAbAB5075_082462-pdAbAB5075_082462	59	1	59	1	Gap	Gap	S	S	SS	Glyceraldehyde-3-phosphate dehydrogenase (EC 1.2.1.-)	Glyceraldehyde-3-phosphate dehydrogenase (EC 1.2.1.-)	ABUW_1050	ABUW_1050
Inter	14	KPK[325.13]K-TK[325.13]EGR	2234.14	2234.14	786.351	696.381	786.351	696.381	TK[325.13]EGR	KPK[325.13]K	0	0.0044021	TKEGR	KPKK	pdAbAB5075_093491	pdAbAB5075_034707	pdAbAB5075_034707-pdAbAB5075_093491	319	1	368	1	OmpA	ABUW_2868	M	U	MU	Membrane protein (Outer membrane protein A)	Putative signal peptide (Signal peptide protein) (Uncharacterized protein)	ABUW_0649	ABUW_2868
Inter	14	NNAVTAAQK[325.13]TC[160.03]SK-YHFK[325.13]NSTR	3588.68	3588.67	1248.55	1588.72	1248.55	1588.72	YHFK[325.13]NSTR	NNAVTAAQK[325.13]TC[160.03]SK	0	0	YHFKNSTR	NNAVTAAQKTCSK	pdAbAB5075_013184	pdAbAB5075_073165	pdAbAB5075_013184-pdAbAB5075_073165	103	1	59	1	OmpW	ABUW_1379	M	U	MU	Outer membrane protein W (Putative outer membrane protein W)	Putative signal peptide (Signal peptide protein) (Uncharacterized protein)	ABUW_3583	ABUW_1379
Inter	14	LEPHMQTWLK[325.13]QIPSDVR-SAGDQAASDIATATDNASAK[325.13]IDAAADHAAEATAK	6424.05	6422.04	2274.11	3396.52	2274.11	3396.52	LEPHMQTWLK[325.13]QIPSDVR	SAGDQAASDIATATDNASAK[325.13]IDAAADHAAEATAK	0	0	LEPHMQTWLKQIPSDVR	SAGDQAASDIATATDNASAKIDAAADHAAEATAK	pdAbAB5075_002049	pdAbAB5075_039407	pdAbAB5075_002049-pdAbAB5075_039407	71	1	67	1	DsbA	ABUW_2724	S	U	SU	Thiol:disulfide interchange protein	Uncharacterized protein	ABUW_3846	ABUW_2724
Inter	14	TYADK[325.13]NWSLYYGQIEGFEHNPNQR-VAEK[325.13]LSEYPNATAR	5623.63	5622.61	3126.38	1744.83	3126.37	1744.83	TYADK[325.13]NWSLYYGQIEGFEHNPNQR	VAEK[325.13]LSEYPNATAR	0	0	TYADKNWSLYYGQIEGFEHNPNQR	VAEKLSEYPNATAR	pdAbAB5075_034707	pdAbAB5075_093491	pdAbAB5075_034707-pdAbAB5075_093491	312	1	252	1	ABUW_2868	OmpA	U	M	MU	Putative signal peptide (Signal peptide protein) (Uncharacterized protein)	Membrane protein (Outer membrane protein A)	ABUW_2868	ABUW_0649
Inter	14	K[325.13]LNER-NPDGSVQLIMPGSITFDTNKSNIK[325.13]PNFYATLDK	5429.71	5428.67	855.41	3821.86	855.409	3821.85	K[325.13]LNER	NPDGSVQLIMPGSITFDTNKSNIK[325.13]PNFYATLDK	0.0055249	0	KLNER	NPDGSVQLIMPGSITFDTNKSNIKPNFYATLDK	pdAbAB5075_093491	pdAbAB5075_029110	pdAbAB5075_029110-pdAbAB5075_093491	274	1	121	1	OmpA	YiaD	M	M	MM	Membrane protein (Outer membrane protein A)	Membrane protein (OmpA/MotB domain protein) (Outer membrane lipoprotein omp16) (Putative outer membrane lipoprotein)	ABUW_0649	ABUW_3045
Inter	14	RVEISIYAK[325.13]Q-VAEK[325.13]LSEYPNATAR	3898.94	3898.94	1402.71	1744.83	1402.71	1744.83	RVEISIYAK[325.13]Q	VAEK[325.13]LSEYPNATAR	0	0	RVEISIYAKQ	VAEKLSEYPNATAR	pdAbAB5075_029110	pdAbAB5075_093491	pdAbAB5075_029110-pdAbAB5075_093491	216	1	252	1	YiaD	OmpA	M	M	MM	Membrane protein (OmpA/MotB domain protein) (Outer membrane lipoprotein omp16) (Putative outer membrane lipoprotein)	Membrane protein (Outer membrane protein A)	ABUW_3045	ABUW_0649
Inter	14	SSYAAEQGLLLLQQANLNNQIELYK[325.13]TLGGGLK-YEK[325.13]AIQSAFR	5804.94	5803.95	1408.66	3643.89	1408.66	3643.87	YEK[325.13]AIQSAFR	SSYAAEQGLLLLQQANLNNQIELYK[325.13]TLGGGLK	0.0011446	0	YEKAIQSAFR	SSYAAEQGLLLLQQANLNNQIELYKTLGGGLK	pdAbAB5075_058689	pdAbAB5075_088913	pdAbAB5075_058689-pdAbAB5075_088913	372	1	458	1	AdeC	AdeK	M	M	MM	Multidrug efflux protein AdeC (RND efflux system, outer membrane lipoprotein, NodT family) (RND efflux system, outer membrane lipoprotein,NodT family)	AdeK (Adenine deaminase) (Multidrug efflux protein AdeK) (RND efflux system, outer membrane lipoprotein CmeC) (Uncharacterized protein)	ABUW_1976	ABUW_0842
Inter	14	AALGTLIGAAAGYGISK[325.13]SNANSSR-NDIAPYLGFGFAPK[325.13]INK	5258.58	5258.64	2061.02	2446.21	2061.02	2446.21	NDIAPYLGFGFAPK[325.13]INK	AALGTLIGAAAGYGISK[325.13]SNANSSR	0	0	NDIAPYLGFGFAPKINK	AALGTLIGAAAGYGISKSNANSSR	pdAbAB5075_083399	pdAbAB5075_029110	pdAbAB5075_029110-pdAbAB5075_083399	178	1	50	1	CarO	YiaD	M	M	MM	Carbapenem-associated resistance protein (Outer membrane protein CarO) (Outer membrane protein G1b)	Membrane protein (OmpA/MotB domain protein) (Outer membrane lipoprotein omp16) (Putative outer membrane lipoprotein)	ABUW_1015	ABUW_3045
Intra	14	AEPK[325.13]PEK-VEPKPEK[325.13]KPEPK	3349.75	3347.7	1601.83	994.464	1601.83	994.461	VEPKPEK[325.13]KPEPK	AEPK[325.13]PEK	0	0	VEPKPEKKPEPK	AEPKPEK	pdAbAB5075_003718	pdAbAB5075_003718	pdAbAB5075_003718-pdAbAB5075_003718	117	1	126	1	ABUW_1824	ABUW_1824	U	U	UU	Internalin (Internalin, putative) (Uncharacterized protein)	Internalin (Internalin, putative) (Uncharacterized protein)	ABUW_1824	ABUW_1824
Intra	14	K[325.13]VLTIIDK-SLQNDSDK[325.13]IVSK	3407.76	3406.75	1125.63	1529.72	1125.63	1529.72	K[325.13]VLTIIDK	SLQNDSDK[325.13]IVSK	0	0	KVLTIIDK	SLQNDSDKIVSK	pdAbAB5075_040516	pdAbAB5075_040516	pdAbAB5075_040516-pdAbAB5075_040516	153	1	127	1	ABUW_2679	ABUW_2679	U	U	UU	Uncharacterized protein	Uncharacterized protein	ABUW_2679	ABUW_2679
Intra	14	NHSK[325.13]ILNENHENLTDSQIFK-VLTIIDK[325.13]QLIPNTK	5120.62	5120.62	1792	2577.22	1792	2577.21	VLTIIDK[325.13]QLIPNTK	NHSK[325.13]ILNENHENLTDSQIFK	0.00083717	0	VLTIIDKQLIPNTK	NHSKILNENHENLTDSQIFK	pdAbAB5075_040516	pdAbAB5075_040516	pdAbAB5075_040516-pdAbAB5075_040516	160	1	42	1	ABUW_2679	ABUW_2679	U	U	UU	Uncharacterized protein	Uncharacterized protein	ABUW_2679	ABUW_2679
Intra	14	IK[325.13]TSYGTFDTVK-STIFWLAPK[325.13]LDYLPVK	4394.26	4394.25	1555.74	2087.1	1555.74	2087.1	IK[325.13]TSYGTFDTVK	STIFWLAPK[325.13]LDYLPVK	0	0	IKTSYGTFDTVK	STIFWLAPKLDYLPVK	pdAbAB5075_098352	pdAbAB5075_098352	pdAbAB5075_098352-pdAbAB5075_098352	179	1	208	1	ABUW_0459	ABUW_0459	U	U	UU	Uncharacterized protein	Uncharacterized protein	ABUW_0459	ABUW_0459
Intra	14	NPVVTLDFNHNGEK[325.13]IPVSFQLADK-YTNQTYTMRPYK[325.13]ATAGK	5821.84	5819.84	2878.42	2190.01	2878.41	2190.01	NPVVTLDFNHNGEK[325.13]IPVSFQLADK	YTNQTYTMRPYK[325.13]ATAGK	0	0	NPVVTLDFNHNGEKIPVSFQLADK	YTNQTYTMRPYKATAGK	pdAbAB5075_100011	pdAbAB5075_100011	pdAbAB5075_100011-pdAbAB5075_100011	147	1	128	1	ABUW_0386	ABUW_0386	M	M	MM	Toluene tolerance protein (Uncharacterized ABC transporter, auxiliary component YrbC)	Toluene tolerance protein (Uncharacterized ABC transporter, auxiliary component YrbC)	ABUW_0386	ABUW_0386
Intra	14	TQPEIVK[325.13]EHNNTSVQQVFNR-WQLQNK[325.13]QK	4586.28	4584.29	1268.63	2564.25	1268.61	2564.23	WQLQNK[325.13]QK	TQPEIVK[325.13]EHNNTSVQQVFNR	0	0	WQLQNKQK	TQPEIVKEHNNTSVQQVFNR	pdAbAB5075_101566	pdAbAB5075_101566	pdAbAB5075_101566-pdAbAB5075_101566	101	1	46	1	ABUW_0333	ABUW_0333	U	U	UU	Uncharacterized protein	Uncharacterized protein	ABUW_0333	ABUW_0333
Intra	14	VTPIQEVEFVSQLAHTQLPFSEK[325.13]VQANVK-WK[325.13]GEK	5059.56	5057.56	843.377	3462.78	843.376	3462.77	WK[325.13]GEK	VTPIQEVEFVSQLAHTQLPFSEK[325.13]VQANVK	0	0	WKGEK	VTPIQEVEFVSQLAHTQLPFSEKVQANVK	pdAbAB5075_096109	pdAbAB5075_096109	pdAbAB5075_096109-pdAbAB5075_096109	104	1	194	1	Oxa-23	Oxa-23	S	S	SS	Beta-lactamase OXA-23 (Beta-lactamase oxa23) (BlaOXA-23) (Carbapenem-hydrolyzing beta-lactamase OXA-23) (Carbapenemase OXA-23) (Class D beta-lactamase OXA-23) (Class D beta-lactamase Oxa-23) (OXA-23) (OXA-23 class D beta-lactamase) (OXA23 carbapenemase)	Beta-lactamase OXA-23 (Beta-lactamase oxa23) (BlaOXA-23) (Carbapenem-hydrolyzing beta-lactamase OXA-23) (Carbapenemase OXA-23) (Class D beta-lactamase OXA-23) (Class D beta-lactamase Oxa-23) (OXA-23) (OXA-23 class D beta-lactamase) (OXA23 carbapenemase)	ABUW_0563	ABUW_0563
Intra	14	GK[325.13]QPR-K[325.13]SVEPR	2444.21	2444.21	781.372	911.435	781.372	911.435	GK[325.13]QPR	K[325.13]SVEPR	0	0	GKQPR	KSVEPR	pdAbAB5075_012429	pdAbAB5075_012429	pdAbAB5075_012429-pdAbAB5075_012429	88	1	67	1	ABUW_3609	ABUW_3609	S	S	SS	DNA-binding protein (DNA-binding protein H-NS) (Putative DNA binding protein)	DNA-binding protein (DNA-binding protein H-NS) (Putative DNA binding protein)	ABUW_3609	ABUW_3609
Intra	14	STK[325.13]LHAHDENNVAK-TLTGK[325.13]VVSDK	3754.85	3754.85	1759.82	1243.63	1759.81	1243.63	STK[325.13]LHAHDENNVAK	TLTGK[325.13]VVSDK	0	0	STKLHAHDENNVAK	TLTGKVVSDK	pdAbAB5075_099299	pdAbAB5075_099299	pdAbAB5075_099299-pdAbAB5075_099299	44	1	12	1	RpsQ	RpsQ	S	S	SS	30S ribosomal protein S17	30S ribosomal protein S17	ABUW_0415	ABUW_0415
Intra	14	NPDGSVQLIMPGSITFDTNK[325.13]SNIKPNFYATLDK-SNIKPNFYATLDK[325.13]VAQTLAEDNK	7351.69	7349.62	2776.36	3821.86	2776.36	3821.85	SNIKPNFYATLDK[325.13]VAQTLAEDNK	NPDGSVQLIMPGSITFDTNK[325.13]SNIKPNFYATLDK	0	0	SNIKPNFYATLDKVAQTLAEDNK	NPDGSVQLIMPGSITFDTNKSNIKPNFYATLDK	pdAbAB5075_029110	pdAbAB5075_029110	pdAbAB5075_029110-pdAbAB5075_029110	130	1	117	1	YiaD	YiaD	M	M	MM	Membrane protein (OmpA/MotB domain protein) (Outer membrane lipoprotein omp16) (Putative outer membrane lipoprotein)	Membrane protein (OmpA/MotB domain protein) (Outer membrane lipoprotein omp16) (Putative outer membrane lipoprotein)	ABUW_3045	ABUW_3045
Intra	14	SNIK[325.13]DQYKPEIAK-SNIKDQYKPEIAK[325.13]VAEK	4638.37	4638.37	1729.86	2157.1	1729.85	2157.1	SNIK[325.13]DQYKPEIAK	SNIKDQYKPEIAK[325.13]VAEK	0	0	SNIKDQYKPEIAK	SNIKDQYKPEIAKVAEK	pdAbAB5075_093491	pdAbAB5075_093491	pdAbAB5075_093491-pdAbAB5075_093491	239	1	248	1	OmpA	OmpA	M	M	MM	Membrane protein (Outer membrane protein A)	Membrane protein (Outer membrane protein A)	ABUW_0649	ABUW_0649
Intra	14	VAEK[325.13]LSEYPNATAR-VFFDTNK[325.13]SNIK	4004.95	4004.95	1508.72	1744.83	1508.71	1744.83	VFFDTNK[325.13]SNIK	VAEK[325.13]LSEYPNATAR	0	0	VFFDTNKSNIK	VAEKLSEYPNATAR	pdAbAB5075_093491	pdAbAB5075_093491	pdAbAB5075_093491-pdAbAB5075_093491	235	1	252	1	OmpA	OmpA	M	M	MM	Membrane protein (Outer membrane protein A)	Membrane protein (Outer membrane protein A)	ABUW_0649	ABUW_0649
Intra	14	K[325.13]ENIYVIGR-LK[325.13]IVGHTDDVGNPEYNQK	4262.14	4262.14	2223.07	1287.66	2223.04	1287.65	LK[325.13]IVGHTDDVGNPEYNQK	K[325.13]ENIYVIGR	0	0	LKIVGHTDDVGNPEYNQK	KENIYVIGR	pdAbAB5075_097265	pdAbAB5075_097265	pdAbAB5075_097265-pdAbAB5075_097265	88	1	124	1	ABUW_0505	ABUW_0505	M	M	MM	Membrane protein (OmpA/MotB)	Membrane protein (OmpA/MotB)	ABUW_0505	ABUW_0505
Intra	14	THLPLFHAIQVNGQQIFDQASAAK[325.13]FFTR-YGVPEQK[325.13]FNSTYNSFAVTAK	6583.19	6581.21	2447.13	3382.68	2447.13	3381.69	YGVPEQK[325.13]FNSTYNSFAVTAK	THLPLFHAIQVNGQQIFDQASAAK[325.13]FFTR	0	0	YGVPEQKFNSTYNSFAVTAK	THLPLFHAIQVNGQQIFDQASAAKFFTR	pdAbAB5075_002049	pdAbAB5075_002049	pdAbAB5075_002049-pdAbAB5075_002049	143	1	132	1	DsbA	DsbA	S	S	SS	Thiol:disulfide interchange protein	Thiol:disulfide interchange protein	ABUW_3846	ABUW_3846
Intra	14	GITK[325.13]PVVLDAVLNK-YPNITFK[325.13]STK	3809.02	3809.01	1394.68	1662.93	1394.67	1662.92	YPNITFK[325.13]STK	GITK[325.13]PVVLDAVLNK	0	0	YPNITFKSTK	GITKPVVLDAVLNK	pdAbAB5075_051343	pdAbAB5075_051343	pdAbAB5075_051343-pdAbAB5075_051343	107	1	132	1	ABUW_2293	ABUW_2293	U	U	UU	Protein yceI (Uncharacterized protein)	Protein yceI (Uncharacterized protein)	ABUW_2293	ABUW_2293
Intra	14	GSSTPVINNK[325.13]EFSAR-WFDPK[325.13]VR	3697.78	3697.79	1143.54	1802.85	1143.53	1802.84	WFDPK[325.13]VR	GSSTPVINNK[325.13]EFSAR	0	0	WFDPKVR	GSSTPVINNKEFSAR	pdAbAB5075_024590	pdAbAB5075_024590	pdAbAB5075_024590-pdAbAB5075_024590	311	1	354	1	ABUW_3204	ABUW_3204	S	S	SS	Amidohydrolase (N-acetyl-L,L-diaminopimelate deacetylase) (EC 3.5.1.47)	Amidohydrolase (N-acetyl-L,L-diaminopimelate deacetylase) (EC 3.5.1.47)	ABUW_3204	ABUW_3204
Intra	14	INPTATFK[325.13]K-MK[325.13]GLYYTR	3195.58	3194.58	1215.61	1227.56	1215.61	1227.56	INPTATFK[325.13]K	MK[325.13]GLYYTR	0	0	INPTATFKK	MKGLYYTR	pdAbAB5075_077989	pdAbAB5075_077989	pdAbAB5075_077989-pdAbAB5075_077989	262	1	230	1	ABUW_1189	ABUW_1189	M	M	MM	ErfK/YbiS/YcfS/YnhG family (PROTEIN ERFK/SRFK) (Peptidase) (Uncharacterized protein)	ErfK/YbiS/YcfS/YnhG family (PROTEIN ERFK/SRFK) (Peptidase) (Uncharacterized protein)	ABUW_1189	ABUW_1189
Homo	13	AGDAVTNTAQK[325.13]TENK-AGDAVTNTAQK[325.13]TENKM[147.04]	4387.02	4386.03	1890.83	1743.79	1890.83	1743.79	AGDAVTNTAQK[325.13]TENKM[147.04]	AGDAVTNTAQK[325.13]TENK	0	0	AGDAVTNTAQKTENKM	AGDAVTNTAQKTENK	pdAbAB5075_092362	pdAbAB5075_092362	pdAbAB5075_092362-pdAbAB5075_092362	41	1	41	1	EcnB	EcnB	M	M	MM	Entericidin (Entericidin EcnAB) (Uncharacterized protein)	Entericidin (Entericidin EcnAB) (Uncharacterized protein)	ABUW_0687	ABUW_0687
Inter	13	LQFK[325.13]APAP-LSTQGFAWDQPIADNK[325.13]TK	4036.04	4034.99	1067.53	2216.05	1067.53	2216.04	LQFK[325.13]APAP	LSTQGFAWDQPIADNK[325.13]TK	0	0	LQFKAPAP	LSTQGFAWDQPIADNKTK	pdAbAB5075_069610	pdAbAB5075_093491	pdAbAB5075_069610-pdAbAB5075_093491	72	1	317	1	ABUW_1536	OmpA	U	M	MU	Signal peptide protein (Uncharacterized protein)	Membrane protein (Outer membrane protein A)	ABUW_1536	ABUW_0649
Inter	13	VC[160.03]AK[325.13]K-VFFDTNK[325.13]SNIK	3061.49	3061.49	801.371	1508.72	801.369	1508.71	VC[160.03]AK[325.13]K	VFFDTNK[325.13]SNIK	0.010895	0	VCAKK	VFFDTNKSNIK	pdAbAB5075_069610	pdAbAB5075_093491	pdAbAB5075_069610-pdAbAB5075_093491	41	1	235	1	ABUW_1536	OmpA	U	M	MU	Signal peptide protein (Uncharacterized protein)	Membrane protein (Outer membrane protein A)	ABUW_1536	ABUW_0649
Inter	13	FTFDK[325.13]DNTSVITLDDK-IDAAADHAAEATAK[325.13]AAAETEATAR	5330.55	5328.51	2522.16	2054.94	2522.15	2054.93	IDAAADHAAEATAK[325.13]AAAETEATAR	FTFDK[325.13]DNTSVITLDDK	0	0	IDAAADHAAEATAKAAAETEATAR	FTFDKDNTSVITLDDK	pdAbAB5075_039407	pdAbAB5075_034241	pdAbAB5075_034241-pdAbAB5075_039407	81	1	111	1	ABUW_2724	ABUW_2887	U	M	MU	Uncharacterized protein	Copper resistance protein NlpE (Lipoprotein)	ABUW_2724	ABUW_2887
Inter	13	DQYKPEIAK[325.13]VAEK-TGWAMDIK[325.13]PQVGWLTGWVEQPDGK	5363.6	5361.61	1714.84	2895.36	1714.84	2895.35	DQYKPEIAK[325.13]VAEK	TGWAMDIK[325.13]PQVGWLTGWVEQPDGK	0	0	DQYKPEIAKVAEK	TGWAMDIKPQVGWLTGWVEQPDGK	pdAbAB5075_093491	pdAbAB5075_096109	pdAbAB5075_093491-pdAbAB5075_096109	248	1	224	1	OmpA	Oxa-23	M	S	SM	Membrane protein (Outer membrane protein A)	Beta-lactamase OXA-23 (Beta-lactamase oxa23) (BlaOXA-23) (Carbapenem-hydrolyzing beta-lactamase OXA-23) (Carbapenemase OXA-23) (Class D beta-lactamase OXA-23) (Class D beta-lactamase Oxa-23) (OXA-23) (OXA-23 class D beta-lactamase) (OXA23 carbapenemase)	ABUW_0649	ABUW_0563
Inter	13	NPDGSVQLIMPGSITFDTNKSNIK[325.13]PNFYATLDK-VFFDTNK[325.13]SNIK	6082.97	6081.97	3821.85	1508.72	3821.85	1508.71	NPDGSVQLIMPGSITFDTNKSNIK[325.13]PNFYATLDK	VFFDTNK[325.13]SNIK	0	0	NPDGSVQLIMPGSITFDTNKSNIKPNFYATLDK	VFFDTNKSNIK	pdAbAB5075_029110	pdAbAB5075_093491	pdAbAB5075_029110-pdAbAB5075_093491	121	1	235	1	YiaD	OmpA	M	M	MM	Membrane protein (OmpA/MotB domain protein) (Outer membrane lipoprotein omp16) (Putative outer membrane lipoprotein)	Membrane protein (Outer membrane protein A)	ABUW_3045	ABUW_0649
Inter	13	DQYKPEIAK[325.13]VAEK-NPDGSVQLIMPGSITFDTNKSNIK[325.13]PNFYATLDK	6288.19	6288.09	1714.84	3821.84	1714.84	3821.85	DQYKPEIAK[325.13]VAEK	NPDGSVQLIMPGSITFDTNKSNIK[325.13]PNFYATLDK	0	0	DQYKPEIAKVAEK	NPDGSVQLIMPGSITFDTNKSNIKPNFYATLDK	pdAbAB5075_093491	pdAbAB5075_029110	pdAbAB5075_029110-pdAbAB5075_093491	248	1	121	1	OmpA	YiaD	M	M	MM	Membrane protein (Outer membrane protein A)	Membrane protein (OmpA/MotB domain protein) (Outer membrane lipoprotein omp16) (Putative outer membrane lipoprotein)	ABUW_0649	ABUW_3045
Inter	13	SLK[325.13]QLNII-SNIKPNFYATLDK[325.13]VAQTLAEDNK	4653.37	4652.37	2776.36	1124.61	2776.36	1124.61	SNIKPNFYATLDK[325.13]VAQTLAEDNK	SLK[325.13]QLNII	0	0.0036496	SNIKPNFYATLDKVAQTLAEDNK	SLKQLNII	pdAbAB5075_029110	pdAbAB5075_096109	pdAbAB5075_029110-pdAbAB5075_096109	130	1	268	1	YiaD	Oxa-23	M	S	SM	Membrane protein (OmpA/MotB domain protein) (Outer membrane lipoprotein omp16) (Putative outer membrane lipoprotein)	Beta-lactamase OXA-23 (Beta-lactamase oxa23) (BlaOXA-23) (Carbapenem-hydrolyzing beta-lactamase OXA-23) (Carbapenemase OXA-23) (Class D beta-lactamase OXA-23) (Class D beta-lactamase Oxa-23) (OXA-23) (OXA-23 class D beta-lactamase) (OXA23 carbapenemase)	ABUW_3045	ABUW_0563
Inter	13	LSTQGFAWDQPIADNK[325.13]TK-RVEISIYAK[325.13]Q	4372.15	4370.15	2216.04	1402.71	2216.04	1402.71	LSTQGFAWDQPIADNK[325.13]TK	RVEISIYAK[325.13]Q	0	0	LSTQGFAWDQPIADNKTK	RVEISIYAKQ	pdAbAB5075_093491	pdAbAB5075_029110	pdAbAB5075_029110-pdAbAB5075_093491	317	1	216	1	OmpA	YiaD	M	M	MM	Membrane protein (Outer membrane protein A)	Membrane protein (OmpA/MotB domain protein) (Outer membrane lipoprotein omp16) (Putative outer membrane lipoprotein)	ABUW_0649	ABUW_3045
Intra	13	AGDAAALEALTAK[325.13]VK-AILDQAATLLNK[325.13]VTGVK	4328.4	4327.31	1624.83	1951.07	1624.83	1951.06	AGDAAALEALTAK[325.13]VK	AILDQAATLLNK[325.13]VTGVK	0	0	AGDAAALEALTAKVK	AILDQAATLLNKVTGVK	pdAbAB5075_039210	pdAbAB5075_039210	pdAbAB5075_039210-pdAbAB5075_039210	312	1	393	1	ABUW_2730	ABUW_2730	M	M	MM	OmpA/MotB (Outer membrane lipoprotein omp16)	OmpA/MotB (Outer membrane lipoprotein omp16)	ABUW_2730	ABUW_2730
Intra	13	AAEAK[325.13]R-KAEAEK[325.13]K	2592.3	2592.29	841.394	999.488	841.393	999.487	AAEAK[325.13]R	KAEAEK[325.13]K	0	0	AAEAKR	KAEAEKK	pdAbAB5075_094298	pdAbAB5075_094298	pdAbAB5075_094298-pdAbAB5075_094298	172	7	257	1	ABUW_0625	ABUW_0625	U	U	UU	Cell division protein (TolA protein) (Uncharacterized protein)	Cell division protein (TolA protein) (Uncharacterized protein)	ABUW_0625	ABUW_0625
Intra	13	DK[325.13]SNR-YMFK[325.13]MYR	2802.28	2801.26	815.341	1234.52	815.341	1234.52	DK[325.13]SNR	YMFK[325.13]MYR	0	0	DKSNR	YMFKMYR	pdAbAB5075_017018	pdAbAB5075_017018	pdAbAB5075_017018-pdAbAB5075_017018	142	1	137	1	ABUW_3461	ABUW_3461	U	U	UU	Uncharacterized protein	Uncharacterized protein	ABUW_3461	ABUW_3461
Intra	13	GDANPFETHGK[325.13]FTFDKDNTSVITLDDKAQNR-TELELKDDK[325.13]TYELTETYLGK	7016.3	7014.34	3677.7	2585.23	3677.69	2585.23	GDANPFETHGK[325.13]FTFDKDNTSVITLDDKAQNR	TELELKDDK[325.13]TYELTETYLGK	0	0	GDANPFETHGKFTFDKDNTSVITLDDKAQNR	TELELKDDKTYELTETYLGK	pdAbAB5075_034241	pdAbAB5075_034241	pdAbAB5075_034241-pdAbAB5075_034241	106	1	84	1	ABUW_2887	ABUW_2887	M	M	MM	Copper resistance protein NlpE (Lipoprotein)	Copper resistance protein NlpE (Lipoprotein)	ABUW_2887	ABUW_2887
Intra	13	DAVAK[325.13]HLK-NSELK[325.13]NMLVQTR	3457.78	3457.75	1077.56	1628.79	1077.55	1628.78	DAVAK[325.13]HLK	NSELK[325.13]NMLVQTR	0	0	DAVAKHLK	NSELKNMLVQTR	pdAbAB5075_040516	pdAbAB5075_040516	pdAbAB5075_040516-pdAbAB5075_040516	184	1	172	1	ABUW_2679	ABUW_2679	U	U	UU	Uncharacterized protein	Uncharacterized protein	ABUW_2679	ABUW_2679
Intra	13	IVSK[325.13]LNQITSDTDK-NYMMSQVK[325.13]VHR	4097.99	4097.99	1588.71	1757.87	1588.71	1757.87	NYMMSQVK[325.13]VHR	IVSK[325.13]LNQITSDTDK	0	0	NYMMSQVKVHR	IVSKLNQITSDTDK	pdAbAB5075_040516	pdAbAB5075_040516	pdAbAB5075_040516-pdAbAB5075_040516	149	1	131	1	ABUW_2679	ABUW_2679	U	U	UU	Uncharacterized protein	Uncharacterized protein	ABUW_2679	ABUW_2679
Intra	13	KVLTIIDK[325.13]QLIPNTK-LNQITSDTDKNYMMSQVK[325.13]VHR	5376.76	5375.77	2704.26	1920.1	2704.26	1920.09	LNQITSDTDKNYMMSQVK[325.13]VHR	KVLTIIDK[325.13]QLIPNTK	0	0	LNQITSDTDKNYMMSQVKVHR	KVLTIIDKQLIPNTK	pdAbAB5075_040516	pdAbAB5075_040516	pdAbAB5075_040516-pdAbAB5075_040516	149	1	160	1	ABUW_2679	ABUW_2679	U	U	UU	Uncharacterized protein	Uncharacterized protein	ABUW_2679	ABUW_2679
Intra	13	K[325.13]MGIAEGEVFKK-VNAVK[325.13]QLLLR	3635.98	3633.93	1349.77	1532.76	1349.77	1532.75	VNAVK[325.13]QLLLR	K[325.13]MGIAEGEVFKK	0	0	VNAVKQLLLR	KMGIAEGEVFKK	pdAbAB5075_063596	pdAbAB5075_063596	pdAbAB5075_063596-pdAbAB5075_063596	309	1	120	1	BamA	BamA	M	M	MM	Outer membrane protein assembly factor BamA	Outer membrane protein assembly factor BamA	ABUW_1741	ABUW_1741
Intra	13	LPHK[325.13]LK-MLVSENGNIYVLQK[325.13]LIVGNQK	4240.26	4239.25	931.514	2556.33	931.513	2556.33	LPHK[325.13]LK	MLVSENGNIYVLQK[325.13]LIVGNQK	0.013845	0.013845	LPHKLK	MLVSENGNIYVLQKLIVGNQK	pdAbAB5075_082086	pdAbAB5075_082086	pdAbAB5075_082086-pdAbAB5075_082086	423	1	567	1	ABUW_1063	ABUW_1063	U	U	UU	Uncharacterized protein	Uncharacterized protein	ABUW_1063	ABUW_1063
Intra	13	DLK[325.13]AC[160.03]FGPQLTTK-WEIQSAINAK[325.13]K	3911.95	3909.94	1483.73	1674.8	1483.73	1674.79	WEIQSAINAK[325.13]K	DLK[325.13]AC[160.03]FGPQLTTK	0	0	WEIQSAINAKK	DLKACFGPQLTTK	pdAbAB5075_083487	pdAbAB5075_083487	pdAbAB5075_083487-pdAbAB5075_083487	92	1	109	1	ABUW_1011	ABUW_1011	U	U	UU	Membrane protein (Uncharacterized protein)	Membrane protein (Uncharacterized protein)	ABUW_1011	ABUW_1011
Intra	13	DQLDQK[325.13]LAQVLQR-TTVLQWTFTALAAHPDLK[325.13]AFSNVTPEQK	5814.97	5812.96	1750.89	3310.66	1750.88	3310.65	DQLDQK[325.13]LAQVLQR	TTVLQWTFTALAAHPDLK[325.13]AFSNVTPEQK	0	0.00040733	DQLDQKLAQVLQR	TTVLQWTFTALAAHPDLKAFSNVTPEQK	pdAbAB5075_091768	pdAbAB5075_091768	pdAbAB5075_091768-pdAbAB5075_091768	89	1	73	1	ABUW_0710	ABUW_0710	U	U	UU	Signal peptide protein (Uncharacterized protein)	Signal peptide protein (Uncharacterized protein)	ABUW_0710	ABUW_0710
Intra	13	TEYLFK[325.13]LVDEK-WQLQNK[325.13]QK	3601.78	3600.79	1268.62	1580.76	1268.61	1580.76	WQLQNK[325.13]QK	TEYLFK[325.13]LVDEK	0	0	WQLQNKQK	TEYLFKLVDEK	pdAbAB5075_101566	pdAbAB5075_101566	pdAbAB5075_101566-pdAbAB5075_101566	101	1	90	1	ABUW_0333	ABUW_0333	U	U	UU	Uncharacterized protein	Uncharacterized protein	ABUW_0333	ABUW_0333
Intra	13	QAPQDAFDATLILK[325.13]SIGQK-SAQTTVQK[325.13]GFR	4411.21	4410.22	1418.68	2240.14	1418.68	2240.13	SAQTTVQK[325.13]GFR	QAPQDAFDATLILK[325.13]SIGQK	0	0	SAQTTVQKGFR	QAPQDAFDATLILKSIGQK	pdAbAB5075_108110	pdAbAB5075_108110	pdAbAB5075_108110-pdAbAB5075_108110	75	1	162	1	ABUW_0112	ABUW_0112	U	U	UU	Uncharacterized protein	Uncharacterized protein	ABUW_0112	ABUW_0112
Intra	13	MLNALIGLENQK[325.13]TDINEIFK-WK[325.13]GEKR	4251.14	4251.14	999.479	2500.26	999.477	2500.25	WK[325.13]GEKR	MLNALIGLENQK[325.13]TDINEIFK	0	0	WKGEKR	MLNALIGLENQKTDINEIFK	pdAbAB5075_096109	pdAbAB5075_096109	pdAbAB5075_096109-pdAbAB5075_096109	104	1	94	1	Oxa-23	Oxa-23	S	S	SS	Beta-lactamase OXA-23 (Beta-lactamase oxa23) (BlaOXA-23) (Carbapenem-hydrolyzing beta-lactamase OXA-23) (Carbapenemase OXA-23) (Class D beta-lactamase OXA-23) (Class D beta-lactamase Oxa-23) (OXA-23) (OXA-23 class D beta-lactamase) (OXA23 carbapenemase)	Beta-lactamase OXA-23 (Beta-lactamase oxa23) (BlaOXA-23) (Carbapenem-hydrolyzing beta-lactamase OXA-23) (Carbapenemase OXA-23) (Class D beta-lactamase OXA-23) (Class D beta-lactamase Oxa-23) (OXA-23) (OXA-23 class D beta-lactamase) (OXA23 carbapenemase)	ABUW_0563	ABUW_0563
Intra	13	ENPSLADGQDLTGPEDLTPAQTLTK[325.13]R-SDDVLDK[325.13]TLNAMLATYDPHSNYYPPIDAIELNR	7675.58	7675.67	2963.42	3960.84	2963.4	3960.84	ENPSLADGQDLTGPEDLTPAQTLTK[325.13]R	SDDVLDK[325.13]TLNAMLATYDPHSNYYPPIDAIELNR	0	0	ENPSLADGQDLTGPEDLTPAQTLTKR	SDDVLDKTLNAMLATYDPHSNYYPPIDAIELNR	pdAbAB5075_019363	pdAbAB5075_019363	pdAbAB5075_019363-pdAbAB5075_019363	223	1	243	1	Prc	Prc	S	S	SS	Carboxy-protease (Carboxy-terminal protease for penicillin-binding protein) (Peptidase S41) (Tail-specific protease) (EC 3.4.21.102)	Carboxy-protease (Carboxy-terminal protease for penicillin-binding protein) (Peptidase S41) (Tail-specific protease) (EC 3.4.21.102)	ABUW_3385	ABUW_3385
Intra	13	DPVLLDK[325.13]VR-QFWSYQVK[325.13]QGVLAEPK	4107.1	4106.09	1250.66	2104.03	1250.65	2104.03	DPVLLDK[325.13]VR	QFWSYQVK[325.13]QGVLAEPK	0	0	DPVLLDKVR	QFWSYQVKQGVLAEPK	pdAbAB5075_031467	pdAbAB5075_031467	pdAbAB5075_031467-pdAbAB5075_031467	513	1	132	1	Mqo	Mqo	S	S	SS	Probable malate:quinone oxidoreductase (EC 1.1.5.4) (MQO) (Malate dehydrogenase [quinone])	Probable malate:quinone oxidoreductase (EC 1.1.5.4) (MQO) (Malate dehydrogenase [quinone])	ABUW_2973	ABUW_2973
Intra	13	GYEVTDTK[325.13]EGIHFGGLIGR-TYNLEK[325.13]NNGPNSLHSGNPGFDKR	5753.74	5751.74	2245.07	2755.26	2245.07	2755.26	GYEVTDTK[325.13]EGIHFGGLIGR	TYNLEK[325.13]NNGPNSLHSGNPGFDKR	0	0	GYEVTDTKEGIHFGGLIGR	TYNLEKNNGPNSLHSGNPGFDKR	pdAbAB5075_032712	pdAbAB5075_032712	pdAbAB5075_032712-pdAbAB5075_032712	90	1	122	1	ABUW_2933	ABUW_2933	S	S	SS	Aldose 1-epimerase (EC 5.1.3.3) (Galactose mutarotase)	Aldose 1-epimerase (EC 5.1.3.3) (Galactose mutarotase)	ABUW_2933	ABUW_2933
Intra	13	AK[325.13]TDQPTVVNLTNHSYFNLSGAGNNPYGVLDHVVQLNADR-VWQVKPLVSQGETVK[325.13]ASLK	7579.85	7579.82	2293.23	4535.18	2293.23	4535.17	VWQVKPLVSQGETVK[325.13]ASLK	AK[325.13]TDQPTVVNLTNHSYFNLSGAGNNPYGVLDHVVQLNADR	0	0	VWQVKPLVSQGETVKASLK	AKTDQPTVVNLTNHSYFNLSGAGNNPYGVLDHVVQLNADR	pdAbAB5075_032712	pdAbAB5075_032712	pdAbAB5075_032712-pdAbAB5075_032712	154	1	193	1	ABUW_2933	ABUW_2933	S	S	SS	Aldose 1-epimerase (EC 5.1.3.3) (Galactose mutarotase)	Aldose 1-epimerase (EC 5.1.3.3) (Galactose mutarotase)	ABUW_2933	ABUW_2933
Intra	13	AFK[325.13]PVPSTGKPDPALVEAFLK-KSIEQK[325.13]AK	4289.27	4287.26	1127.59	2408.27	1127.58	2408.26	KSIEQK[325.13]AK	AFK[325.13]PVPSTGKPDPALVEAFLK	0	0	KSIEQKAK	AFKPVPSTGKPDPALVEAFLK	pdAbAB5075_045236	pdAbAB5075_045236	pdAbAB5075_045236-pdAbAB5075_045236	185	1	155	1	ABUW_2504	ABUW_2504	S	S	SS	Catalase-related peroxidase (EC 1.11.1.-)	Catalase-related peroxidase (EC 1.11.1.-)	ABUW_2504	ABUW_2504
Intra	13	K[325.13]HYR-K[325.13]QQGHR	2501.21	2500.2	799.362	949.436	799.361	949.437	K[325.13]HYR	K[325.13]QQGHR	0	0	KHYR	KQQGHR	pdAbAB5075_088653	pdAbAB5075_088653	pdAbAB5075_088653-pdAbAB5075_088653	81	1	85	1	RplU	RplU	S	S	SS	50S ribosomal protein L21	50S ribosomal protein L21	ABUW_0848	ABUW_0848
Intra	13	AQSVK[325.13]NYLAGK-NPDGSVQLIM[147.04]PGSITFDTNK[325.13]SNIKPNFYATLDK	5965.96	5963.95	1374.68	3837.86	1374.68	3837.84	AQSVK[325.13]NYLAGK	NPDGSVQLIM[147.04]PGSITFDTNK[325.13]SNIKPNFYATLDK	0	0	AQSVKNYLAGK	NPDGSVQLIMPGSITFDTNKSNIKPNFYATLDK	pdAbAB5075_029110	pdAbAB5075_029110	pdAbAB5075_029110-pdAbAB5075_029110	170	1	117	1	YiaD	YiaD	M	M	MM	Membrane protein (OmpA/MotB domain protein) (Outer membrane lipoprotein omp16) (Putative outer membrane lipoprotein)	Membrane protein (OmpA/MotB domain protein) (Outer membrane lipoprotein omp16) (Putative outer membrane lipoprotein)	ABUW_3045	ABUW_3045
Intra	13	TK[325.13]EGR-VAEK[325.13]LSEYPNATAR	3282.58	3282.58	786.351	1744.83	786.351	1744.83	TK[325.13]EGR	VAEK[325.13]LSEYPNATAR	0	0	TKEGR	VAEKLSEYPNATAR	pdAbAB5075_093491	pdAbAB5075_093491	pdAbAB5075_093491-pdAbAB5075_093491	319	1	252	1	OmpA	OmpA	M	M	MM	Membrane protein (Outer membrane protein A)	Membrane protein (Outer membrane protein A)	ABUW_0649	ABUW_0649
Intra	13	VAEK[325.13]LSEYPNATAR-VFFDTNK[325.13]SNIKDQYKPEIAK	5078.59	5077.54	2581.29	1744.85	2581.27	1744.83	VFFDTNK[325.13]SNIKDQYKPEIAK	VAEK[325.13]LSEYPNATAR	0	0	VFFDTNKSNIKDQYKPEIAK	VAEKLSEYPNATAR	pdAbAB5075_093491	pdAbAB5075_093491	pdAbAB5075_093491-pdAbAB5075_093491	235	1	252	1	OmpA	OmpA	M	M	MM	Membrane protein (Outer membrane protein A)	Membrane protein (Outer membrane protein A)	ABUW_0649	ABUW_0649
Intra	13	LEPHMQTWLK[325.13]QIPSDVR-VEVPGK[325.13]IEVR	4348.2	4347.22	2274.12	1321.69	2274.11	1321.69	LEPHMQTWLK[325.13]QIPSDVR	VEVPGK[325.13]IEVR	0	0	LEPHMQTWLKQIPSDVR	VEVPGKIEVR	pdAbAB5075_002049	pdAbAB5075_002049	pdAbAB5075_002049-pdAbAB5075_002049	71	1	45	1	DsbA	DsbA	S	S	SS	Thiol:disulfide interchange protein	Thiol:disulfide interchange protein	ABUW_3846	ABUW_3846
Intra	13	EFQEEAWFNAAK[325.13]YPNITFK-GITK[325.13]PVVLDAVLNK	4944.48	4943.48	1662.92	2529.15	1662.92	2529.15	GITK[325.13]PVVLDAVLNK	EFQEEAWFNAAK[325.13]YPNITFK	0	0	GITKPVVLDAVLNK	EFQEEAWFNAAKYPNITFK	pdAbAB5075_051343	pdAbAB5075_051343	pdAbAB5075_051343-pdAbAB5075_051343	132	1	100	1	ABUW_2293	ABUW_2293	U	U	UU	Protein yceI (Uncharacterized protein)	Protein yceI (Uncharacterized protein)	ABUW_2293	ABUW_2293
Intra	13	FNNGQVDMVGAPAYAYK[325.13]PLELNK-LEAQIPGK[325.13]YK	4829.4	4829.38	1342.68	2735.29	1342.68	2735.29	LEAQIPGK[325.13]YK	FNNGQVDMVGAPAYAYK[325.13]PLELNK	0	0	LEAQIPGKYK	FNNGQVDMVGAPAYAYKPLELNK	pdAbAB5075_000167	pdAbAB5075_000167	pdAbAB5075_000167-pdAbAB5075_000167	278	1	212	1	ABUW_0009	ABUW_0009	M	M	MM	AdeT (Putative RND efflux pump) (RND transporter) (RND type efflux pump)	AdeT (Putative RND efflux pump) (RND transporter) (RND type efflux pump)	ABUW_0009	ABUW_0009
Intra	13	GFETPTFTEMAYHTDISK[325.13]SGFNFGLKPSTSDTYETGLK-SPK[325.13]HAGGVIDFER	6762.17	6761.16	4401	1608.75	4400.99	1608.75	GFETPTFTEMAYHTDISK[325.13]SGFNFGLKPSTSDTYETGLK	SPK[325.13]HAGGVIDFER	0	0	GFETPTFTEMAYHTDISKSGFNFGLKPSTSDTYETGLK	SPKHAGGVIDFER	pdAbAB5075_093119	pdAbAB5075_093119	pdAbAB5075_093119-pdAbAB5075_093119	511	1	343	1	ABUW_0661	ABUW_0661	M	M	MM	Probable tonB-dependent receptor yncD (TonB-dependent receptor)	Probable tonB-dependent receptor yncD (TonB-dependent receptor)	ABUW_0661	ABUW_0661
Intra	13	AALGTLIGAAAGYGISK[325.13]SNANSSR-VEISIYAK[325.13]Q	4446.22	4444.24	1246.61	2446.22	1246.61	2446.21	VEISIYAK[325.13]Q	AALGTLIGAAAGYGISK[325.13]SNANSSR	0.0051387	0	VEISIYAKQ	AALGTLIGAAAGYGISKSNANSSR	pdAbAB5075_029110	pdAbAB5075_029110	pdAbAB5075_029110-pdAbAB5075_029110	216	1	50	1	YiaD	YiaD	M	M	MM	Membrane protein (OmpA/MotB domain protein) (Outer membrane lipoprotein omp16) (Putative outer membrane lipoprotein)	Membrane protein (OmpA/MotB domain protein) (Outer membrane lipoprotein omp16) (Putative outer membrane lipoprotein)	ABUW_3045	ABUW_3045
Intra	13	AAQAK[325.13]IATMLTEFK-TLHLASIK[325.13]LDPYK	4166.14	4165.15	1694.89	1718.86	1694.89	1718.85	TLHLASIK[325.13]LDPYK	AAQAK[325.13]IATMLTEFK	0	0	TLHLASIKLDPYK	AAQAKIATMLTEFK	pdAbAB5075_053932	pdAbAB5075_053932	pdAbAB5075_053932-pdAbAB5075_053932	194	1	504	1	PpiD	PpiD	S	S	SS	Peptidylprolyl isomerase (EC 5.2.1.8)	Peptidylprolyl isomerase (EC 5.2.1.8)	ABUW_2197	ABUW_2197
Homo	12	SNIK[325.13]DQYKPEIAK-SNIK[325.13]DQYKPEIAK	4213.1	4211.12	1729.86	1729.86	1729.85	1729.85	SNIK[325.13]DQYKPEIAK	SNIK[325.13]DQYKPEIAK	0	0	SNIKDQYKPEIAK	SNIKDQYKPEIAK	pdAbAB5075_093491	pdAbAB5075_093491	pdAbAB5075_093491-pdAbAB5075_093491	239	1	239	1	OmpA	OmpA	M	M	MM	Membrane protein (Outer membrane protein A)	Membrane protein (Outer membrane protein A)	ABUW_0649	ABUW_0649
Inter	12	SNIKPNFYATLDK[325.13]VAQTLAEDNK-VTVTIDPTSK[325.13]K	4914.5	4912.49	2776.37	1384.72	2776.36	1384.71	SNIKPNFYATLDK[325.13]VAQTLAEDNK	VTVTIDPTSK[325.13]K	0	0	SNIKPNFYATLDKVAQTLAEDNK	VTVTIDPTSKK	pdAbAB5075_029110	pdAbAB5075_043935	pdAbAB5075_029110-pdAbAB5075_043935	130	1	136	1	YiaD	ABUW_2554	M	S	SM	Membrane protein (OmpA/MotB domain protein) (Outer membrane lipoprotein omp16) (Putative outer membrane lipoprotein)	Putative hemolysin	ABUW_3045	ABUW_2554
Inter	12	AGDAVTNTAQK[325.13]TENK-K[325.13]LNER	3350.6	3350.61	855.41	1743.79	855.409	1743.79	K[325.13]LNER	AGDAVTNTAQK[325.13]TENK	0	0	KLNER	AGDAVTNTAQKTENK	pdAbAB5075_093491	pdAbAB5075_092362	pdAbAB5075_092362-pdAbAB5075_093491	274	1	41	1	OmpA	EcnB	M	M	MM	Membrane protein (Outer membrane protein A)	Entericidin (Entericidin EcnAB) (Uncharacterized protein)	ABUW_0649	ABUW_0687
Inter	12	LSTQGFAWDQPIADNK[325.13]TK-VTVTIDPTSK[325.13]K	4352.21	4352.17	1384.72	2216.05	1384.71	2216.04	VTVTIDPTSK[325.13]K	LSTQGFAWDQPIADNK[325.13]TK	0	0	VTVTIDPTSKK	LSTQGFAWDQPIADNKTK	pdAbAB5075_043935	pdAbAB5075_093491	pdAbAB5075_043935-pdAbAB5075_093491	136	1	317	1	ABUW_2554	OmpA	S	M	SM	Putative hemolysin	Membrane protein (Outer membrane protein A)	ABUW_2554	ABUW_0649
Inter	12	K[325.13]DAQH-VETK[325.13]DKK	2589.25	2589.24	794.32	1043.51	794.319	1043.51	K[325.13]DAQH	VETK[325.13]DKK	0	0	KDAQH	VETKDKK	pdAbAB5075_039407	pdAbAB5075_051343	pdAbAB5075_039407-pdAbAB5075_051343	110	1	114	1	ABUW_2724	ABUW_2293	U	U	UU	Uncharacterized protein	Protein yceI (Uncharacterized protein)	ABUW_2724	ABUW_2293
Inter	12	AVK[325.13]IQGAK-K[325.13]EAQQVAR	2888.48	2887.49	1010.54	1125.54	1010.54	1125.54	AVK[325.13]IQGAK	K[325.13]EAQQVAR	0	0	AVKIQGAK	KEAQQVAR	pdAbAB5075_110471	pdAbAB5075_110388	pdAbAB5075_110388-pdAbAB5075_110471	361	1	705	1	HlyD	AcrB	M	M	MM	Putative RND family drug transporter (Secretion protein HlyD)	Putative RND family cation/multidrug efflux pump (RND efflux transporter)	ABUW_0034	ABUW_0035
Inter	12	AALGTLIGAAAGYGISK[325.13]SNANSSR-TEYLFK[325.13]LVDEK	4780.42	4778.38	1580.76	2446.21	1580.76	2446.21	TEYLFK[325.13]LVDEK	AALGTLIGAAAGYGISK[325.13]SNANSSR	0	0	TEYLFKLVDEK	AALGTLIGAAAGYGISKSNANSSR	pdAbAB5075_101566	pdAbAB5075_029110	pdAbAB5075_029110-pdAbAB5075_101566	90	1	50	1	ABUW_0333	YiaD	U	M	MU	Uncharacterized protein	Membrane protein (OmpA/MotB domain protein) (Outer membrane lipoprotein omp16) (Putative outer membrane lipoprotein)	ABUW_0333	ABUW_3045
Inter	12	LSTQGFAWDQPIADNK[325.13]TK-NYLAGK[325.13]GVPSSR	4414.14	4412.14	1444.7	2216.04	1444.69	2216.04	NYLAGK[325.13]GVPSSR	LSTQGFAWDQPIADNK[325.13]TK	0	0	NYLAGKGVPSSR	LSTQGFAWDQPIADNKTK	pdAbAB5075_029110	pdAbAB5075_093491	pdAbAB5075_029110-pdAbAB5075_093491	176	1	317	1	YiaD	OmpA	M	M	MM	Membrane protein (OmpA/MotB domain protein) (Outer membrane lipoprotein omp16) (Putative outer membrane lipoprotein)	Membrane protein (Outer membrane protein A)	ABUW_3045	ABUW_0649
Inter	12	NPDGSVQLIMPGSITFDTNKSNIK[325.13]PNFYATLDK-SNIKDQYKPEIAK[325.13]VAEK	6732.35	6730.36	2157.1	3821.86	2157.1	3821.85	SNIKDQYKPEIAK[325.13]VAEK	NPDGSVQLIMPGSITFDTNKSNIK[325.13]PNFYATLDK	0	0	SNIKDQYKPEIAKVAEK	NPDGSVQLIMPGSITFDTNKSNIKPNFYATLDK	pdAbAB5075_093491	pdAbAB5075_029110	pdAbAB5075_029110-pdAbAB5075_093491	248	1	121	1	OmpA	YiaD	M	M	MM	Membrane protein (Outer membrane protein A)	Membrane protein (OmpA/MotB domain protein) (Outer membrane lipoprotein omp16) (Putative outer membrane lipoprotein)	ABUW_0649	ABUW_3045
Inter	12	LK[325.13]EVTQR-YHFK[325.13]NSTR	3069.51	3069.5	1069.54	1248.55	1069.54	1248.55	LK[325.13]EVTQR	YHFK[325.13]NSTR	0	0	LKEVTQR	YHFKNSTR	pdAbAB5075_049412	pdAbAB5075_013184	pdAbAB5075_013184-pdAbAB5075_049412	151	1	103	1	ABUW_2363	OmpW	U	M	MU	Uncharacterized protein	Outer membrane protein W (Putative outer membrane protein W)	ABUW_2363	ABUW_3583
Inter	12	AALGTLIGAAAGYGISK[325.13]SNANSSR-IGTISFQDSDK[325.13]GLIITPALADLPSGTR	6181.11	6180.14	2982.53	2446.21	2982.52	2446.21	IGTISFQDSDK[325.13]GLIITPALADLPSGTR	AALGTLIGAAAGYGISK[325.13]SNANSSR	0	0	IGTISFQDSDKGLIITPALADLPSGTR	AALGTLIGAAAGYGISKSNANSSR	pdAbAB5075_101390	pdAbAB5075_029110	pdAbAB5075_029110-pdAbAB5075_101390	68	1	50	1	SodC	YiaD	S	M	SM	Superoxide dismutase [Cu-Zn] (EC 1.15.1.1)	Membrane protein (OmpA/MotB domain protein) (Outer membrane lipoprotein omp16) (Putative outer membrane lipoprotein)	ABUW_0339	ABUW_3045
Inter	12	SNIKPNFYATLDK[325.13]VAQTLAEDNK-TVSDTAHALTTMHTK[325.13]K	5467.69	5465.69	2776.37	1937.92	2776.36	1937.92	SNIKPNFYATLDK[325.13]VAQTLAEDNK	TVSDTAHALTTMHTK[325.13]K	0	0	SNIKPNFYATLDKVAQTLAEDNK	TVSDTAHALTTMHTKK	pdAbAB5075_029110	pdAbAB5075_101390	pdAbAB5075_029110-pdAbAB5075_101390	130	1	41	1	YiaD	SodC	M	S	SM	Membrane protein (OmpA/MotB domain protein) (Outer membrane lipoprotein omp16) (Putative outer membrane lipoprotein)	Superoxide dismutase [Cu-Zn] (EC 1.15.1.1)	ABUW_3045	ABUW_0339
Intra	12	K[325.13]AQR-SAEEK[325.13]R	2365.14	2365.14	915.395	698.336	915.393	698.335	SAEEK[325.13]R	K[325.13]AQR	0.0015601	0.0082883	SAEEKR	KAQR	pdAbAB5075_069308	pdAbAB5075_069308	pdAbAB5075_069308-pdAbAB5075_069308	109	1	113	1	RpsF	RpsF	S	S	SS	30S ribosomal protein S6	30S ribosomal protein S6	ABUW_1548	ABUW_1548
Intra	12	LQSNFPFIDK[325.13]IIDQQVLK-QVK[325.13]LEDLLRPEK	4759.51	4757.5	2342.22	1663.88	2342.22	1663.88	LQSNFPFIDK[325.13]IIDQQVLK	QVK[325.13]LEDLLRPEK	0	0	LQSNFPFIDKIIDQQVLK	QVKLEDLLRPEK	pdAbAB5075_020535	pdAbAB5075_020535	pdAbAB5075_020535-pdAbAB5075_020535	85	1	205	1	ABUW_3348	ABUW_3348	U	U	UU	Uncharacterized protein	Uncharacterized protein	ABUW_3348	ABUW_3348
Intra	12	ALDLTWTHFIK[325.13]PDLPLK-K[325.13]MFGF	3782.9	3780.9	825.338	2204.16	825.337	2204.15	K[325.13]MFGF	ALDLTWTHFIK[325.13]PDLPLK	0	0	KMFGF	ALDLTWTHFIKPDLPLK	pdAbAB5075_033878	pdAbAB5075_033878	pdAbAB5075_033878-pdAbAB5075_033878	477	1	443	1	ABUW_2898	ABUW_2898	U	U	UU	Uncharacterized protein	Uncharacterized protein	ABUW_2898	ABUW_2898
Intra	12	AAEDIFK[325.13]NMK-K[325.13]VLTIIDK	3240.65	3239.65	1125.63	1362.61	1125.63	1362.61	K[325.13]VLTIIDK	AAEDIFK[325.13]NMK	0	0	KVLTIIDK	AAEDIFKNMK	pdAbAB5075_040516	pdAbAB5075_040516	pdAbAB5075_040516-pdAbAB5075_040516	153	1	194	1	ABUW_2679	ABUW_2679	U	U	UU	Uncharacterized protein	Uncharacterized protein	ABUW_2679	ABUW_2679
Intra	12	FNINSYGNLAYINIFAPGQK[325.13]PGK-VFAK[325.13]SGQILK	4762.45	4760.43	1286.69	2722.34	1286.69	2722.34	VFAK[325.13]SGQILK	FNINSYGNLAYINIFAPGQK[325.13]PGK	0	0	VFAKSGQILK	FNINSYGNLAYINIFAPGQKPGK	pdAbAB5075_066042	pdAbAB5075_066042	pdAbAB5075_066042-pdAbAB5075_066042	58	1	84	1	ABUW_1659	ABUW_1659	U	U	UU	DNA breaking-rejoining protein (Protein ycgK) (Uncharacterized protein)	DNA breaking-rejoining protein (Protein ycgK) (Uncharacterized protein)	ABUW_1659	ABUW_1659
Intra	12	VFAK[325.13]SGQILK-VSFLK[325.13]DSSQITLTGK	3859.02	3859.02	1287.69	1819.92	1286.69	1819.92	VFAK[325.13]SGQILK	VSFLK[325.13]DSSQITLTGK	0	0	VFAKSGQILK	VSFLKDSSQITLTGK	pdAbAB5075_066042	pdAbAB5075_066042	pdAbAB5075_066042-pdAbAB5075_066042	58	1	34	1	ABUW_1659	ABUW_1659	U	U	UU	DNA breaking-rejoining protein (Protein ycgK) (Uncharacterized protein)	DNA breaking-rejoining protein (Protein ycgK) (Uncharacterized protein)	ABUW_1659	ABUW_1659
Intra	12	LK[325.13]ADHAK-NPVVTLDFNHNGEK[325.13]IPVSFQLADK	4610.3	4608.31	978.48	2878.42	978.477	2878.41	LK[325.13]ADHAK	NPVVTLDFNHNGEK[325.13]IPVSFQLADK	0	0	LKADHAK	NPVVTLDFNHNGEKIPVSFQLADK	pdAbAB5075_100011	pdAbAB5075_100011	pdAbAB5075_100011-pdAbAB5075_100011	46	1	147	1	ABUW_0386	ABUW_0386	M	M	MM	Toluene tolerance protein (Uncharacterized ABC transporter, auxiliary component YrbC)	Toluene tolerance protein (Uncharacterized ABC transporter, auxiliary component YrbC)	ABUW_0386	ABUW_0386
Intra	12	IGNAK[325.13]FSLDGK-TYNLEK[325.13]NNGPNSLHSGNPGFDKR	4854.33	4852.33	2755.27	1345.65	2755.26	1345.65	TYNLEK[325.13]NNGPNSLHSGNPGFDKR	IGNAK[325.13]FSLDGK	0	0	TYNLEKNNGPNSLHSGNPGFDKR	IGNAKFSLDGK	pdAbAB5075_032712	pdAbAB5075_032712	pdAbAB5075_032712-pdAbAB5075_032712	122	1	110	1	ABUW_2933	ABUW_2933	S	S	SS	Aldose 1-epimerase (EC 5.1.3.3) (Galactose mutarotase)	Aldose 1-epimerase (EC 5.1.3.3) (Galactose mutarotase)	ABUW_2933	ABUW_2933
Intra	12	KVESALLSGIEK[325.13]GKPFTETELNR-LNEVNQTLK[325.13]QFLVAGHR	5658.93	5656.93	2163.11	2742.41	2163.11	2742.41	LNEVNQTLK[325.13]QFLVAGHR	KVESALLSGIEK[325.13]GKPFTETELNR	0	0	LNEVNQTLKQFLVAGHR	KVESALLSGIEKGKPFTETELNR	pdAbAB5075_081427	pdAbAB5075_081427	pdAbAB5075_081427-pdAbAB5075_081427	425	1	358	1	ABUW_1082	ABUW_1082	M	M	MM	Protease (Uncharacterized protein)	Protease (Uncharacterized protein)	ABUW_1082	ABUW_1082
Intra	12	K[325.13]VEQFLSK-LRGDK[325.13]AER	3067.54	3066.55	1140.55	1174.59	1140.55	1174.59	LRGDK[325.13]AER	K[325.13]VEQFLSK	0	0	LRGDKAER	KVEQFLSK	pdAbAB5075_110388	pdAbAB5075_110388	pdAbAB5075_110388-pdAbAB5075_110388	784	1	605	1	AcrB	AcrB	M	M	MM	Putative RND family cation/multidrug efflux pump (RND efflux transporter)	Putative RND family cation/multidrug efflux pump (RND efflux transporter)	ABUW_0035	ABUW_0035
Intra	12	AQSVK[325.13]NYLAGK-SNIK[325.13]PNFYATLDK	3833.89	3832.9	1374.68	1706.82	1374.68	1706.82	AQSVK[325.13]NYLAGK	SNIK[325.13]PNFYATLDK	0	0	AQSVKNYLAGK	SNIKPNFYATLDK	pdAbAB5075_029110	pdAbAB5075_029110	pdAbAB5075_029110-pdAbAB5075_029110	170	1	121	1	YiaD	YiaD	M	M	MM	Membrane protein (OmpA/MotB domain protein) (Outer membrane lipoprotein omp16) (Putative outer membrane lipoprotein)	Membrane protein (OmpA/MotB domain protein) (Outer membrane lipoprotein omp16) (Putative outer membrane lipoprotein)	ABUW_3045	ABUW_3045
Intra	12	ANSVK[325.13]SALVNEYNVDASR-TK[325.13]EGR	3670.75	3670.77	786.351	2133.01	786.351	2133	TK[325.13]EGR	ANSVK[325.13]SALVNEYNVDASR	0	0	TKEGR	ANSVKSALVNEYNVDASR	pdAbAB5075_093491	pdAbAB5075_093491	pdAbAB5075_093491-pdAbAB5075_093491	319	1	288	1	OmpA	OmpA	M	M	MM	Membrane protein (Outer membrane protein A)	Membrane protein (Outer membrane protein A)	ABUW_0649	ABUW_0649
Intra	12	DQYK[325.13]PEIAK-LSTQGFAWDQPIADNK[325.13]TK	4257.05	4255.05	1287.6	2216.04	1287.6	2216.04	DQYK[325.13]PEIAK	LSTQGFAWDQPIADNK[325.13]TK	0	0	DQYKPEIAK	LSTQGFAWDQPIADNKTK	pdAbAB5075_093491	pdAbAB5075_093491	pdAbAB5075_093491-pdAbAB5075_093491	243	1	317	1	OmpA	OmpA	M	M	MM	Membrane protein (Outer membrane protein A)	Membrane protein (Outer membrane protein A)	ABUW_0649	ABUW_0649
Intra	12	DQYKPEIAK[325.13]VAEK-VFFDTNK[325.13]SNIKDQYKPEIAK	5049.53	5047.53	2581.28	1714.85	2581.27	1714.84	VFFDTNK[325.13]SNIKDQYKPEIAK	DQYKPEIAK[325.13]VAEK	0	0	VFFDTNKSNIKDQYKPEIAK	DQYKPEIAKVAEK	pdAbAB5075_093491	pdAbAB5075_093491	pdAbAB5075_093491-pdAbAB5075_093491	235	1	248	1	OmpA	OmpA	M	M	MM	Membrane protein (Outer membrane protein A)	Membrane protein (Outer membrane protein A)	ABUW_0649	ABUW_0649
Intra	12	LSTQGFAWDQPIADNKTK[325.13]EGR-VFFDTNK[325.13]SNIK	4818.34	4818.32	1508.72	2558.2	1508.71	2558.2	VFFDTNK[325.13]SNIK	LSTQGFAWDQPIADNKTK[325.13]EGR	0	0	VFFDTNKSNIK	LSTQGFAWDQPIADNKTKEGR	pdAbAB5075_093491	pdAbAB5075_093491	pdAbAB5075_093491-pdAbAB5075_093491	235	1	319	1	OmpA	OmpA	M	M	MM	Membrane protein (Outer membrane protein A)	Membrane protein (Outer membrane protein A)	ABUW_0649	ABUW_0649
Intra	12	AK[325.13]DYK-TASYDK[325.13]GIYYVNGGR	3433.6	3431.6	820.361	1859.84	820.36	1859.83	AK[325.13]DYK	TASYDK[325.13]GIYYVNGGR	0.00040733	0	AKDYK	TASYDKGIYYVNGGR	pdAbAB5075_094586	pdAbAB5075_094586	pdAbAB5075_094586-pdAbAB5075_094586	560	1	605	1	ABUW_0615	ABUW_0615	M	M	MM	Outer membrane vitamin B12 receptor BtuB (Vitamin B12 receptor)	Outer membrane vitamin B12 receptor BtuB (Vitamin B12 receptor)	ABUW_0615	ABUW_0615
Intra	12	LGLDFNTPVGDDK[325.13]VGGK-VQQAWINFIYTPVK[325.13]PIDLGVEYVNGK	5868.97	5866.96	1927.92	3187.63	1927.92	3187.62	LGLDFNTPVGDDK[325.13]VGGK	VQQAWINFIYTPVK[325.13]PIDLGVEYVNGK	0	0	LGLDFNTPVGDDKVGGK	VQQAWINFIYTPVKPIDLGVEYVNGK	pdAbAB5075_089424	pdAbAB5075_089424	pdAbAB5075_089424-pdAbAB5075_089424	156	1	400	1	ABUW_0826	ABUW_0826	M	M	MM	DcaP-like protein (Uncharacterized protein)	DcaP-like protein (Uncharacterized protein)	ABUW_0826	ABUW_0826
Intra	12	LIWNFQTTHHDLWDMDVPSQPSLADIK[325.13]DK-SGK[325.13]TVPAIYVLTK	5972.97	5970.96	1572.84	3646.71	1572.84	3646.7	SGK[325.13]TVPAIYVLTK	LIWNFQTTHHDLWDMDVPSQPSLADIK[325.13]DK	0	0	SGKTVPAIYVLTK	LIWNFQTTHHDLWDMDVPSQPSLADIKDK	pdAbAB5075_093678	pdAbAB5075_093678	pdAbAB5075_093678-pdAbAB5075_093678	489	1	484	1	Gcd	Gcd	S	S	SS	Glucose dehydrogenase (Glucose dehydrogenase, PQQ-dependent) (EC 1.1.5.2) (Quinoprotein glucose dehydrogenase) (EC 1.1.5.2)	Glucose dehydrogenase (Glucose dehydrogenase, PQQ-dependent) (EC 1.1.5.2) (Quinoprotein glucose dehydrogenase) (EC 1.1.5.2)	ABUW_0642	ABUW_0642
Intra	12	K[325.13]HNASLR-MADK[325.13]GIIHK	2983.54	2981.49	1021.5	1208.59	1021.49	1208.59	K[325.13]HNASLR	MADK[325.13]GIIHK	0	0	KHNASLR	MADKGIIHK	pdAbAB5075_053460	pdAbAB5075_053460	pdAbAB5075_053460-pdAbAB5075_053460	19	1	64	1	RpsT	RpsT	S	S	SS	30S ribosomal protein S20	30S ribosomal protein S20	ABUW_2216	ABUW_2216
Intra	12	AK[325.13]AAGVTK-SGFK[325.13]YHGR	2840.39	2840.39	941.483	1147.51	941.482	1147.5	AK[325.13]AAGVTK	SGFK[325.13]YHGR	0	0	AKAAGVTK	SGFKYHGR	pdAbAB5075_099213	pdAbAB5075_099213	pdAbAB5075_099213-pdAbAB5075_099213	82	1	97	1	RplR	RplR	S	S	SS	50S ribosomal protein L18	50S ribosomal protein L18	ABUW_0422	ABUW_0422
Intra	12	GITKPVVLDAVLNK[325.13]QGEHPM[147.04]AK-SDFGLGNYVPNVGDK[325.13]ITVNITTEATAASAAK	6631.32	6629.34	2557.33	3320.6	2557.32	3320.6	GITKPVVLDAVLNK[325.13]QGEHPM[147.04]AK	SDFGLGNYVPNVGDK[325.13]ITVNITTEATAASAAK	0	0	GITKPVVLDAVLNKQGEHPMAK	SDFGLGNYVPNVGDKITVNITTEATAASAAK	pdAbAB5075_051343	pdAbAB5075_051343	pdAbAB5075_051343-pdAbAB5075_051343	142	1	179	1	ABUW_2293	ABUW_2293	U	U	UU	Protein yceI (Uncharacterized protein)	Protein yceI (Uncharacterized protein)	ABUW_2293	ABUW_2293
Intra	12	NALK[325.13]WDTIPTAPFK-VTGGSTQNK[325.13]GVVPDIK	4347.2	4345.2	1795.9	1797.9	1795.9	1797.89	VTGGSTQNK[325.13]GVVPDIK	NALK[325.13]WDTIPTAPFK	0	0.0003876	VTGGSTQNKGVVPDIK	NALKWDTIPTAPFK	pdAbAB5075_019363	pdAbAB5075_019363	pdAbAB5075_019363-pdAbAB5075_019363	561	1	587	1	Prc	Prc	S	S	SS	Carboxy-protease (Carboxy-terminal protease for penicillin-binding protein) (Peptidase S41) (Tail-specific protease) (EC 3.4.21.102)	Carboxy-protease (Carboxy-terminal protease for penicillin-binding protein) (Peptidase S41) (Tail-specific protease) (EC 3.4.21.102)	ABUW_3385	ABUW_3385
Intra	12	FHIDEAFLK[325.13]K-MK[325.13]GLYYTR	3423.67	3422.67	1443.7	1227.56	1443.7	1227.56	FHIDEAFLK[325.13]K	MK[325.13]GLYYTR	0	0	FHIDEAFLKK	MKGLYYTR	pdAbAB5075_077989	pdAbAB5075_077989	pdAbAB5075_077989-pdAbAB5075_077989	253	1	230	1	ABUW_1189	ABUW_1189	M	M	MM	ErfK/YbiS/YcfS/YnhG family (PROTEIN ERFK/SRFK) (Peptidase) (Uncharacterized protein)	ErfK/YbiS/YcfS/YnhG family (PROTEIN ERFK/SRFK) (Peptidase) (Uncharacterized protein)	ABUW_1189	ABUW_1189
Homo	11	AVQLGIPVSAIQEALQK[325.13]QNSMASAGFFETGTDR-AVQLGIPVSAIQEALQK[325.13]QNSMASAGFFETGTDR	8074.01	8072.96	3660.78	3660.78	3660.77	3660.77	AVQLGIPVSAIQEALQK[325.13]QNSMASAGFFETGTDR	AVQLGIPVSAIQEALQK[325.13]QNSMASAGFFETGTDR	0	0	AVQLGIPVSAIQEALQKQNSMASAGFFETGTDR	AVQLGIPVSAIQEALQKQNSMASAGFFETGTDR	pdAbAB5075_110388	pdAbAB5075_110388	pdAbAB5075_110388-pdAbAB5075_110388	212	1	212	1	AcrB	AcrB	M	M	MM	Putative RND family cation/multidrug efflux pump (RND efflux transporter)	Putative RND family cation/multidrug efflux pump (RND efflux transporter)	ABUW_0035	ABUW_0035
Homo	11	NPDGSVQLIMPGSITFDTNK[325.13]SNIKPNFYATLDK-NPDGSVQLIMPGSITFDTNK[325.13]SNIKPNFYATLDK	8397.19	8395.1	3821.85	3821.85	3821.85	3821.85	NPDGSVQLIMPGSITFDTNK[325.13]SNIKPNFYATLDK	NPDGSVQLIMPGSITFDTNK[325.13]SNIKPNFYATLDK	0	0	NPDGSVQLIMPGSITFDTNKSNIKPNFYATLDK	NPDGSVQLIMPGSITFDTNKSNIKPNFYATLDK	pdAbAB5075_029110	pdAbAB5075_029110	pdAbAB5075_029110-pdAbAB5075_029110	117	1	117	1	YiaD	YiaD	M	M	MM	Membrane protein (OmpA/MotB domain protein) (Outer membrane lipoprotein omp16) (Putative outer membrane lipoprotein)	Membrane protein (OmpA/MotB domain protein) (Outer membrane lipoprotein omp16) (Putative outer membrane lipoprotein)	ABUW_3045	ABUW_3045
Inter	11	K[325.13]LNER-KESAEELSK[325.13]R	2980.46	2979.46	855.41	1372.65	855.409	1372.65	K[325.13]LNER	KESAEELSK[325.13]R	0.006326	0.0084746	KLNER	KESAEELSKR	pdAbAB5075_093491	pdAbAB5075_010746	pdAbAB5075_010746-pdAbAB5075_093491	274	1	227	1	OmpA	ArsH	M	M	MM	Membrane protein (Outer membrane protein A)	ArsH (Arsenic resistance protein) (Arsenic resistance protein ArsH) (Arsenical resistance protein ArsH)	ABUW_0649	ABUW_3671
Inter	11	K[325.13]LNER-KPK[325.13]K	2304.2	2303.2	855.409	696.381	855.409	696.381	K[325.13]LNER	KPK[325.13]K	0.0079156	0.017677	KLNER	KPKK	pdAbAB5075_093491	pdAbAB5075_034707	pdAbAB5075_034707-pdAbAB5075_093491	274	1	368	1	OmpA	ABUW_2868	M	U	MU	Membrane protein (Outer membrane protein A)	Putative signal peptide (Signal peptide protein) (Uncharacterized protein)	ABUW_0649	ABUW_2868
Inter	11	AIGVK[325.13]EIQGSVK-YHFK[325.13]NSTR	3424.74	3424.71	1424.75	1248.55	1424.75	1248.55	AIGVK[325.13]EIQGSVK	YHFK[325.13]NSTR	0	0	AIGVKEIQGSVK	YHFKNSTR	pdAbAB5075_062557	pdAbAB5075_013184	pdAbAB5075_013184-pdAbAB5075_062557	68	1	103	1	ABUW_1844	OmpW	U	M	MU	Uncharacterized protein	Outer membrane protein W (Putative outer membrane protein W)	ABUW_1844	ABUW_3583
Inter	11	K[325.13]ATADTAQAVENAAADVK-K[325.13]VEGSLAEHYVLK	4391.16	4390.16	1668.84	1969.92	1668.84	1969.92	K[325.13]VEGSLAEHYVLK	K[325.13]ATADTAQAVENAAADVK	0	0	KVEGSLAEHYVLK	KATADTAQAVENAAADVK	pdAbAB5075_034241	pdAbAB5075_039407	pdAbAB5075_034241-pdAbAB5075_039407	144	1	92	1	ABUW_2887	ABUW_2724	M	U	MU	Copper resistance protein NlpE (Lipoprotein)	Uncharacterized protein	ABUW_2887	ABUW_2724
Inter	11	EK[325.13]MAASLEALR-LSILSINEIPNPAK[325.13]DEHYGIQLGETR	5269.64	5269.63	1414.68	3103.55	1414.68	3103.55	EK[325.13]MAASLEALR	LSILSINEIPNPAK[325.13]DEHYGIQLGETR	0	0	EKMAASLEALR	LSILSINEIPNPAKDEHYGIQLGETR	pdAbAB5075_063596	pdAbAB5075_086769	pdAbAB5075_063596-pdAbAB5075_086769	222	1	90	1	BamA	ABUW_0909	M	U	MU	Outer membrane protein assembly factor BamA	Putative signal peptide (Signal peptide protein) (Uncharacterized protein)	ABUW_1741	ABUW_0909
Inter	11	TDINEIFK[325.13]WK-VFFDTNK[325.13]SNIKDQYKPEIAK	4824.4	4822.39	2581.28	1489.71	2581.27	1489.71	VFFDTNK[325.13]SNIKDQYKPEIAK	TDINEIFK[325.13]WK	0	0	VFFDTNKSNIKDQYKPEIAK	TDINEIFKWK	pdAbAB5075_093491	pdAbAB5075_096109	pdAbAB5075_093491-pdAbAB5075_096109	235	1	102	1	OmpA	Oxa-23	M	S	SM	Membrane protein (Outer membrane protein A)	Beta-lactamase OXA-23 (Beta-lactamase oxa23) (BlaOXA-23) (Carbapenem-hydrolyzing beta-lactamase OXA-23) (Carbapenemase OXA-23) (Class D beta-lactamase OXA-23) (Class D beta-lactamase Oxa-23) (OXA-23) (OXA-23 class D beta-lactamase) (OXA23 carbapenemase)	ABUW_0649	ABUW_0563
Inter	11	IGTISFQDSDK[325.13]GLIITPALADLPSGTR-SNIKPNFYATLDK[325.13]VAQTLAEDNK	6512.27	6510.31	2776.36	2982.54	2776.36	2982.52	SNIKPNFYATLDK[325.13]VAQTLAEDNK	IGTISFQDSDK[325.13]GLIITPALADLPSGTR	0	0	SNIKPNFYATLDKVAQTLAEDNK	IGTISFQDSDKGLIITPALADLPSGTR	pdAbAB5075_029110	pdAbAB5075_101390	pdAbAB5075_029110-pdAbAB5075_101390	130	1	68	1	YiaD	SodC	M	S	SM	Membrane protein (OmpA/MotB domain protein) (Outer membrane lipoprotein omp16) (Putative outer membrane lipoprotein)	Superoxide dismutase [Cu-Zn] (EC 1.15.1.1)	ABUW_3045	ABUW_0339
Inter	11	DQYKPEIAK[325.13]VAEK-IGTISFQDSDK[325.13]GLIITPALADLPSGTR	5450.77	5448.78	1714.84	2982.53	1714.84	2982.52	DQYKPEIAK[325.13]VAEK	IGTISFQDSDK[325.13]GLIITPALADLPSGTR	0	0	DQYKPEIAKVAEK	IGTISFQDSDKGLIITPALADLPSGTR	pdAbAB5075_093491	pdAbAB5075_101390	pdAbAB5075_093491-pdAbAB5075_101390	248	1	68	1	OmpA	SodC	M	S	SM	Membrane protein (Outer membrane protein A)	Superoxide dismutase [Cu-Zn] (EC 1.15.1.1)	ABUW_0649	ABUW_0339
Inter	11	VFFDTNK[325.13]SNIKDQYKPEIAK-VTPIQEVEFVSQLAHTQLPFSEK[325.13]VQANVK	6797.46	6795.45	3462.77	2581.27	3462.77	2581.27	VTPIQEVEFVSQLAHTQLPFSEK[325.13]VQANVK	VFFDTNK[325.13]SNIKDQYKPEIAK	0	0	VTPIQEVEFVSQLAHTQLPFSEKVQANVK	VFFDTNKSNIKDQYKPEIAK	pdAbAB5075_096109	pdAbAB5075_093491	pdAbAB5075_093491-pdAbAB5075_096109	194	1	235	1	Oxa-23	OmpA	S	M	SM	Beta-lactamase OXA-23 (Beta-lactamase oxa23) (BlaOXA-23) (Carbapenem-hydrolyzing beta-lactamase OXA-23) (Carbapenemase OXA-23) (Class D beta-lactamase OXA-23) (Class D beta-lactamase Oxa-23) (OXA-23) (OXA-23 class D beta-lactamase) (OXA23 carbapenemase)	Membrane protein (Outer membrane protein A)	ABUW_0563	ABUW_0649
Inter	11	NPDGSVQLIMPGSITFDTNKSNIK[325.13]PNFYATLDK-VAEK[325.13]LSEYPNATAR	6318.11	6318.08	1744.83	3821.85	1744.83	3821.85	VAEK[325.13]LSEYPNATAR	NPDGSVQLIMPGSITFDTNKSNIK[325.13]PNFYATLDK	0	0	VAEKLSEYPNATAR	NPDGSVQLIMPGSITFDTNKSNIKPNFYATLDK	pdAbAB5075_093491	pdAbAB5075_029110	pdAbAB5075_029110-pdAbAB5075_093491	252	1	121	1	OmpA	YiaD	M	M	MM	Membrane protein (Outer membrane protein A)	Membrane protein (OmpA/MotB domain protein) (Outer membrane lipoprotein omp16) (Putative outer membrane lipoprotein)	ABUW_0649	ABUW_3045
Inter	11	NYLAGK[325.13]GVPSSR-TK[325.13]EGR	2982.45	2982.45	786.351	1444.7	786.351	1444.69	TK[325.13]EGR	NYLAGK[325.13]GVPSSR	0.0047755	0	TKEGR	NYLAGKGVPSSR	pdAbAB5075_093491	pdAbAB5075_029110	pdAbAB5075_029110-pdAbAB5075_093491	319	1	176	1	OmpA	YiaD	M	M	MM	Membrane protein (Outer membrane protein A)	Membrane protein (OmpA/MotB domain protein) (Outer membrane lipoprotein omp16) (Putative outer membrane lipoprotein)	ABUW_0649	ABUW_3045
Inter	11	SNIK[325.13]PNFYATLDK-VFFDTNK[325.13]SNIK	3967.93	3966.94	1508.71	1706.82	1508.71	1706.82	VFFDTNK[325.13]SNIK	SNIK[325.13]PNFYATLDK	0	0	VFFDTNKSNIK	SNIKPNFYATLDK	pdAbAB5075_093491	pdAbAB5075_029110	pdAbAB5075_029110-pdAbAB5075_093491	235	1	121	1	OmpA	YiaD	M	M	MM	Membrane protein (Outer membrane protein A)	Membrane protein (OmpA/MotB domain protein) (Outer membrane lipoprotein omp16) (Putative outer membrane lipoprotein)	ABUW_0649	ABUW_3045
Inter	11	K[325.13]LLDEGR-NK[325.13]PHVNVGTIGHVDHGK	3784.9	3782.89	1026.5	2004.98	1026.5	2004.98	K[325.13]LLDEGR	NK[325.13]PHVNVGTIGHVDHGK	0	0	KLLDEGR	NKPHVNVGTIGHVDHGK	pdAbAB5075_012689	pdAbAB5075_012679	pdAbAB5075_012679-pdAbAB5075_012689	11	1	10	1	TufA	TufA	S	S	SS	Elongation factor Tu (EF-Tu)	Elongation factor Tu (EF-Tu)	ABUW_3060	ABUW_3060
Inter	11	AALGTLIGAAAGYGISK[325.13]SNANSSR-K[325.13]LNER	4054.02	4053.02	855.409	2446.21	855.409	2446.21	K[325.13]LNER	AALGTLIGAAAGYGISK[325.13]SNANSSR	0.0018975	0	KLNER	AALGTLIGAAAGYGISKSNANSSR	pdAbAB5075_093491	pdAbAB5075_029110	pdAbAB5075_029110-pdAbAB5075_093491	274	1	50	1	OmpA	YiaD	M	M	MM	Membrane protein (Outer membrane protein A)	Membrane protein (OmpA/MotB domain protein) (Outer membrane lipoprotein omp16) (Putative outer membrane lipoprotein)	ABUW_0649	ABUW_3045
[truncated: 1,550 more rows]

## Sheet: homodimeric subset
Intra, inter, or homo?	Homodimer identified in E.coli or PA?	Identification counts	Link1-Link2	ms1 prec mass	ms2 query mass	ms2 mass1	ms2 mass2	ms3 mass1	ms3 mass2	ms3 pep1	ms3 pep2	ms3 fdr1	ms3 fdr2	ms3 pep1 plain	ms3 pep2 plain	Protein1	Protein2	Protein1-Protein2	mod_pos1	#times_in_prot1	mod_pos2	#times_in_prot2	GeneName1	GeneName2	Location1	Location2	Interaction type	ProteinAnnotation1	ProteinAnnotation2	ABUW_locus1	ABUW_locus2
[truncated: 101 more rows]
