# Supplementary material for: In vivo protein interaction network analysis reveals porin-localized antibiotic inactivation in Acinetobacter baumannii strain AB5075
Source: Nat Commun. 2016 Nov 11;7:13414. doi: 10.1038/ncomms13414 (PMC5114622; doi:10.1038/ncomms13414)
Supplement: Supplementary Data 2 — Protein domain information relevant to Supplementary Fig. 3. [file ncomms13414-s3.xlsx]

## Sheet: Supplementary Dataset 2
Supplementary Dataset 2. Protein domain information relevant to Supplementary Fig. 3.
Domain number	Subcellular localization	Domain annotation	Domain length (amino acids)
1	M	beta-lactamase/transpeptidase-like	265.735
2	M	C-terminal effector domain of the bipartite response regulators	97.5
3	M	Duplicated hybrid motif	201.429
4	M	FKBP-like	150.824
5	M	Flavoproteins	218
6	M	HlyD-like secretion proteins	225
7	M	L,D-transpeptidase catalytic domain-like	129
8	M	LemA-like	158
9	M	Lipocalins	156
10	M	LuxS/MPP-like metallohydrolase	171
11	M	Lysozyme-like	185.167
12	M	Multidrug efflux transporter AcrB pore domain; PN1, PN2, PC1 and PC2 subdomains	95
13	M	Multidrug efflux transporter AcrB TolC docking domain; DN and DC subdomains	81.6667
14	M	Multidrug efflux transporter AcrB transmembrane domain	224
15	M	OmpA-like_CT	115.17
16	M	OMPA-like_NT	163.33
17	M	OmpH-like	143
18	M	Outer membrane efflux proteins (OEP)	422.706
19	M	PapD-like	124
20	M	Penicillin-binding protein associated domain	93
21	M	Periplasmic binding protein-like II	247.302
22	M	PGBD-like	51
23	M	Porins	551.709
24	M	Prokaryotic lipoproteins and lipoprotein localization factors	193
25	M	Quinoprotein alcohol dehydrogenase-like	344
26	M	TolB, N-terminal domain	119
27	M	TPR-like	111.909
28	M	Tricorn protease N-terminal domain	277
29	U	alpha/beta-Hydrolases	178.5
30	U	Apolipoprotein A-I	156
31	U	C-terminal (heme d1) domain of cytochrome cd1-nitrite reductase	298
32	U	Glutathione synthetase ATP-binding domain-like	239
33	U	HCP-like	220
34	U	Hedgehog/DD-peptidase	131
35	U	Hypothetical protein YgiW	88
36	U	NAD(P)-binding Rossmann-fold domains	192.833
37	U	Pectin lyase-like	452
38	U	Periplasmic binding protein-like II	247.302
39	U	Porins	551.709
40	U	TPR-like	111.909
41	U	YceI-like	167
42	S	Acetyl-CoA synthetase-like	625
43	S	Aconitase iron-sulfur domain	484
44	S	Actin-like ATPase domain	196
45	S	ACT-like	77
46	S	Acyl-CoA dehydrogenase C-terminal domain-like	151
47	S	Acyl-CoA dehydrogenase NM domain-like	236
48	S	Adenine nucleotide alpha hydrolases-like	217.167
49	S	ALDH-like	490
50	S	alpha/beta-Hydrolases	178.5
51	S	Alpha-L RNA-binding motif	206
52	S	Aromatic compound dioxygenase	275
53	S	ATP synthase (F1-ATPase), gamma subunit	266
54	S	Bacterial exopeptidase dimerisation domain	104
55	S	Bacterial muramidases	452
56	S	Bet v1-like	142
57	S	beta and beta-prime subunits of DNA dependent RNA-polymerase	236
58	S	beta-lactamase/transpeptidase-like	265.735
59	S	Carbamate kinase-like	233
60	S	Caspase-like	138
61	S	Citrate synthase	417
62	S	Class I glutamine amidotransferase-like	150
63	S	ClpP/crotonase	190.667
64	S	ClpS-like	72
65	S	C-terminal domain of alpha and beta subunits of F1 ATP synthase	124.333
66	S	C-terminal effector domain of the bipartite response regulators	97.5
67	S	Cu,Zn superoxide dismutase-like	146
68	S	Cupredoxins	146
69	S	Cyclophilin-like	163
70	S	Cytochromes	106
71	S	Diaminopimelate epimerase-like	204
72	S	DsbC/DsbG N-terminal domain-like	53
73	S	Duplicated hybrid motif	201.429
74	S	Enolase C-terminal domain-like	274
75	S	Enolase N-terminal domain-like	134
76	S	Enzyme I of the PEP:sugar phosphotransferase system HPr-binding (sub)domain	112
77	S	FabD/lysophospholipase-like	252
78	S	FAD/NAD(P)-binding domain	302.444
79	S	FAD/NAD-linked reductases, dimerisation (C-terminal) domain	124
80	S	Ferritin-like	241
81	S	FKBP-like	150.824
82	S	FMN-dependent nitroreductase-like	196
83	S	FMN-linked oxidoreductases	371
84	S	Formate/glycerate dehydrogenase catalytic domain-like	188
85	S	FumA C-terminal domain-like	170
86	S	GAF domain-like	168
87	S	Galactose mutarotase-like	352
88	S	GlnB-like	112
89	S	Glucocorticoid receptor-like (DNA-binding domain)	99
90	S	Glutaminase/Asparaginase	329
91	S	Glutathione synthetase ATP-binding domain-like	239
92	S	Glycoside hydrolase/deacetylase	68
93	S	HAD-like	262
94	S	Heme-dependent catalase-like	365
95	S	His-Me finger endonucleases	222
96	S	H-NS histone-like proteins	43
97	S	IHF-like DNA-binding proteins	89
98	S	IlvD/EDD N-terminal domain-like	416
99	S	Insert subdomain of RNA polymerase alpha subunit	124
100	S	L21p-like	101
101	S	L28p-like	76
102	S	L9 N-domain-like	57
103	S	Lumazine synthase	145
104	S	Metallo-hydrolase/oxidoreductase	280
105	S	Metalloproteases (&amp;quot;zincins&amp;quot;), catalytic domain	629
106	S	NAD(P)-binding Rossmann-fold domains	192.833
107	S	N-terminal nucleophile aminohydrolases (Ntn hydrolases)	574
108	S	Nucleic acid-binding proteins	100.95
109	S	Nucleoside diphosphate kinase, NDK	141
110	S	Nucleotidyltransferase	292
111	S	OsmC-like	139
112	S	PDZ domain-like	110
113	S	Phosphoenolpyruvate/pyruvate domain	515
114	S	Phosphoglucomutase, C-terminal domain	87
115	S	Phosphoglucomutase, first 3 domains	105
116	S	Phospholipase D/nuclease	226
117	S	Pili subunits	105
118	S	P-loop containing nucleoside triphosphate hydrolases	209.833
119	S	PLP-binding barrel	229
120	S	PLP-dependent transferases	396
121	S	Prokaryotic lipoproteins and lipoprotein localization factors	193
122	S	Prokaryotic ribosomal protein L17	119
123	S	PRTase-like	189
124	S	Purine and uridine phosphorylases	222
125	S	Quinoprotein alcohol dehydrogenase-like	344
126	S	R1 subunit of ribonucleotide reductase, N-terminal domain	209
127	S	Release factor	305
128	S	Rhodanese/Cell cycle control phosphatase	98
129	S	Ribosomal protein L1	222
130	S	Ribosomal protein L10-like	158
131	S	Ribosomal protein L13	140
132	S	Ribosomal protein L14	122
133	S	Ribosomal protein L25-like	92
134	S	Ribosomal protein L30p/L7e	58
135	S	Ribosomal protein L4	190
136	S	Ribosomal protein S10	97
137	S	Ribosomal protein S16	75
138	S	Ribosomal protein S18	72
139	S	Ribosomal protein S19	81
140	S	Ribosomal protein S20	84
141	S	Ribosomal protein S5 domain 2-like	135.2
142	S	Ribosomal protein S6	100
143	S	Ribosomal protein S7	144
144	S	Ribosomal protein S8	129
145	S	Ribosomal proteins L15p and L18e	140
146	S	Ribosome binding protein Y (YfiA homologue)	95
147	S	Ribosome recycling factor, RRF	183
148	S	RL5-like	176
149	S	S13-like H2TH domain	113
150	S	SGNH hydrolase	179
151	S	SIS domain	417.5
152	S	Soluble quinoprotein glucose dehydrogenase	363.263
153	S	Thiamin diphosphate-binding fold (THDP-binding)	349.833
154	S	Thiolase-like	262
155	S	Thioredoxin-like	156.818
156	S	TolB, N-terminal domain	119
157	S	TPR-like	111.909
158	S	Translation initiation factor IF3, C-terminal domain	88
159	S	Translation proteins	187.4
160	S	Translation proteins SH3-like domain	124.429
161	S	Translational machinery components	111
162	S	Tricorn protease N-terminal domain	277
163	S	Triger factor/SurA peptide-binding domain-like	151.429
164	S	Trimeric LpxA-like enzymes	254
165	S	tRNA-guanine transglycosylase	365
166	S	Trypsin-like serine proteases	150.5
167	S	Tubulin nucleotide-binding domain-like	195
168	S	Type II 3-dehydroquinate dehydratase	142
169	S	Zn-binding ribosomal proteins	53
170	S	Zn-dependent exopeptidases	173
