# Supplementary material for: In vivo protein interaction network analysis reveals porin-localized antibiotic inactivation in Acinetobacter baumannii strain AB5075
Source: Nat Commun. 2016 Nov 11;7:13414. doi: 10.1038/ncomms13414 (PMC5114622; doi:10.1038/ncomms13414)
Supplement: Supplementary Data 3 — Proteins included in the stage 1 database. These are protein candidates that were labelled with BDP-NHP cross-linkers in AB5075 cells and identified with DDA analysis (Supplementary Methods). [file ncomms13414-s4.xlsx]

## Sheet: Supplementary Dataset 3
Supplementary Dataset 3. Proteins included in the stage 1 database. These are protein candidates that were labeled with BDP-NHP cross-linkers in AB5075 cells and identified with DDA analysis (Supplementary Methods).
Protein ID	GeneName	Protein Annotation	ABUW loci	UniprotID
pdAbAB5075_000468	DnaA	Chromosomal replication initiator protein DnaA	ABUW_0001	A0A059ZTB3
pdAbAB5075_000437	DnaN	DNA polymerase III subunit beta (EC 2.7.7.7)	ABUW_0002	V5V7W3
pdAbAB5075_000325	GyrB	DNA gyrase subunit B (EC 5.99.1.3)	ABUW_0004	A0A0D5YCW0
pdAbAB5075_000315	ABUW_0005	Cytochrome B (Cytochrome b562) (Soluble cytochrome b562)	ABUW_0005	A0A059ZT40
pdAbAB5075_000237	ABUW_0007	ABC transporter, ATP-binding protein (Glutathione-regulated potassium-efflux system ATP-binding protein)	ABUW_0007	A0A0D5YC24
pdAbAB5075_000167	ABUW_0009	AdeT (Putative RND efflux pump) (RND transporter) (RND type efflux pump)	ABUW_0009	V5V8J3
pdAbAB5075_000114	ErpA	Iron-sulfur cluster insertion protein ErpA	ABUW_0011	V5V8D5
pdAbAB5075_000059	AnmK	Anhydro-N-acetylmuramic acid kinase (EC 2.7.1.170) (AnhMurNAc kinase)	ABUW_0013	A0A0D5YD01
pdAbAB5075_000024	TyrS	Tyrosine--tRNA ligase (EC 6.1.1.1) (Tyrosyl-tRNA synthetase)	ABUW_0014	V5V8J9
pdAbAB5075_110949	ABUW_0021	Uncharacterized protein	ABUW_0021	A0A0D5YDK2
pdAbAB5075_110849	Sun	Ribosomal RNA small subunit methyltransferase B (EC 2.1.1.-)	ABUW_0024	A0A0D5YCX6
pdAbAB5075_110821	Fmt	Methionyl-tRNA formyltransferase (EC 2.1.2.9)	ABUW_0025	A0A0D5YC66
pdAbAB5075_110751	IlvD	Dihydroxy-acid dehydratase (DAD) (EC 4.2.1.9)	ABUW_0026	A0A0E1JJ30
pdAbAB5075_110707	ABUW_0027	Uncharacterized protein	ABUW_0027	V5V8K8
pdAbAB5075_110525	Ppc	Phosphoenolpyruvate carboxylase (PEPC) (PEPCase) (EC 4.1.1.31)	ABUW_0031	A0A0D5YDL1
pdAbAB5075_110500	ABUW_0033	TetR family transcriptional regulator (Transcriptional regulator, TetR family)	ABUW_0033	A0A0D5YD18
pdAbAB5075_110471	HlyD	Putative RND family drug transporter (Secretion protein HlyD)	ABUW_0034	Q2FD63
pdAbAB5075_110388	AcrB	Putative RND family cation/multidrug efflux pump (RND efflux transporter)	ABUW_0035	Q2FD62
pdAbAB5075_110337	DnaJ	Chaperone protein DnaJ	ABUW_0037	V5V8K0
pdAbAB5075_110293	DapB	4-hydroxy-tetrahydrodipicolinate reductase (HTPA reductase) (EC 1.17.1.8)	ABUW_0039	A0A0D5YCZ0
pdAbAB5075_110270	ABUW_0040	Collagenase (Signal peptide protein) (Uncharacterized protein)	ABUW_0040	A0A059ZEN4
pdAbAB5075_110210	AlrA	Aldo/keto reductase (Methylglyoxal reductase, acetol producing / 2,5-diketo-D-gluconic acid reductase B) (EC 1.1.1.-) (EC 1.1.1.274)	ABUW_0042	A0A0D5YC39
pdAbAB5075_110106	ABUW_0046	Alcohol dehydrogenase (EC 1.1.1.1) (Uncharacterized protein)	ABUW_0046	V5V7Z6
pdAbAB5075_110063	ABUW_0049	Peptidase (Peptidase M23) (Peptidase, M23/M37 family)	ABUW_0049	A0A0D7SMA9
pdAbAB5075_110016	ABUW_0051	HIT family hydrolase (Histidine triad family protein) (Histidine triad protein)	ABUW_0051	V5V800
pdAbAB5075_109989	ABUW_0052	Dienelactone hydrolase (Dienelactone hydrolase family)	ABUW_0052	A0A086I3M2
pdAbAB5075_109921	ABUW_0055	Glucose sorbosone dehydrogenase (PQQ-dependent oxidoreductase, gdhB family)	ABUW_0055	A0A0D5YC96
pdAbAB5075_109889	ABUW_0056	ATPase, AAA family (DNA polymerase III subunits gamma and tau) (EC 2.7.7.7)	ABUW_0056	A0A0D5YDM8
pdAbAB5075_109832	PurC	Phosphoribosylaminoimidazole-succinocarboxamide synthase (EC 6.3.2.6) (SAICAR synthetase)	ABUW_0059	V5VA59
pdAbAB5075_109813	ABUW_0060	Lipoprotein (Lipoprotein-34 (NlpB)) (Putative lipoprotein-34 (NlpB)) (Uncharacterized protein)	ABUW_0060	V5V8H7
pdAbAB5075_109782	DapA	4-hydroxy-tetrahydrodipicolinate synthase (HTPA synthase) (EC 4.3.3.7)	ABUW_0061	V5V809
pdAbAB5075_109623	Hpd	4-hydroxyphenylpyruvate dioxygenase (EC 1.13.11.27)	ABUW_0066	V5V813
pdAbAB5075_109602	HmgR	IclR family transcriptional regulator (Transcriptional regulator, IclR family)	ABUW_0067	V5V8N1
pdAbAB5075_109519	FahA	Fumarylacetoacetase (EC 3.7.1.2)	ABUW_0070	A0A0D5YCA9
pdAbAB5075_109350	HutC	GntR family transcriptional regulator (Histidine utilization repressor)	ABUW_0075	V5V8J4
pdAbAB5075_109286	HutU	Urocanate hydratase (Urocanase) (EC 4.2.1.49) (Imidazolonepropionate hydrolase)	ABUW_0077	A0A0D5YC67
pdAbAB5075_109242	HutH	Histidine ammonia-lyase (Histidase) (EC 4.3.1.3)	ABUW_0078	V5V8Q5
pdAbAB5075_109149	HutI	Imidazolonepropionase (EC 3.5.2.7) (Imidazolone-5-propionate hydrolase)	ABUW_0080	A0A0D5YCB7
pdAbAB5075_108879	ABUW_0087	Exonuclease SbcC (Histidine kinase)	ABUW_0087	A0A0D5YC78
pdAbAB5075_108774	GlmS	Glutamine--fructose-6-phosphate aminotransferase [isomerizing] (EC 2.6.1.16) (D-fructose-6-phosphate amidotransferase) (GFAT) (Glucosamine-6-phosphate synthase) (Hexosephosphate aminotransferase) (L-glutamine--D-fructose-6-phosphate amidotransferase)	ABUW_0089	A0A090B6G3
pdAbAB5075_108737	GlmU	Bifunctional protein GlmU	ABUW_0090	A0A0D5YCC7
pdAbAB5075_108680	NusB	N utilization substance protein B homolog (Protein NusB)	ABUW_0093	V5V842
pdAbAB5075_108659	RibH	6,7-dimethyl-8-ribityllumazine synthase (DMRL synthase) (LS) (Lumazine synthase) (EC 2.5.1.78)	ABUW_0094	V5V8Q6
pdAbAB5075_108634	RibB1	3,4-dihydroxy-2-butanone 4-phosphate synthase (3,4-dihydroxy-2-butanone 4-phosphate synthase / GTP cyclohydrolase II) (EC 3.5.4.25) (EC 4.1.99.12)	ABUW_0095	A0A0D5YCD2
pdAbAB5075_108586	ABUW_0096	Uncharacterized protein	ABUW_0096	A0A0D5YDR9
pdAbAB5075_108548	SerB	Phosphoserine phosphatase (EC 3.1.3.3)	ABUW_0097	V5V8L4
pdAbAB5075_108501	ABUW_0099	Uncharacterized protein	ABUW_0099	A0A0D5YD49
pdAbAB5075_108485	Dtd	D-aminoacyl-tRNA deacylase (EC 3.1.1.96)	ABUW_0100	A0A0D5YCD7
pdAbAB5075_108450	PncB	Nicotinate phosphoribosyltransferase (NAPRTase) (EC 6.3.4.21)	ABUW_0101	V5V853
pdAbAB5075_108421	ABUW_0102	Sulfurtransferase	ABUW_0102	V5V8R6
pdAbAB5075_108397	Psd	Phosphatidylserine decarboxylase proenzyme (EC 4.1.1.65)	ABUW_0103	A0A086HWV2
pdAbAB5075_108359	ABUW_0104	Uncharacterized protein	ABUW_0104	A0A0D5YD54
pdAbAB5075_108294	PhoB	Chemotaxis protein CheY (Phosphate regulon transcriptional regulatory protein PhoB) (Phosphate regulon transcriptional regulatory protein PhoB (SphR))	ABUW_0106	V5VAA4
pdAbAB5075_108265	ABUW_0107	TetR family transcriptional regulator (Transcriptional regulator, TetR family)	ABUW_0107	V5V8M9
pdAbAB5075_108236	ABUW_0108	Oxidoreductase, short-chain dehydrogenase/reductase family (EC 1.1.1.-) (Short-chain dehydrogenase) (Short-chain dehydrogenase/reductase)	ABUW_0108	A0A077GR36
pdAbAB5075_108160	ABUW_0110	Aspartate aminotransferase (EC 2.6.1.1) (Putative aminotransferase)	ABUW_0110	A0A0D5YCE4
pdAbAB5075_108125	ABUW_0111	Uncharacterized protein	ABUW_0111	A0A0D5YDT5
pdAbAB5075_108110	ABUW_0112	Uncharacterized protein	ABUW_0112	V5V8N4
pdAbAB5075_108086	ABUW_0113	FIG027190: Putative transmembrane protein (Membrane protein) (Uncharacterized protein)	ABUW_0113	A0A077GAT0
pdAbAB5075_108037	GshA	Glutamate--cysteine ligase (EC 6.3.2.2) (Gamma-ECS) (Gamma-glutamylcysteine synthetase)	ABUW_0114	A0A0D7R1W7
pdAbAB5075_107931	ABUW_0116	PUTATIVE VGR-RELATED PROTEIN (Uncharacterized protein)	ABUW_0116	A0A0D5YDT9
pdAbAB5075_107884	ABUW_0118	Uncharacterized protein	ABUW_0118	A0A0D5YDA8
pdAbAB5075_107854	ABUW_0120	Uncharacterized protein	ABUW_0120	A0A0D5YCF4
pdAbAB5075_107718	ParE	DNA topoisomerase 4 subunit B (EC 5.99.1.3) (Topoisomerase IV subunit B)	ABUW_0124	V5V8T6
pdAbAB5075_107702	AllA	Ureidoglycolate lyase (EC 4.3.2.3)	ABUW_0125	A0A0E1FKE5
pdAbAB5075_107611	ABUW_0128	Nucleoside-binding outer membrane protein (Uncharacterized protein)	ABUW_0128	A0A0D5YDB7
pdAbAB5075_107502	ABUW_0133	Putative ribosomal subunit interface protein (Ribosomal subunit interface protein) (Ribosomal subunit interface protein, putative) (Uncharacterized protein)	ABUW_0133	V5V8V8
pdAbAB5075_107482	ABUW_0134	Uncharacterized protein	ABUW_0134	A0A0D5YD81
pdAbAB5075_107461	ABUW_0135	Signal peptide protein (Uncharacterized protein)	ABUW_0135	A0A0D5YCG8
pdAbAB5075_107347	Est	Esterase (Uncharacterized protein)	ABUW_0138	A0A059ZEW7
pdAbAB5075_107334	ABUW_0139	Uncharacterized protein	ABUW_0139	A0A0D5YD86
pdAbAB5075_107319	ABUW_0140	Arsenate reductase (EC 1.20.4.1) (Putative arsenate reductase)	ABUW_0140	V5V8R3
pdAbAB5075_107279	Xth	DNA-(Apurinic or apyrimidinic site) lyase (Exodeoxyribonuclease III) (EC 3.1.11.2)	ABUW_0141	V5V8A4
pdAbAB5075_107263	PyrE	Orotate phosphoribosyltransferase (OPRT) (OPRTase) (EC 2.4.2.10)	ABUW_0142	A0A0D5YCC6
pdAbAB5075_107207	ABUW_0143	TonB-dependent receptor protein	ABUW_0143	A0A0D5YDD1
pdAbAB5075_107166	GshB	Glutathione synthetase (EC 6.3.2.3) (GSH synthetase) (Glutathione synthase)	ABUW_0145	V5V8R8
pdAbAB5075_107132	MurG	UDP-N-acetylglucosamine--N-acetylmuramyl-(pentapeptide) pyrophosphoryl-undecaprenol N-acetylglucosamine transferase (EC 2.4.1.227) (Undecaprenyl-PP-MurNAc-pentapeptide-UDPGlcNAc GlcNAc transferase)	ABUW_0146	V5V8B1
pdAbAB5075_107088	MurC	UDP-N-acetylmuramate--L-alanine ligase (EC 6.3.2.8) (UDP-N-acetylmuramoyl-L-alanine synthetase)	ABUW_0147	V5V8V9
pdAbAB5075_107059	DdlB	D-alanine--D-alanine ligase (EC 6.3.2.4) (D-Ala-D-Ala ligase) (D-alanylalanine synthetase)	ABUW_0148	A0A0D5YDD6
pdAbAB5075_107035	FtsQ	Cell division protein FtsQ	ABUW_0149	A0A059ZIX6
pdAbAB5075_106997	FtsA	Cell division protein ftsA	ABUW_0150	V5V8S3
pdAbAB5075_106958	FtsZ	Cell division protein FtsZ	ABUW_0151	V5V8B6
pdAbAB5075_106932	LpxC	UDP-3-O-[3-hydroxymyristoyl] N-acetylglucosamine deacetylase (EC 3.5.1.-) (UDP-3-O-acyl-GlcNAc deacetylase)	ABUW_0152	A0A059ZJD9
pdAbAB5075_106800	AceE	Pyruvate dehydrogenase E1 component (EC 1.2.4.1)	ABUW_0155	V5V8S6
pdAbAB5075_106739	AceF	Dihydrolipoamide acetyltransferase component of pyruvate dehydrogenase complex (EC 2.3.1.12) (Pyruvate dehydrogenase complex dihydrolipoamide acetyltransferase)	ABUW_0156	A0A0D5YDY1
pdAbAB5075_106644	ABUW_0159	Ferrichrome-iron receptor (TonB-dependent receptor protein)	ABUW_0159	A0A0D5YDA7
pdAbAB5075_106624	ABUW_0160	CDP-abequose synthase (Metallo-beta-lactamase family protein)	ABUW_0160	A0A0D5YCJ1
pdAbAB5075_106561	GuaB	Inosine-5'-monophosphate dehydrogenase (IMP dehydrogenase) (IMPD) (IMPDH) (EC 1.1.1.205)	ABUW_0162	A0A059ZJE9
pdAbAB5075_106529	GlmM	Phosphoglucosamine mutase (EC 5.4.2.10)	ABUW_0163	A0A059ZEY9
pdAbAB5075_106514	PdxH	Pyridoxine/pyridoxamine 5'-phosphate oxidase (EC 1.4.3.5) (PNP/PMP oxidase) (Pyridoxal 5'-phosphate synthase)	ABUW_0164	A0A098SE84
pdAbAB5075_106441	ABUW_0166	Membrane protein (Outer membrane protein) (Uncharacterized protein)	ABUW_0166	A0A0B9W7U0
pdAbAB5075_106393	PrfB	Peptide chain release factor 2	ABUW_0167	V5V8Z6
pdAbAB5075_106262	ABUW_0173	MscS Mechanosensitive ion channel (Small-conductance mechanosensitive channel) (Transporter)	ABUW_0173	V5V902
pdAbAB5075_106185	AcsA	Acetyl-coenzyme A synthetase (AcCoA synthetase) (Acs) (EC 6.2.1.1) (Acetate--CoA ligase) (Acyl-activating enzyme)	ABUW_0175	V5V8U4
pdAbAB5075_106164	ABUW_0176	Amidase (Isochorismatase) (EC 3.3.2.1)	ABUW_0176	A0A0D5YDZ7
pdAbAB5075_106062	ABUW_0180	LuxR family transcriptional regulator (Transcriptional regulator, LuxR family) (Two-component system response regulator protein)	ABUW_0180	V5V8U8
pdAbAB5075_106038	ABUW_0181	Uncharacterized protein	ABUW_0181	V5V8F1
pdAbAB5075_105862	ActP	Acetate permease (Acetate permease ActP (Cation/acetate symporter)) (Na+/solute symporter)	ABUW_0184	A0A077GRT8
pdAbAB5075_105781	BetT	Choline transporter (High-affinity choline transport protein) (High-affinity choline uptake protein BetT)	ABUW_0186	V5V8F5
pdAbAB5075_105756	ABUW_0187	33-36 kDa outer membrane protein (Membrane protein) (Uncharacterized protein)	ABUW_0187	A0A081GU02
pdAbAB5075_105608	UvrA	UvrABC system protein A (UvrA protein) (Excinuclease ABC subunit A)	ABUW_0189	A0A0D8FGA4
pdAbAB5075_105556	ABUW_0191	Alcohol dehydrogenase, zinc-binding (Putative oxidoreductase SMc00968)	ABUW_0191	A0A0D5YE10
pdAbAB5075_105515	ABUW_0194	TenA family transcriptional regulator (Thiaminase II) (EC 3.5.99.2) (Transcriptional regulator, TenA family)	ABUW_0194	V5VAH9
pdAbAB5075_105421	Ssb	Single-stranded DNA-binding protein (SSB)	ABUW_0197	V5V910
pdAbAB5075_105366	ABUW_0200	DNA-binding protein (Transcriptional regulator) (Transcriptional regulator, XRE family)	ABUW_0200	A0A059ZG91
pdAbAB5075_105228	GabT	4-aminobutyrate transaminase (Gamma-aminobutyrate:alpha-ketoglutarate aminotransferase) (EC 2.6.1.19)	ABUW_0203	A0A0D5YDJ8
pdAbAB5075_105188	GabD1	Aldehyde dehydrogenase B (EC 1.2.1.22) (Succinate-semialdehyde dehydrogenase (NADP+))	ABUW_0204	A0A0D5YDF1
pdAbAB5075_105159	ABUW_0205	Transcriptional regulator, LysR family	ABUW_0205	A0A0D5YCM1
pdAbAB5075_105140	ABUW_0206	Isochorismatase family protein (Isochorismate hydrolase) (Nicotinamidase family protein YcaC) (Uncharacterized protein)	ABUW_0206	V5V8H4
pdAbAB5075_105112	ABUW_0207	Pirin (Pirin family protein) (Quercetin 2,3-dioxygenase)	ABUW_0207	V5V922
pdAbAB5075_105060	ABUW_0208	Uncharacterized protein	ABUW_0208	A0A0D5YDK1
pdAbAB5075_105018	ABUW_0210	Aldehyde-activating protein (Gfa-like protein) (Uncharacterized protein)	ABUW_0210	V5V8X7
pdAbAB5075_104877	ABUW_0216	Uncharacterized protein	ABUW_0216	A0A0D5YCM9
pdAbAB5075_104866	ABUW_0217	Uncharacterized protein	ABUW_0217	A0A0D5YE34
pdAbAB5075_104836	ABUW_0218	Aldo-keto reductase	ABUW_0218	A0A0D5YCJ3
pdAbAB5075_104545	TrkD	Probable potassium transport system protein kup	ABUW_0232	A0A0D5YDJ9
pdAbAB5075_104528	ABUW_0233	Chromosome undetermined SCAF14611, whole genome shotgun sequence (Uncharacterized protein)	ABUW_0233	A0A0D5YCR9
pdAbAB5075_104494	ABUW_0234	DNA/RNA non-specific endonuclease (DNA/RNA non-specific endonuclease G protein) (Endonuclease)	ABUW_0234	V5V960
pdAbAB5075_104364	HisF	Imidazole glycerol phosphate synthase subunit HisF (EC 4.1.3.-) (IGP synthase cyclase subunit) (IGP synthase subunit HisF) (ImGP synthase subunit HisF)	ABUW_0240	V5VAM3
pdAbAB5075_104334	ThrB	Homoserine kinase (HK) (HSK) (EC 2.7.1.39)	ABUW_0241	A0A0D8FP49
pdAbAB5075_104240	HisA	1-(5-phosphoribosyl)-5-[(5-phosphoribosylamino)methylideneamino] imidazole-4-carboxamide isomerase (EC 5.3.1.16) (Phosphoribosylformimino-5-aminoimidazole carboxamide ribotide isomerase)	ABUW_0246	V5V914
pdAbAB5075_104203	ABUW_0248	Uncharacterized protein	ABUW_0248	A0A0D5YCT2
pdAbAB5075_104185	HisH	Imidazole glycerol phosphate synthase subunit HisH (EC 2.4.2.-) (IGP synthase glutamine amidotransferase subunit) (IGP synthase subunit HisH) (ImGP synthase subunit HisH)	ABUW_0249	A0A098SFA7
pdAbAB5075_104166	HisB	Imidazoleglycerol-phosphate dehydratase (IGPD) (EC 4.2.1.19)	ABUW_0250	V5VAN2
pdAbAB5075_104152	ABUW_0251	GNAT family acetyltraansferase (Uncharacterized protein)	ABUW_0251	A0A059ZKE7
pdAbAB5075_104118	ABUW_0254	Acetyltransferase (Uncharacterized protein)	ABUW_0254	A0A081GRI4
pdAbAB5075_104079	ABUW_0255	Acetyl-CoA hydrolase (Acetyl-CoA hydrolase/transferase) (Propionyl-CoA:succinyl-CoA transferase) (Succinyl-CoA:coenzyme A transferase)	ABUW_0255	V5V964
pdAbAB5075_104037	EnvZ	Histidine kinase (Osmolarity sensory histidine kinase EnvZ) (Sensory histidine kinase) (Two-component system sensory histidine kinase)	ABUW_0256	V5V981
pdAbAB5075_104012	OmpR	Chemotaxis protein CheY (Osmolarity response regulator) (Two-component system response regulator OmpR) (Two-component system response regulator protein)	ABUW_0257	V5VAN8
pdAbAB5075_103918	ABUW_0258	RNA binding S1 domain protein (Transcription accessory protein (S1 RNA-binding domain))	ABUW_0258	A0A0D5YDR7
pdAbAB5075_103852	ABUW_0259	Sulfate transporter	ABUW_0259	A0A0D5YDM0
pdAbAB5075_103828	Acr1	3-oxoacyl-[acyl-carrier protein] reductase (EC 1.1.1.100) (Acyl coenzyme A reductase) (Fatty acyl-CoA reductase)	ABUW_0260	V5V971
pdAbAB5075_103775	MetY	O-acetylhomoserine sulfhydrylase / O-succinylhomoserine sulfhydrylase (EC 2.5.1.48) (EC 2.5.1.49) (O-acetylhomoserine/O-acetylserine sulfhydrylase)	ABUW_0261	A0A0D5YEA2
pdAbAB5075_103717	ABUW_0262	ABC transporter ATP-binding protein (ABC transporter, ATP-binding protein)	ABUW_0262	V5VAP2
pdAbAB5075_103691	ABUW_0263	Uncharacterized protein	ABUW_0263	A0A0D5YDS1
pdAbAB5075_103667	ABUW_0264	Uncharacterized protein	ABUW_0264	A0A0D5YDM4
pdAbAB5075_103602	CzcC	Cation efflux system protein (Heavy metal RND efflux outer membrane protein,CzcC family)	ABUW_0266	A0A0D5YEA7
pdAbAB5075_103425	ABUW_0270	Membrane protein (Uncharacterized protein)	ABUW_0270	V5V994
pdAbAB5075_103264	GltX	Glutamate--tRNA ligase (EC 6.1.1.17) (Glutamyl-tRNA synthetase)	ABUW_0278	A0A059ZGG1
pdAbAB5075_103214	Sbp	Thiosulfate-binding protein	ABUW_0280	A0A0D5YEB8
pdAbAB5075_103181	MraW	Ribosomal RNA small subunit methyltransferase H (EC 2.1.1.199) (16S rRNA m(4)C1402 methyltransferase) (rRNA (cytosine-N(4)-)-methyltransferase RsmH)	ABUW_0281	A0A0D5YCQ2
pdAbAB5075_103170	FtsL	Cell division protein FtsL	ABUW_0282	V5V989
pdAbAB5075_103118	FtsI	Peptidoglycan glycosyltransferase	ABUW_0283	A0A0D5YDP0
pdAbAB5075_103081	MurE	UDP-N-acetylmuramoyl-L-alanyl-D-glutamate--2,6-diaminopimelate ligase (EC 6.3.2.13) (Meso-A2pm-adding enzyme) (Meso-diaminopimelate-adding enzyme) (UDP-MurNAc-L-Ala-D-Glu:meso-diaminopimelate ligase) (UDP-MurNAc-tripeptide synthetase) (UDP-N-acetylmuramyl-tripeptide synthetase)	ABUW_0284	A0A0D5YCV9
pdAbAB5075_102995	ABUW_0287	Uncharacterized protein	ABUW_0287	A0A077GA96
pdAbAB5075_102971	Rrm	Ribosomal RNA large subunit methytransferase A	ABUW_0288	A0A0D5YDP4
pdAbAB5075_102897	ABUW_0289	Penicillin-binding protein 1A	ABUW_0289	A0A0D5YCW4
pdAbAB5075_102847	ComN	Type 4 fimbrial biogenesis protein PilN (Type IV pilus biogenesis protein PilN)	ABUW_0291	A0A0D5YCR0
pdAbAB5075_102809	ComL	Pilus assembly protein, PilQ	ABUW_0293	A0A0D5YDP9
pdAbAB5075_102750	ComQ	Fimbrial assembly protein PilQ (Type IV pilus biogenesis protein PilQ)	ABUW_0294	A0A0D5YCW8
pdAbAB5075_102735	AroK	Shikimate kinase (SK) (EC 2.7.1.71)	ABUW_0295	V5V963
pdAbAB5075_102704	AroB	3-dehydroquinate synthase (EC 4.2.3.4)	ABUW_0296	V5V8R5
pdAbAB5075_102681	ABUW_0297	Uncharacterized protein	ABUW_0297	A0A0D5YDV2
pdAbAB5075_102540	GltB	Glutamate synthase [NADPH] large chain (EC 1.4.1.13) (Glutamate synthase, large subunit)	ABUW_0298	A0A0D5YDQ4
pdAbAB5075_102499	GltD	Glutamate synthase (Glutamate synthase [NADPH] small chain) (EC 1.4.1.13) (Glutamate synthase subunit beta) (EC 1.4.1.13) (Glutamate synthase, small subunit)	ABUW_0299	V5VAS7
pdAbAB5075_102442	LemA	LemA (LemA family protein) (Lipoprotein)	ABUW_0301	V5V8S0
pdAbAB5075_102408	ABUW_0302	Beta-propeller domains of methanol dehydrogenase type (Uncharacterized protein)	ABUW_0302	A0A0D5YDV7
pdAbAB5075_102392	ABUW_0303	Uncharacterized protein	ABUW_0303	A0A0D5YDQ9
pdAbAB5075_102371	ABUW_0304	Type IV pilin PilA (Type IV pilin structural subunit)	ABUW_0304	A0A0D5YCX7
pdAbAB5075_102297	Bfr1	Ferroxidase (EC 1.16.3.1)	ABUW_0306	V5V9E0
pdAbAB5075_102264	ABUW_0308	Bona fide RidA/YjgF/TdcF/RutC subgroup (Endoribonuclease) (Uncharacterized protein)	ABUW_0308	V5V988
pdAbAB5075_102203	SpoT	GTP pyrophosphokinase , (P)ppGpp synthetase II / Guanosine-3',5'-bis(Diphosphate) 3'-pyrophosphohydrolase (EC 2.7.6.5) (EC 3.1.7.2) (Guanosine-3',5'-bis pyrophosphate 3'-pyrophosphohydrolase/ppGpp synthetase II) (EC 2.7.6.5) (EC 3.1.7.2) (Guanosine-3,5-bis(Diphosphate) 3-pyrophosphohydrolase) (RelA/SpoT family protein)	ABUW_0309	V5V8V7
pdAbAB5075_102182	RpoZ	DNA-directed RNA polymerase subunit omega (RNAP omega subunit) (EC 2.7.7.6) (RNA polymerase omega subunit) (Transcriptase subunit omega)	ABUW_0310	V5V9E1
pdAbAB5075_102159	Gmk	Guanylate kinase (EC 2.7.4.8) (GMP kinase)	ABUW_0311	A0A059ZQZ9
pdAbAB5075_102130	IspH	4-hydroxy-3-methylbut-2-enyl diphosphate reductase (EC 1.17.1.2)	ABUW_0312	V5VAU6
pdAbAB5075_101954	PilY	Pilus assembly protein tip-associated adhesin PilY1 (Type IV fimbrial biogenesis protein PilY1)	ABUW_0317	A0A0D5YDX1
pdAbAB5075_101914	RpsP	30S ribosomal protein S16	ABUW_0320	V5V9E8
pdAbAB5075_101895	RimM	Ribosome maturation factor RimM	ABUW_0321	V5V9F2
pdAbAB5075_101853	RplS	50S ribosomal protein L19	ABUW_0323	V5V9B5
pdAbAB5075_101719	ABUW_0328	Hemerythrin (Uncharacterized protein)	ABUW_0328	V5V9B8
pdAbAB5075_101629	SerA	3-phosphoglycerate dehydrogenase (D-3-phosphoglycerate dehydrogenase) (EC 1.1.1.95)	ABUW_0331	V5V9G0
pdAbAB5075_101576	ABUW_0332	D-2-hydroxyglutarate dehydrogenase (FAD linked oxidase domain protein) (FAD-linked oxidase) (FAD/FMN-containing dehydrogenase)	ABUW_0332	V5VAW0
pdAbAB5075_101566	ABUW_0333	Uncharacterized protein	ABUW_0333	A0A0D5YDT6
pdAbAB5075_101555	ABUW_0334	Quinol monooxygenase (Uncharacterized protein) (YgiN protei involved in menadione metabolism)	ABUW_0334	V5V8X8
pdAbAB5075_101390	SodC	Superoxide dismutase [Cu-Zn] (EC 1.15.1.1)	ABUW_0339	A0A0D8G9Q7
pdAbAB5075_101339	ABUW_0341	Chromosome partitioning protein ParA (Cobyrinic acid a,c-diamide synthase) (Putative partition-related protein)	ABUW_0341	A0A059ZR29
pdAbAB5075_101284	ABUW_0344	Putative signal peptide (Uncharacterized protein)	ABUW_0344	A0A0D5YD12
pdAbAB5075_101260	ABUW_0345	Methyltransferase type 11 (Putative SAM-dependent methyltransferase)	ABUW_0345	A0A0D5YEI1
pdAbAB5075_101227	ABUW_0346	Uncharacterized protein	ABUW_0346	A0A0D5YCV8
pdAbAB5075_101104	Gdh	Glutamate dehydrogenase	ABUW_0350	A0A0D5YEI5
pdAbAB5075_101032	AstA	Arginine N-succinyltransferase (EC 2.3.1.109)	ABUW_0352	V5V9H6
pdAbAB5075_100990	AstD	N-succinylglutamate 5-semialdehyde dehydrogenase (EC 1.2.1.71) (Succinylglutamic semialdehyde dehydrogenase)	ABUW_0353	A0A0D5YDV3
pdAbAB5075_100952	AstB	N-succinylarginine dihydrolase (EC 3.5.3.23)	ABUW_0354	A0A0D5YD19
pdAbAB5075_100927	AstE	Succinylglutamate desuccinylase (EC 3.5.1.96)	ABUW_0355	A0A0D5YEI9
pdAbAB5075_100830	ABUW_0359	Signal peptide protein (Uncharacterized protein)	ABUW_0359	V5V9D7
pdAbAB5075_100815	ABUW_0360	Signal peptide protein (Uncharacterized protein)	ABUW_0360	V5V8Z9
pdAbAB5075_100714	ABUW_0364	Superfamily I DNA and RNA helicases (Uncharacterized protein)	ABUW_0364	A0A0D5YD27
pdAbAB5075_100647	GlyS	Glycine--tRNA ligase beta subunit (EC 6.1.1.14) (Glycyl-tRNA synthetase beta subunit)	ABUW_0366	A0A0D5YCX5
pdAbAB5075_100619	GlyQ	Glycine--tRNA ligase alpha subunit (EC 6.1.1.14) (Glycyl-tRNA synthetase alpha subunit)	ABUW_0367	A0A0D5YE11
pdAbAB5075_100452	ABUW_0373	Uncharacterized protein	ABUW_0373	A0A0D5YDX3
pdAbAB5075_100392	ABUW_0374	Acyl-CoA dehydrogenase	ABUW_0374	A0A0D5YD37
pdAbAB5075_100332	ABUW_0375	Uncharacterized protein	ABUW_0375	A0A0D5YEL0
pdAbAB5075_100306	AroE	Shikimate dehydrogenase (NADP(+)) (SDH) (EC 1.1.1.25)	ABUW_0376	A0A0D5YCY3
pdAbAB5075_100277	HemF	Coproporphyrinogen oxidase (EC 1.3.3.3)	ABUW_0377	A0A0D5YE19
pdAbAB5075_100256	RibA	GTP cyclohydrolase-2 (EC 3.5.4.25) (GTP cyclohydrolase II)	ABUW_0378	V5V9J6
pdAbAB5075_100192	Dxs	1-deoxy-D-xylulose-5-phosphate synthase (EC 2.2.1.7) (1-deoxyxylulose-5-phosphate synthase)	ABUW_0379	A0A0D5YD42
pdAbAB5075_100166	SuhB	Inositol-1-monophosphate	ABUW_0380	A0A0D5YEL2
pdAbAB5075_100106	ABUW_0381	ATP-dependent RNA helicase (ATP-dependent RNA helicase NGO0650) (DEAD/DEAH box helicase)	ABUW_0381	V5V915
pdAbAB5075_100067	MlaF	Toluene tolerance efflux transporter (Uncharacterized ABC transporter, ATP-binding protein YrbF)	ABUW_0383	A0A0D5YDX9
pdAbAB5075_100046	MlaE	Toluene tolerance protein Ttg2B (Uncharacterized ABC transporter, permease component YrbE)	ABUW_0384	A0A0D5YD47
pdAbAB5075_100032	Ttg2C	Mammalian cell entry protein (Toluene tolerance efflux ABC transporter periplasmic substrate-binding protein) (Toluene tolerance efflux transporter) (Uncharacterized ABC transporter, periplasmic component YrbD)	ABUW_0385	V5V921
pdAbAB5075_100011	ABUW_0386	Toluene tolerance protein (Uncharacterized ABC transporter, auxiliary component YrbC)	ABUW_0386	V5V9K9
pdAbAB5075_099963	CorA	Magnesium and cobalt transport protein (Magnesium and cobalt transport protein CorA) (Magnesium transporter)	ABUW_0388	V5VB12
pdAbAB5075_099943	ABUW_0389	Lysine decarboxylase family (Uncharacterized protein)	ABUW_0389	A0A0D5YD51
pdAbAB5075_099932	ABUW_0390	Hydrolase, NUDIX family protein (Nudix hydrolase family protein PA3470)	ABUW_0390	A0A0D5YEM2
pdAbAB5075_099838	ABUW_0393	NAD dependent epimerase/dehydratase family (Nucleoside-diphosphate-sugar epimerases)	ABUW_0393	A0A0D5YDY8
pdAbAB5075_099806	ABUW_0394	Putative RND type efflux pump involved in aminoglycoside resistance (RND transporter)	ABUW_0394	A0A0E1JK17
pdAbAB5075_099727	PlsB	Glycerol-3-phosphate acyltransferase (GPAT) (EC 2.3.1.15)	ABUW_0395	A0A0D5YEM9
pdAbAB5075_099633	ABUW_0398	Metal-dependent hydrolase (Uncharacterized protein)	ABUW_0398	A0A0C2LCB2
pdAbAB5075_099604	EngB	Probable GTP-binding protein EngB	ABUW_0399	A0A0D5YD60
pdAbAB5075_099566	ABUW_0401	Flavohemoprotein (EC 1.5.1.34) (Flavohemoprotein (Hemoglobin-like protein) (Flavohemoglobin) (Nitric oxide dioxygenase)) (EC 1.14.12.17)	ABUW_0401	A0A059ZH10
pdAbAB5075_099512	ABUW_0402	ATP-binding protein (ATPase component BioM of energizing module of biotin ECF transporter) (Nucleotide triphosphate hydrolase domain-containing protein) (Uncharacterized protein)	ABUW_0402	A0A059ZD34
pdAbAB5075_099477	ABUW_0403	Cystathionine beta-lyase (EC 4.4.1.8) (Cystathionine beta-lyase PLP-dependent)	ABUW_0403	A0A0D5YDZ4
pdAbAB5075_099429	RpsJ	30S ribosomal protein S10	ABUW_0405	V5V940
pdAbAB5075_099412	RplC	50S ribosomal protein L3	ABUW_0406	V5V9M8
pdAbAB5075_099397	RplD	50S ribosomal protein L4	ABUW_0407	V5V9M5
pdAbAB5075_099390	RplW	50S ribosomal protein L23	ABUW_0408	V5VB30
pdAbAB5075_099366	RplB	50S ribosomal protein L2	ABUW_0409	V5V9H7
pdAbAB5075_099357	RpsS	30S ribosomal protein S19	ABUW_0410	V5V944
pdAbAB5075_099348	RplV	50S ribosomal protein L22	ABUW_0411	V5V9N3
pdAbAB5075_099327	RpsC	30S ribosomal protein S3	ABUW_0412	V5V9N0
pdAbAB5075_099313	RplP	50S ribosomal protein L16	ABUW_0413	V5VB35
pdAbAB5075_099308	RpmC	50S ribosomal protein L29	ABUW_0414	V5V9I1
pdAbAB5075_099299	RpsQ	30S ribosomal protein S17	ABUW_0415	V5V948
pdAbAB5075_099286	RplN	50S ribosomal protein L14	ABUW_0416	V5V9N8
pdAbAB5075_099275	RplX	50S ribosomal protein L24	ABUW_0417	V5V9N7
pdAbAB5075_099260	RplE	50S ribosomal protein L5	ABUW_0418	V5VB41
pdAbAB5075_099253	RpsN	30S ribosomal protein S14	ABUW_0419	V5V9I6
pdAbAB5075_099241	RpsH	30S ribosomal protein S8	ABUW_0420	V5V952
pdAbAB5075_099223	RplF	50S ribosomal protein L6	ABUW_0421	A0A059ZGZ2
pdAbAB5075_099213	RplR	50S ribosomal protein L18	ABUW_0422	V5V9P3
pdAbAB5075_099197	RpsE	30S ribosomal protein S5	ABUW_0423	V5VB46
pdAbAB5075_099192	RpmD	50S ribosomal protein L30	ABUW_0424	V5V9J2
pdAbAB5075_099178	RplO	50S ribosomal protein L15	ABUW_0425	V5V957
pdAbAB5075_099127	RpsM	30S ribosomal protein S13	ABUW_0428	V5VB52
pdAbAB5075_099116	RpsK	30S ribosomal protein S11	ABUW_0429	V5V9J7
pdAbAB5075_099099	RpsD	30S ribosomal protein S4	ABUW_0430	V5V961
pdAbAB5075_099072	RpoA	DNA-directed RNA polymerase subunit alpha (RNAP subunit alpha) (EC 2.7.7.6) (RNA polymerase subunit alpha) (Transcriptase subunit alpha)	ABUW_0431	V5V9Q1
pdAbAB5075_099062	RplQ	50S ribosomal protein L17	ABUW_0432	V5V9Q2
pdAbAB5075_099014	ABUW_0433	Flavin-binding family monooxygenase (Flavin-containing monooxygenase FMO) (Monooxygenase, flavin-binding family)	ABUW_0433	V5VB58
pdAbAB5075_098965	ABUW_0435	Uncharacterized protein (YgfY COG2938)	ABUW_0435	V5V966
pdAbAB5075_098905	ABUW_0438	Uncharacterized protein	ABUW_0438	V5VB63
pdAbAB5075_098725	PrlC	Oligopeptidase A (EC 3.4.24.70)	ABUW_0443	A0A0D5YE26
pdAbAB5075_098654	Rnr	Ribonuclease R (RNase R) (EC 3.1.13.1)	ABUW_0444	A0A090B5R4
pdAbAB5075_098614	ABUW_0448	HAD-superfamily subfamily IB hydrolase (Phosphoserine phosphatase) (EC 3.1.3.3)	ABUW_0448	A0A0D5YES7
pdAbAB5075_098497	ABUW_0453	Fumarylacetoacetate hydrolase (Fumarylacetoacetate hydrolase family protein)	ABUW_0453	A0A0D5YDA5
pdAbAB5075_098417	ABUW_0456	UPF0761 membrane protein ABUW_0456	ABUW_0456	V5V9S3
pdAbAB5075_098388	WrbA	Flavodoxin/nitric oxide synthase (Trp repressor binding protein)	ABUW_0457	A0A0D5YE36
pdAbAB5075_098373	Xpt	Xanthine phosphoribosyltransferase (XPRTase) (EC 2.4.2.22)	ABUW_0458	V5V9M1
pdAbAB5075_098352	ABUW_0459	Uncharacterized protein	ABUW_0459	A0A0D5YET6
pdAbAB5075_098283	YbeY	Endoribonuclease YbeY (EC 3.1.-.-)	ABUW_0462	A0A0D5YE38
pdAbAB5075_098252	PhoL	ATP-binding protein (Phosphate starvation-inducible protein) (Phosphate starvation-inducible protein PhoH, predicted ATPase) (Phosphate starvation-inducible protein PhoH,predicted ATPase)	ABUW_0463	V5V9M7
pdAbAB5075_098207	MiaB	tRNA-2-methylthio-N(6)-dimethylallyladenosine synthase (EC 2.8.4.3) ((Dimethylallyl)adenosine tRNA methylthiotransferase MiaB) (tRNA-i(6)A37 methylthiotransferase)	ABUW_0464	V5V986
pdAbAB5075_098153	ABUW_0465	Lytic transglycosylase, catalytic	ABUW_0465	A0A0D5YD61
pdAbAB5075_098136	ABUW_0466	Ribonuclease I (Uncharacterized protein)	ABUW_0466	V5V9T3
pdAbAB5075_098097	Mdh	Malate dehydrogenase (EC 1.1.1.37)	ABUW_0467	V5VB88
pdAbAB5075_098085	ABUW_0468	Uncharacterized protein	ABUW_0468	A0A059ZKE4
pdAbAB5075_098066	ABUW_0469	Uncharacterized protein	ABUW_0469	V5V991
pdAbAB5075_098021	RlmJ	Ribosomal RNA large subunit methyltransferase J (EC 2.1.1.266) (23S rRNA (adenine(2030)-N6)-methyltransferase) (23S rRNA m6A2030 methyltransferase)	ABUW_0471	V5V9T8
pdAbAB5075_097936	ABUW_0479	Glutathione-dependent formaldehyde-activating, GFA (Glutathione-dependent formaldehyde-activating,GFA) (S-(Hydroxymethyl)glutathione synthase) (Uncharacterized protein)	ABUW_0479	A0A098SC94
pdAbAB5075_097882	ABUW_0481	Acyl-CoA dehydrogenase (Acyl-CoA dehydrogenase, short-chain specific) (EC 1.3.8.1)	ABUW_0481	A0A0D5YEB0
pdAbAB5075_097807	ABUW_0484	3-hydroxy-3isohexenylglutaryl-CoA:acetate lyase (Uncharacterized protein)	ABUW_0484	A0A0D5YEV4
pdAbAB5075_097778	ABUW_0485	2,4-dienoyl-CoA reductase (Citronellol and citronellal dehydrogenase) (Oxidoreductase short-chain dehydrogenase/reductase family)	ABUW_0485	A0A0D5YD75
pdAbAB5075_097594	ABUW_0490	Uncharacterized protein	ABUW_0490	A0A0D5YD80
pdAbAB5075_097580	SspB	Peptidase (Stringent starvation protein B)	ABUW_0491	V5V9V3
pdAbAB5075_097562	SspA	Starvation protein A (Stringent starvation protein A)	ABUW_0492	V5V9V2
pdAbAB5075_097543	RpsI	30S ribosomal protein S9	ABUW_0493	V5VBA5
pdAbAB5075_097530	RplM	50S ribosomal protein L13	ABUW_0494	V5V9P9
pdAbAB5075_097498	PdxA	4-hydroxythreonine-4-phosphate dehydrogenase (EC 1.1.1.262) (4-(phosphohydroxy)-L-threonine dehydrogenase)	ABUW_0495	A0A0D5YD85
pdAbAB5075_097477	KsgA	Ribosomal RNA small subunit methyltransferase A (EC 2.1.1.182) (16S rRNA (adenine(1518)-N(6)/adenine(1519)-N(6))-dimethyltransferase) (16S rRNA dimethyladenosine transferase) (16S rRNA dimethylase) (S-adenosylmethionine-6-N', N'-adenosyl(rRNA) dimethyltransferase)	ABUW_0496	V5V9V8
pdAbAB5075_097455	ApaH	Bis(5'-nucleosyl)-tetraphosphatase, symmetrical (EC 3.6.1.41)	ABUW_0497	A0A0D5YE63
pdAbAB5075_097442	ABUW_0498	Signal peptidase (Uncharacterized protein)	ABUW_0498	V5VBB1
pdAbAB5075_097372	HflX	GTPase HflX (GTP-binding protein HflX)	ABUW_0501	A0A0B9VYT9
pdAbAB5075_097344	ABUW_0502	1-acyl-sn-glycerol-3-phosphate acyltransferase (EC 2.3.1.51) (Phospholipid/glycerol acyltransferase)	ABUW_0502	A0A0D5YE66
pdAbAB5075_097308	ABUW_0503	Cardiolipin synthetase (EC 2.7.8.-) (Phospholipase D/transphosphatidylase)	ABUW_0503	A0A0D5YDE8
pdAbAB5075_097265	ABUW_0505	Membrane protein (OmpA/MotB)	ABUW_0505	V5V9B2
pdAbAB5075_097160	ABUW_0513	Dihydrolipoamide dehydrogenase (EC 1.8.1.4) (FAD-dependent pyridine nucleotide-disulfide oxidoreductase)	ABUW_0513	A0A0D5YDF2
pdAbAB5075_097123	ABUW_0514	Uncharacterized protein	ABUW_0514	A0A0D5YEX4
pdAbAB5075_097098	ABUW_0515	FAD-dependent pyridine nucleotide-disulphide oxidoreductase (Oxidoreductase) (Uncharacterized protein)	ABUW_0515	V5V9B6
pdAbAB5075_097053	Thi3	Thioredoxin (Thioredoxin C-3)	ABUW_0517	A0A077GSG7
pdAbAB5075_097002	ABUW_0520	UPF0234 protein ABUW_0520	ABUW_0520	V5V9C0
pdAbAB5075_096992	ABUW_0521	Rhodanese domain protein (Sulfurtransferase) (Uncharacterized protein)	ABUW_0521	V5V9X4
pdAbAB5075_096930	MnmC	tRNA 5-methylaminomethyl-2-thiouridine biosynthesis bifunctional protein MnmC (tRNA mnm(5)s(2)U biosynthesis bifunctional protein)	ABUW_0522	A0A0D5YE80
pdAbAB5075_096910	YciL	Uncharacterized protein (YCII-related protein) (YciL protein)	ABUW_0524	V5V9S1
pdAbAB5075_096783	Dfp	Phosphopantothenoylcysteine decarboxylase (EC 4.1.1.36) (EC 6.3.2.5) (Phosphopantothenoylcysteine decarboxylase / Phosphopantothenoylcysteine synthetase) (EC 4.1.1.36) (EC 6.3.2.5) (Phosphopantothenoylcysteine decarboxylase/phosphopantothenate--cysteine ligase)	ABUW_0529	V5V9S5
pdAbAB5075_096757	SecF	Protein-export membrane protein SecF	ABUW_0530	A0A0D5YDB8
pdAbAB5075_096699	SecD	Protein translocase subunit SecD	ABUW_0531	V5V9Y5
pdAbAB5075_096690	YajC	Preprotein translocase subunit YajC (Preprotein translocase subunit YajC (TC 3.A.5.1.1)) (Preprotein translocase, YajC subunit)	ABUW_0532	V5V9Y6
pdAbAB5075_096662	Tgt	Queuine tRNA-ribosyltransferase (EC 2.4.2.29) (Guanine insertion enzyme) (tRNA-guanine transglycosylase)	ABUW_0533	A0A0D7TCB6
pdAbAB5075_096638	ABUW_0534	LemA family (Membrane protein) (Uncharacterized conserved membrane protein, LemA family)	ABUW_0534	A0A0E1FJA9
pdAbAB5075_096582	QueA	S-adenosylmethionine:tRNA ribosyltransferase-isomerase (EC 2.4.99.17) (Queuosine biosynthesis protein QueA)	ABUW_0536	A0A0D5YEG4
pdAbAB5075_096361	ABUW_0549	Uncharacterized protein	ABUW_0549	A0A0D5YDH6
pdAbAB5075_096287	ABUW_0553	NAD-dependent DNA ligase	ABUW_0553	A0A0D5YEA9
pdAbAB5075_096282	ABUW_0554	Uncharacterized protein	ABUW_0554	A0A0D5YDH9
pdAbAB5075_096109	Oxa-23	Beta-lactamase OXA-23 (Beta-lactamase oxa23) (BlaOXA-23) (Carbapenem-hydrolyzing beta-lactamase OXA-23) (Carbapenemase OXA-23) (Class D beta-lactamase OXA-23) (Class D beta-lactamase Oxa-23) (OXA-23) (OXA-23 class D beta-lactamase) (OXA23 carbapenemase)	ABUW_0563	Q9L4P2
pdAbAB5075_095669	ABUW_0583	Phage-related terminase	ABUW_0583	A0A0D5YEL6
pdAbAB5075_095564	ABUW_0585	Putative sensory transduction histidine kinase (Two-component system histidine kinase sensor component)	ABUW_0585	A0A0D5YDK9
pdAbAB5075_095483	GlnE	Glutamate-ammonia-ligase adenylyltransferase (EC 2.7.7.42) (Glutamine-synthase adenylyltransferase) ([Glutamate--ammonia-ligase] adenylyltransferase)	ABUW_0586	A0A0D5YF39
pdAbAB5075_095453	IlvE	Branched-chain amino acid aminotransferase (EC 2.6.1.42) (IlvE)	ABUW_0587	N0A217
pdAbAB5075_095396	GtrOC2	Glycosyltransferase (GtrOC2) (Probable hexosyltransferase) (Uncharacterized protein)	ABUW_0589	N0A5S9
pdAbAB5075_095374	Pda1	Pda1 (Polysaccharide deacetylase) (Putative polysaccharide deacetylase)	ABUW_0590	N0AAJ4
pdAbAB5075_095309	ABUW_0593	Uncharacterized protein	ABUW_0593	A0A0D5YEM6
pdAbAB5075_095265	ABUW_0595	UDP-N-acetylglucosamine 2-epimerase	ABUW_0595	A0A0D5YDL7
pdAbAB5075_095178	AspS	AspS (Aspartyl-tRNA synthetase) (Aspartyl-tRNA synthetase @ Aspartyl-tRNA(Asn) synthetase) (EC 6.1.1.12) (EC 6.1.1.23)	ABUW_0598	N0A5J2
pdAbAB5075_095090	ABUW_0600	TonB-dependent receptor	ABUW_0600	A0A0D5YDM1
pdAbAB5075_095025	ABUW_0602	Uncharacterized protein	ABUW_0602	A0A0D5YDI5
pdAbAB5075_094939	AcdA	Acyl-CoA dehydrogenase (EC 1.3.8.7)	ABUW_0605	A0A059ZR53
pdAbAB5075_094880	AcdB1	Acyl-CoA dehydrogenase (EC 1.3.8.7)	ABUW_0606	A0A0D5YF57
pdAbAB5075_094801	BaeR	OmpR family transcriptional regulator (Phosphate regulon transcriptional regulatory protein PhoB (SphR)) (Two component signal transduction system response regulator)	ABUW_0609	A0A090B602
pdAbAB5075_094750	ABUW_0610	Selenoprotein (Selenoprotein O and cysteine-containing homologs) (Uncharacterized protein)	ABUW_0610	A0A090B0I7
pdAbAB5075_094689	ABUW_0612	Uncharacterized protein	ABUW_0612	A0A090B7K1
pdAbAB5075_094665	ABUW_0613	Glycerophosphodiester phosphodiesterase (EC 3.1.4.46) (Glycerophosphoryl diester phosphodiesterase) (EC 3.1.4.46)	ABUW_0613	A0A090C0R2
pdAbAB5075_094642	ABUW_0614	ATP:Cob(I)alamin adenosyltransferase (EC 2.5.1.17) (Cobalamin adenosyltransferase) (EC 2.5.1.17)	ABUW_0614	A0A090B603
pdAbAB5075_094586	ABUW_0615	Outer membrane vitamin B12 receptor BtuB (Vitamin B12 receptor)	ABUW_0615	A0A0D5YDN7
pdAbAB5075_094549	TrpF	N-(5'-phosphoribosyl)anthranilate isomerase (PRAI) (EC 5.3.1.24)	ABUW_0616	A0A090B310
pdAbAB5075_094514	TrpB	Tryptophan synthase beta chain (EC 4.2.1.20)	ABUW_0617	A0A090B7K5
pdAbAB5075_094381	TrpA	Tryptophan synthase alpha chain (EC 4.2.1.20)	ABUW_0622	A0A059ZGV9
pdAbAB5075_094356	AccD	Acetyl-coenzyme A carboxylase carboxyl transferase subunit beta (ACCase subunit beta) (Acetyl-CoA carboxylase carboxyltransferase subunit beta) (EC 6.4.1.2)	ABUW_0623	V5VA37
pdAbAB5075_094298	ABUW_0625	Cell division protein (TolA protein) (Uncharacterized protein)	ABUW_0625	V5VBI6
pdAbAB5075_094226	ABUW_0628	Alkyl hydroperoxide reductase subunit C-like protein (Peroxidase)	ABUW_0628	A0A0D5YER4
pdAbAB5075_094136	SecA	Protein translocase subunit SecA	ABUW_0629	A0A0D8GEK5
pdAbAB5075_094118	ABUW_0630	Uncharacterized protein	ABUW_0630	A0A0D8GUP9
pdAbAB5075_093900	ABUW_0637	3-hydroxyacyl-CoA dehydrogenase (Enoyl-CoA hydratase [isoleucine degradation] / 3-hydroxyacyl-CoA dehydrogenase / 3-hydroxybutyryl-CoA epimerase) (EC 1.1.1.35) (EC 4.2.1.17) (EC 5.1.2.3)	ABUW_0637	A0A0D5YDL3
pdAbAB5075_093868	ABUW_0638	3-ketoacyl-CoA thiolase @ Acetyl-CoA acetyltransferase (EC 2.3.1.16) (EC 2.3.1.9) (Acetyl-CoA acetyltransferase)	ABUW_0638	A0A0D5YES4
pdAbAB5075_093832	ABUW_0639	AraC family transcriptional regulator (Transcriptional regulator, AraC family)	ABUW_0639	A0A059ZLB2
pdAbAB5075_093756	ABUW_0641	Glucose-selective porin OprB (Porin) (Porin B)	ABUW_0641	V5V9Z5
pdAbAB5075_093678	Gcd	Glucose dehydrogenase (Glucose dehydrogenase, PQQ-dependent) (EC 1.1.5.2) (Quinoprotein glucose dehydrogenase) (EC 1.1.5.2)	ABUW_0642	V5V9J0
pdAbAB5075_093629	CysI	Sulfite reductase (Sulfite reductase [NADPH] hemoprotein beta-component) (EC 1.8.1.2)	ABUW_0643	A0A0B9W463
pdAbAB5075_093616	ABUW_0644	Oxidoreductase probably involved in sulfite reduction (Uncharacterized protein)	ABUW_0644	V5VA53
pdAbAB5075_093588	ABUW_0646	PhnB protein putative DNA binding 3-demethylubiquinone-9 3-methyltransferase domain protein (Uncharacterized protein)	ABUW_0646	A0A0D5YF96
pdAbAB5075_093548	ABUW_0647	3-ketoacyl-CoA thiolase [isoleucine degradation] (EC 2.3.1.16) (Acetyl-CoA acetyltransferase) (EC 2.3.1.9)	ABUW_0647	V5V9J5
pdAbAB5075_093491	OmpA	Membrane protein (Outer membrane protein A)	ABUW_0649	W6RU67
pdAbAB5075_093272	TypA	GTP-binding protein TypA (GTP-binding protein TypA/BipA)	ABUW_0655	A0A059ZL92
pdAbAB5075_093252	MscL	Large-conductance mechanosensitive channel	ABUW_0656	V5V9K7
pdAbAB5075_093233	PpiC	Peptidylprolyl isomerase (EC 5.2.1.8)	ABUW_0658	V5VA69
pdAbAB5075_093119	ABUW_0661	Probable tonB-dependent receptor yncD (TonB-dependent receptor)	ABUW_0661	A0A0D5YFB1
pdAbAB5075_093086	ABUW_0662	FMN oxidoreductase (NADPH dehydrogenase)	ABUW_0662	A0A0D5YDN4
pdAbAB5075_093038	ABUW_0664	Signal peptide protein (Uncharacterized protein)	ABUW_0664	A0A090B0M2
pdAbAB5075_093010	ABUW_0665	Thiol:disulfide interchange protein DsbC	ABUW_0665	A0A0D5YDT4
pdAbAB5075_092986	ABUW_0666	Folate-dependent protein for Fe/S cluster synthesis/repair in oxidative stress (Uncharacterized protein)	ABUW_0666	A0A0D5YFB7
pdAbAB5075_092961	ABUW_0667	Activator of HSP90 ATPase (Toxin) (Uncharacterized protein)	ABUW_0667	V5VA80
pdAbAB5075_092897	ABUW_0673	Uncharacterized protein	ABUW_0673	V5VA25
pdAbAB5075_092842	ProS	Proline--tRNA ligase (EC 6.1.1.15) (Prolyl-tRNA synthetase)	ABUW_0674	A0A0D5YEW0
pdAbAB5075_092755	NolG	Multidrug efflux protein (RND multidrug efflux transporter Acriflavin resistance protein)	ABUW_0675	A0A0D5YEM8
pdAbAB5075_092727	NolF	Multidrug efflux protein (NolF secretion protein) (Probable Co/Zn/Cd efflux system membrane fusion protein)	ABUW_0676	Q2FD90
pdAbAB5075_092684	PilG	Pilus assembly protein PilG (Twitching motility protein PilG) (Type IV pilus response regulator receiver protein PilG)	ABUW_0678	V5VA30
pdAbAB5075_092672	PilH	Chemotaxis protein CheY (Twitching motility protein PilH) (Type IV pilus response regulator protein PilH)	ABUW_0679	V5V9M9
pdAbAB5075_092596	PilJ	Chemotaxis protein (Type IV pilus biogenesis protein PilJ) (Type IV pilus methyl-accepting chemotaxis sensory transducer PilJ)	ABUW_0681	V5VA86
pdAbAB5075_092477	PilL	Signal transduction histidine kinase CheA (EC 2.7.3.-) (Type IV pilus hybrid sensor kinase/response regulator PilL)	ABUW_0682	A0A0D5YFD1
pdAbAB5075_092370	DapE	Succinyl-diaminopimelate desuccinylase (SDAP desuccinylase) (EC 3.5.1.18) (N-succinyl-LL-2,6-diaminoheptanedioate amidohydrolase)	ABUW_0686	A0A0D5YDV4
pdAbAB5075_092362	EcnB	Entericidin (Entericidin EcnAB) (Uncharacterized protein)	ABUW_0687	V5VA92
pdAbAB5075_092304	ABUW_0690	Conserved domain protein (ErfK/YbiS/YcfS/YnhG family protein)	ABUW_0690	A0A0D5YEP4
pdAbAB5075_092175	ABUW_0698	Flavodoxin/nitric oxide synthase (Uncharacterized iron-regulated membrane protein Iron-uptake factor PiuB)	ABUW_0698	A0A0D5YFE1
pdAbAB5075_092153	ABUW_0699	Uncharacterized protein	ABUW_0699	V5VA94
pdAbAB5075_092040	ABUW_0702	Nitrobenzoate reductase (Nitroreductase) (Oxygen-insensitive NADPH nitroreductase) (EC 1.-.-.-)	ABUW_0702	V5V9P6
pdAbAB5075_091970	AgcS	Amino acid transport protein (Sodium/alanine symporter family protein) (Sodium:alanine symporter)	ABUW_0704	V5VBQ0
pdAbAB5075_091891	TdcB	Threonine dehydratase (EC 4.3.1.19)	ABUW_0706	A0A059ZIK0
pdAbAB5075_091819	ABUW_0708	Uncharacterized protein	ABUW_0708	A0A0D5YFE8
pdAbAB5075_091788	ABUW_0709	DUF1176 domain-containing protein (Uncharacterized protein)	ABUW_0709	A0A0D5YDS8
pdAbAB5075_091768	ABUW_0710	Signal peptide protein (Uncharacterized protein)	ABUW_0710	A0A098SCQ1
pdAbAB5075_091750	ABUW_0711	Intracellular protease, PfpI family (ThiJ/PfpI family protein)	ABUW_0711	A0A0D5YEQ7
pdAbAB5075_091712	GatB	Aspartyl/glutamyl-tRNA(Asn/Gln) amidotransferase subunit B (Asp/Glu-ADT subunit B) (EC 6.3.5.-)	ABUW_0712	A0A0D5YDX4
pdAbAB5075_091677	GatA	Glutamyl-tRNA(Gln) amidotransferase subunit A (Glu-ADT subunit A) (EC 6.3.5.7)	ABUW_0713	A0A059ZI18
pdAbAB5075_091667	GatC	Aspartyl/glutamyl-tRNA(Asn/Gln) amidotransferase subunit C (Asp/Glu-ADT subunit C) (EC 6.3.5.-)	ABUW_0714	V5VA62
pdAbAB5075_091636	MreB	Rod shape-determining protein MreB	ABUW_0715	V5V9R4
pdAbAB5075_091610	MreC	Cell shape-determining protein MreC (Cell shape protein MreC)	ABUW_0716	V5VAB7
pdAbAB5075_091532	CafA	Ribonuclease G	ABUW_0719	V5VA68
pdAbAB5075_091487	Wax-dgaT	Acetyltransferase (Bifunctional protein wax ester synthase/acyl-CoA diacylglycerol acyltransferase) (Wax ester synthase/acyl-CoA:diacylglycerol acyltransferase)	ABUW_0721	A0A077GKS2
pdAbAB5075_091462	CysH	Phosphoadenosine phosphosulfate reductase (EC 1.8.4.10) (EC 1.8.4.8) (Phosphoadenylyl-sulfate reductase [thioredoxin] / Adenylyl-sulfate reductase [thioredoxin]) (EC 1.8.4.10) (EC 1.8.4.8)	ABUW_0722	V5VAB5
pdAbAB5075_091441	ThrH	Homoserine kinase (EC 2.7.1.39) (Phosphoserine phosphatase) (Phosphoserine phosphatase/homoserine phosphotransferase bifunctional protein)	ABUW_0723	V5VBR7
pdAbAB5075_091404	ABUW_0724	Membrane protein involved in aromatic hydrocarbon degradation (Outer membrane protein E)	ABUW_0724	A0A0D5YDU5
pdAbAB5075_091339	ABUW_0726	Putative transcriptional regulator (AraC family)	ABUW_0726	A0A0D5YES3
pdAbAB5075_091196	ABUW_0731	NAD(P)H-quinone oxidoreductase (NADPH:quinone oxidoreductase) (Quinone oxidoreductase) (EC 1.6.5.5)	ABUW_0731	A0A098SCW0
pdAbAB5075_091160	HchA	Chaperone protein (Chaperone protein HchA) (Chaperone protein hchA)	ABUW_0732	A0A059ZNJ4
pdAbAB5075_090953	ABUW_0745	Uncharacterized protein	ABUW_0745	A0A0D5YF28
pdAbAB5075_090922	ABUW_0747	Putative transcriptional regulator, Cro/CI family (Uncharacterized protein)	ABUW_0747	A0A0D5YE03
pdAbAB5075_090627	ABUW_0769	Uncharacterized protein	ABUW_0769	A0A0D5YFM7
pdAbAB5075_090606	ABUW_0771	Uncharacterized protein	ABUW_0771	A0A0D5YF78
pdAbAB5075_090372	ABUW_0782	Phage capsid protein (Prophage LambdaCh01, coat protein)	ABUW_0782	A0A0D5YF88
pdAbAB5075_090328	ABUW_0786	Uncharacterized protein	ABUW_0786	A0A0C0AC18
pdAbAB5075_090253	ABUW_0794	DNA-binding protein (Helix-turn-helix domain protein) (Uncharacterized protein)	ABUW_0794	A0A059ZV16
pdAbAB5075_090224	ABUW_0797	Lipoprotein (Lipoprotein, putative)	ABUW_0797	A0A0D7R2P7
pdAbAB5075_090194	ABUW_0799	Arc domain protein DNA binding domain protein (DNA-binding protein) (Uncharacterized protein)	ABUW_0799	A0A081H086
pdAbAB5075_089824	ABUW_0811	Uncharacterized protein	ABUW_0811	A0A090B1J2
pdAbAB5075_089806	ABUW_0812	Uncharacterized protein	ABUW_0812	A0A0C0BBP5
pdAbAB5075_089695	AroP2	Aromatic amino acid transport protein	ABUW_0817	A0A0D5YE49
pdAbAB5075_089652	PrpF	2-methylaconitate isomerase (AcnD-accessory protein PrpF)	ABUW_0818	A0A0D5YFB9
pdAbAB5075_089619	IspA	Geranyl transferase (Geranyltranstransferase) (EC 2.5.1.10) (Octaprenyl diphosphate synthase / Dimethylallyltransferase / (2E,6E)-farnesyl diphosphate synthase / Geranylgeranyl diphosphate synthase) (EC 2.5.1.1) (EC 2.5.1.10) (EC 2.5.1.29) (EC 2.5.1.90) (Polyprenyl synthetase)	ABUW_0819	A0A077GIW6
pdAbAB5075_089610	ABUW_0820	Uncharacterized protein	ABUW_0820	A0A0D5YE94
pdAbAB5075_089584	ABUW_0821	Band 7 protein (Membrane protein) (Putative stomatin/prohibitin-family membrane protease subunit YbbK)	ABUW_0821	A0A090B7T1
pdAbAB5075_089568	ABUW_0822	Membrane protein (Putative activity regulator of membrane protease YbbK) (Uncharacterized protein)	ABUW_0822	V5VBS8
pdAbAB5075_089534	ABUW_0823	UPF0028 protein YchK (Uncharacterized protein)	ABUW_0823	A0A0D5YFC4
pdAbAB5075_089424	ABUW_0826	DcaP-like protein (Uncharacterized protein)	ABUW_0826	A0A0B9X9I7
pdAbAB5075_089056	ValS	Valine--tRNA ligase (EC 6.1.1.9) (Valyl-tRNA synthetase)	ABUW_0836	A0A0D5YFU1
pdAbAB5075_089003	ABUW_0838	3-oxoacyl-[acyl-carrier protein] reductase (EC 1.1.1.100) (Oxidoreductase) (Short-chain dehydrogenase/reductase)	ABUW_0838	V5V9V4
pdAbAB5075_088959	ABUW_0841	UPF0145 protein ABUW_0841	ABUW_0841	A0A077GTL0
pdAbAB5075_088913	AdeK	AdeK (Adenine deaminase) (Multidrug efflux protein AdeK) (RND efflux system, outer membrane lipoprotein CmeC) (Uncharacterized protein)	ABUW_0842	Q24LT6
pdAbAB5075_088827	AdeJ	Acridine efflux pump (Multidrug efflux protein AdeJ) (Multidrug transporter) (RND efflux system, inner membrane transporter CmeB) (RND family drug transporter)	ABUW_0843	Q2FD94
pdAbAB5075_088784	AdeI	Acriflavine resistance protein A (AdeI) (Hemolysin D) (Multidrug efflux protein AdeI) (RND efflux system, membrane fusion protein CmeA) (RND family drug transporter)	ABUW_0844	Q2FD95
pdAbAB5075_088701	ABUW_0846	Probable site-specific recombinase (Site-specific recombinase)	ABUW_0846	A0A0D5YFV1
pdAbAB5075_088669	IspB	Geranylgeranyl diphosphate synthase (Octaprenyl diphosphate synthase) (EC 2.5.1.90) (Octaprenyl-diphosphate synthase) (EC 2.5.1.90) (Trans-hexaprenyltranstransferase)	ABUW_0847	V5VAA8
pdAbAB5075_088653	RplU	50S ribosomal protein L21	ABUW_0848	V5VAG5
pdAbAB5075_088645	RpmA	50S ribosomal protein L27	ABUW_0849	V5VAI5
pdAbAB5075_088614	LolA	Outer-membrane lipoprotein carrier protein	ABUW_0850	V5VBV8
pdAbAB5075_088588	ABUW_0851	Chromosome segregation ATPases (Uncharacterized protein)	ABUW_0851	V5VAB3
pdAbAB5075_088550	SerS	Serine--tRNA ligase (EC 6.1.1.11) (Seryl-tRNA synthetase) (Seryl-tRNA(Ser/Sec) synthetase)	ABUW_0852	A0A0D5YE82
pdAbAB5075_088488	TrmL	tRNA (cytidine(34)-2'-O)-methyltransferase (EC 2.1.1.207) (tRNA (cytidine/uridine-2'-O-)-methyltransferase TrmL)	ABUW_0854	A0A0D5YF60
pdAbAB5075_088463	ABUW_0856	Multimeric flavodoxin WrbA (Uncharacterized protein)	ABUW_0856	A0A0D5YFV8
pdAbAB5075_088380	ABUW_0858	Alcohol dehydrogenase (EC 1.1.1.1) (Alcohol dehydrogenase, class IV)	ABUW_0858	A0A0D5YFF1
pdAbAB5075_088369	ABUW_0859	Uncharacterized protein	ABUW_0859	A0A0D5YF65
pdAbAB5075_088345	LipB	Octanoyltransferase (EC 2.3.1.181) (Lipoate-protein ligase B) (Lipoyl/octanoyl transferase) (Octanoyl-[acyl-carrier-protein]-protein N-octanoyltransferase)	ABUW_0860	A0A0D5YED2
pdAbAB5075_088331	YbeD	Lipoate regulatory protein YbeD (Proposed lipoate regulatory protein YbeD) (Uncharacterized protein)	ABUW_0861	V5VAC4
pdAbAB5075_088287	RpoD	RNA polymerase sigma factor RpoD (Sigma-70)	ABUW_0862	V5V9Y3
pdAbAB5075_088273	ABUW_0863	Uncharacterized protein	ABUW_0863	V5VAI1
pdAbAB5075_088258	ABUW_0864	Uncharacterized protein (YgfB/YecA family protein)	ABUW_0864	V5VAK1
pdAbAB5075_088224	ABUW_0865	UPF0176 protein ABUW_0865	ABUW_0865	V5VBX3
pdAbAB5075_088178	GltA	Citrate synthase	ABUW_0867	V5V9Y8
pdAbAB5075_088071	SdhA	Succinate dehydrogenase flavoprotein subunit (EC 1.3.5.1)	ABUW_0870	V5VBX8
pdAbAB5075_088053	SdhB	Succinate dehydrogenase (Succinate dehydrogenase iron-sulfur protein) (Succinate dehydrogenase iron-sulfur subunit)	ABUW_0871	V5VAD3
pdAbAB5075_087954	SucA	2-oxoglutarate dehydrogenase (2-oxoglutarate dehydrogenase E1 component) (EC 1.2.4.2) (2-oxoglutarate dehydrogenase, E1 component)	ABUW_0872	V5V9Z3
pdAbAB5075_087919	SucB	Dihydrolipoyllysine-residue succinyltransferase component of 2-oxoglutarate dehydrogenase complex (EC 2.3.1.61) (2-oxoglutarate dehydrogenase complex component E2)	ABUW_0873	A0A0D5YFF8
pdAbAB5075_087880	Lpd	Dihydrolipoyl dehydrogenase (EC 1.8.1.4)	ABUW_0874	A0A077GKK9
pdAbAB5075_087844	SucC	Succinyl-CoA ligase [ADP-forming] subunit beta (EC 6.2.1.5) (Succinyl-CoA synthetase subunit beta)	ABUW_0875	V5VBY1
pdAbAB5075_087819	SucD	Succinyl-CoA ligase [ADP-forming] subunit alpha (EC 6.2.1.5)	ABUW_0876	V5VAD7
pdAbAB5075_087736	TrpS	Tryptophanyl-tRNA synthetase (EC 6.1.1.2)	ABUW_0881	V5V9Z8
pdAbAB5075_087708	ABUW_0882	Membrane protein (Membrane protein, putative) (Putative membrane protein) (Uncharacterized protein)	ABUW_0882	A0A059ZI87
pdAbAB5075_087682	ABUW_0883	Metallopeptidase, zinc binding (YpfJ protein, zinc metalloprotease superfamily)	ABUW_0883	A0A0D5YFG7
pdAbAB5075_087287	ABUW_0888	Metalloprotease (Uncharacterized protein)	ABUW_0888	V5VBZ0
pdAbAB5075_087260	ABUW_0890	Universal stress protein	ABUW_0890	A0A0D5YEG1
pdAbAB5075_087218	GreA	Transcription elongation factor GreA (Transcript cleavage factor GreA)	ABUW_0892	V5VAM4
pdAbAB5075_087119	CarB	Carbamoyl-phosphate synthase (glutamine-hydrolyzing) (EC 6.3.5.5)	ABUW_0893	A0A081H230
pdAbAB5075_087084	CarA	Carbamoyl-phosphate synthase small chain (EC 6.3.5.5) (Carbamoyl-phosphate synthetase glutamine chain)	ABUW_0894	A0A0D5YF99
pdAbAB5075_087067	ABUW_0895	Uncharacterized protein	ABUW_0895	V5VA16
pdAbAB5075_087049	ABUW_0896	Uncharacterized protein	ABUW_0896	V5VAL2
pdAbAB5075_087041	ABUW_0897	FIG004454: RNA binding protein (RNA binding protein) (RNA-binding protein) (Uncharacterized protein)	ABUW_0897	V5VAM8
pdAbAB5075_087016	RrmJ	Ribosomal RNA large subunit methyltransferase E (EC 2.1.1.166) (23S rRNA Um2552 methyltransferase) (rRNA (uridine-2'-O-)-methyltransferase)	ABUW_0898	V5VC01
pdAbAB5075_086958	FtsH	ATP-dependent zinc metalloprotease FtsH (EC 3.4.24.-)	ABUW_0899	A0A059ZND5
pdAbAB5075_086927	FolP	Dihydropteroate synthase (DHPS) (EC 2.5.1.15) (Dihydropteroate pyrophosphorylase)	ABUW_0900	A0A0D5YEH1
pdAbAB5075_086807	FolD	Bifunctional protein FolD	ABUW_0907	V5VAG1
pdAbAB5075_086779	PrmA2	Ribosomal protein L11 methyltransferase (Uncharacterized protein)	ABUW_0908	A0A0D5YEH6
pdAbAB5075_086769	ABUW_0909	Putative signal peptide (Signal peptide protein) (Uncharacterized protein)	ABUW_0909	V5VAM2
pdAbAB5075_086727	KgtP	Dicarboxylate MFS transporter (MFS permease)	ABUW_0910	A0A0D5YED4
pdAbAB5075_086671	GlpK	Glycerol kinase (EC 2.7.1.30) (ATP:glycerol 3-phosphotransferase) (Glycerokinase)	ABUW_0911	V5VC11
pdAbAB5075_086627	GlpD	Glycerol-3-phosphate dehydrogenase (EC 1.1.5.3)	ABUW_0912	A0A0D5YFB6
pdAbAB5075_086579	PckG	Phosphoenolpyruvate carboxykinase [GTP] (PEP carboxykinase) (PEPCK) (EC 4.1.1.32)	ABUW_0913	A0A0D5YEI2
pdAbAB5075_086285	GroS	10 kDa chaperonin (GroES protein) (Protein Cpn10)	ABUW_0917	V5VC15
pdAbAB5075_086234	GroEL	60 kDa chaperonin (GroEL protein) (Protein Cpn60)	ABUW_0918	V5VAH2
pdAbAB5075_086186	ABUW_0920	Metal-dependent hydrolase of the beta-lactamase superfamily (N-formylglutamate deformylase) (EC 3.5.1.68)	ABUW_0920	A0A0D5YEE4
pdAbAB5075_086152	ABUW_0921	Glycerophosphoryl diester phosphodiesterase (EC 3.1.4.46)	ABUW_0921	A0A0D5YFJ9
pdAbAB5075_086065	24_328	Multidrug efflux protein (Putative RND family drug transporter) (RND efflux system, inner membrane transporter CmeB)	ABUW_0922	Q2FD88
pdAbAB5075_086020	HtpX	Protease HtpX (EC 3.4.24.-) (Heat shock protein HtpX)	ABUW_0924	V5VA46
pdAbAB5075_085949	TtcA	tRNA 2-thiocytidine biosynthesis protein TtcA	ABUW_0926	V5VAQ2
pdAbAB5075_085933	ABUW_0927	SCP-2 sterol transfer family protein (Uncharacterized protein)	ABUW_0927	V5VC23
pdAbAB5075_085875	GreB	Transcription elongation factor GreB (Transcript cleavage factor GreB)	ABUW_0929	V5VA51
pdAbAB5075_085852	ABUW_0931	Uncharacterized protein	ABUW_0931	A0A0D5YEF4
pdAbAB5075_085734	ABUW_0932	Non-ribosomal peptide synthetase (Uncharacterized protein)	ABUW_0932	A0A0D5YFK7
pdAbAB5075_085616	ABUW_0940	Nitroreductase family protein (Oxygen-insensitive NAD(P)H nitroreductase / Dihydropteridine reductase) (EC 1.-.-.-) (EC 1.5.1.34)	ABUW_0940	A0A0D5YFD9
pdAbAB5075_085589	ABUW_0941	Oxidoreductase short chain dehydrogenase/reductase family (Oxidoreductase, short chain dehydrogenase/reductase family)	ABUW_0941	A0A0D5YEK6
pdAbAB5075_085466	ABUW_0944	Oxidoreductase alpha (Molybdopterin) subunit (Putative formate dehydrogenase oxidoreductase protein)	ABUW_0944	A0A0D5YFL3
pdAbAB5075_085391	PdxB	Erythronate-4-phosphate dehydrogenase (EC 1.1.1.290)	ABUW_0947	A0A0D5YG37
pdAbAB5075_085362	ABUW_0948	Elongation factor P--(R)-beta-lysine ligase (EC 6.3.1.-)	ABUW_0948	A0A0D5YEG8
pdAbAB5075_085328	ABUW_0949	Membrane protein (Putative membrane protein) (Uncharacterized protein)	ABUW_0949	A0A059ZE81
pdAbAB5075_085285	RadA	DNA repair protein radA	ABUW_0950	A0A059ZI65
pdAbAB5075_085235	CycA	D-serine/D-alanine/glycine transporter	ABUW_0951	V5VAK5
pdAbAB5075_085185	LysA	Diaminopimelate decarboxylase (DAP decarboxylase) (DAPDC) (EC 4.1.1.20)	ABUW_0953	A0A059ZIQ4
pdAbAB5075_085158	DapF	Diaminopimelate epimerase (DAP epimerase) (EC 5.1.1.7)	ABUW_0954	A0A0D8GNZ8
pdAbAB5075_085052	EtfB	Electron transfer flavoprotein subunit beta (Electron transfer flavoprotein, beta subunit)	ABUW_0958	A0A0A7XHY7
pdAbAB5075_085029	EtfA	Electron transfer flavoprotein subunit alpha (Electron transfer flavoprotein, alpha subunit) (Orf)	ABUW_0959	X2KZW3
pdAbAB5075_084945	GyrA	DNA gyrase subunit A (EC 5.99.1.3)	ABUW_0960	A0A0D5YFF2
pdAbAB5075_084733	25_340	Predicted membrane fusion protein (MFP) component of efflux pump, membrane anchor protein YbhG (Putative RND family drug transporter)	ABUW_0967	Q2FD85
pdAbAB5075_084694	ABUW_0968	Outer membrane protein assembly factor YaeT (Putative RND family drug transporter)	ABUW_0968	Q2FD86
pdAbAB5075_084646	SerC	Phosphoserine aminotransferase (EC 2.6.1.52) (Phosphohydroxythreonine aminotransferase)	ABUW_0969	V5VC85
pdAbAB5075_084609	ABUW_0971	Uncharacterized protein	ABUW_0971	A0A0D5YEN2
pdAbAB5075_084591	ABUW_0972	UPF0178 protein ABUW_0972	ABUW_0972	A0A0D8V870
pdAbAB5075_084528	LolC	Lipoprotein-releasing system transmembrane protein LolE	ABUW_0974	A0A0D5YFP2
pdAbAB5075_084515	LolD	Lipoprotein-releasing system ATP-binding protein LolD (EC 3.6.3.-)	ABUW_0975	V5VC90
pdAbAB5075_084420	ABUW_0977	Lipid A biosynthesis acyltransferase	ABUW_0977	A0A0D5YG68
pdAbAB5075_084386	SppA	Signal peptide peptidase SppA, 36K type	ABUW_0978	A0A0D5YEK0
pdAbAB5075_084344	PurN	Phosphoribosylglycinamide formyltransferase (EC 2.1.2.2) (5'-phosphoribosylglycinamide transformylase) (GAR transformylase)	ABUW_0980	A0A0D5YFG9
pdAbAB5075_084307	PurM	Phosphoribosylformylglycinamidine cyclo-ligase (EC 6.3.3.1) (AIR synthase) (AIRS) (Phosphoribosyl-aminoimidazole synthetase)	ABUW_0981	V5VAQ7
pdAbAB5075_084271	ABUW_0982	Permease (Putative permease often clustered with de novo purine synthesis)	ABUW_0982	A0A059ZI85
pdAbAB5075_084252	Hda	Chromosomal replication initiator protein DnaA (DnaA family protein)	ABUW_0983	V5VAV8
pdAbAB5075_084199	ABUW_0984	Rhombosortase (Uncharacterized protein)	ABUW_0984	A0A0D5YFQ2
pdAbAB5075_084149	ABUW_0985	Uncharacterized protein	ABUW_0985	A0A0D5YFH4
pdAbAB5075_084132	ABUW_0986	DNA phosphorothioation-dependent restriction protein DptG (Uncharacterized protein)	ABUW_0986	A0A0D8G7I3
pdAbAB5075_084104	ABUW_0988	Putative RNA polymerase sigma factor (RNA polymerase sigma-70 factor) (RNA polymerase sigma70 factor)	ABUW_0988	A0A059ZNI7
pdAbAB5075_084050	Fbp1	Fructose-1,6-bisphosphatase class 1 (FBPase class 1) (EC 3.1.3.11) (D-fructose-1,6-bisphosphate 1-phosphohydrolase class 1)	ABUW_0990	A0A0D5YFH9
pdAbAB5075_084017	Pal	18K peptidoglycan-associated outer membrane lipoprotein Peptidoglycan-associated lipoprotein Outer membrane protein P6 OmpA/MotB (Peptidoglycan-associated lipoprotein) (Peptidoglycan-binding protein)	ABUW_0992	V5VAD5
pdAbAB5075_083982	TolB	Protein TolB	ABUW_0993	V5VAW6
pdAbAB5075_083952	TolA	TolA protein (Tolerance to group A colicins single-stranded filamentous DNA phage)	ABUW_0994	A0A0D5YFR3
pdAbAB5075_083919	TolQ	Colicin uptake protein TolQ (MotA/TolQ/ExbB proton channel family protein) (Protein TolQ)	ABUW_0996	V5VAS0
pdAbAB5075_083906	YbgC	4-hydroxybenzoyl-CoA thioesterase family active site (Thioesterase) (Tol-pal system-associated acyl-CoA thioesterase)	ABUW_0997	V5VAD9
pdAbAB5075_083870	ABUW_0998	N-acetyl-L,L-diaminopimelate deacetylase (EC 3.5.1.47) (Peptidase M20D, amidohydrolase)	ABUW_0998	A0A0D5YEL9
pdAbAB5075_083829	RuvB	Holliday junction ATP-dependent DNA helicase RuvB (EC 3.6.4.12)	ABUW_0999	V5VAZ7
pdAbAB5075_083809	RuvA	Holliday junction ATP-dependent DNA helicase RuvA (EC 3.6.4.12)	ABUW_1000	V5VCB3
pdAbAB5075_083778	Dgt	DNTP triphosphohydrolase, broad substrate specificity, subgroup 3 (Deoxyguanosinetriphosphate triphosphohydrolase)	ABUW_1001	A0A0D5YER1
pdAbAB5075_083670	PurL	Phosphoribosylformylglycinamidine synthase (FGAM synthase) (FGAMS) (EC 6.3.5.3) (Formylglycinamide ribonucleotide amidotransferase)	ABUW_1002	A0A0D5YG91
pdAbAB5075_083604	ABUW_1005	NGG1p interacting factor 3 protein, NIF3 (Uncharacterized protein)	ABUW_1005	V5VCB8
pdAbAB5075_083578	ABUW_1006	Enoyl-CoA hydratase (EC 4.2.1.17) (Enoyl-CoA hydratase/isomerase)	ABUW_1006	A0A0D5YER7
pdAbAB5075_083522	Bcp	Bacterioferritin comigratory protein (Peroxiredoxin) (Thiol peroxidase, Bcp-type) (EC 1.11.1.15)	ABUW_1009	V5VB06
pdAbAB5075_083502	ABUW_1010	ATPase (Uncharacterized protein)	ABUW_1010	A0A0D5YFJ8
pdAbAB5075_083487	ABUW_1011	Membrane protein (Uncharacterized protein)	ABUW_1011	V5VAT1
pdAbAB5075_083468	QueC	7-cyano-7-deazaguanine synthase (EC 6.3.4.20) (7-cyano-7-carbaguanine synthase) (PreQ(0) synthase) (Queuosine biosynthesis protein QueC)	ABUW_1012	V5VAE8
pdAbAB5075_083447	QueE	7-carboxy-7-deazaguanine synthase (CDG synthase) (EC 4.3.99.3) (Queuosine biosynthesis protein QueE)	ABUW_1013	Q5DL44
pdAbAB5075_083423	DapD	2,3,4,5-tetrahydropyridine-2,6-dicarboxylate N-succinyltransferase (EC 2.3.1.117) (Tetrahydrodipicolinate N-succinyltransferase)	ABUW_1014	V5VB11
pdAbAB5075_083399	CarO	Carbapenem-associated resistance protein (Outer membrane protein CarO) (Outer membrane protein G1b)	ABUW_1015	C0L0K5
pdAbAB5075_083366	Cbl	Alkanesulfonate utilization operon LysR-family regulator CbI (CysB family transcriptional regulator) (Putative LysR-type transcriptional regulator) (Transcriptional regulator, LysR family)	ABUW_1016	Q5DL41
pdAbAB5075_083238	CysP	ABC transporter permease (Sulfate and thiosulfate binding protein CysP) (Thiosulfate-binding protein)	ABUW_1021	V5VAT6
pdAbAB5075_083182	ABUW_1023	Aminodeoxychorismate lyase (FIG004453: protein YceG like)	ABUW_1023	A0A0D5YEP5
pdAbAB5075_083167	Tmk	Thymidylate kinase (EC 2.7.4.9) (dTMP kinase)	ABUW_1024	A0A0D5YFU4
pdAbAB5075_083100	NadB	L-aspartate oxidase (EC 1.4.3.16)	ABUW_1026	A0A0D5YET4
pdAbAB5075_083058	DegP	Peptidase S1C, Do (Serine protease) (Serine protease MucD/AlgY associated with sigma factor RpoE)	ABUW_1027	V5VAG2
pdAbAB5075_083038	ABUW_1028	FIG002571: 4-hydroxybenzoyl-CoA thioesterase domain protein (Thioesterase superfamily)	ABUW_1028	A0A0D5YEQ0
pdAbAB5075_082987	LepA	Elongation factor 4 (EF-4) (EC 3.6.5.n1) (Ribosomal back-translocase LepA)	ABUW_1029	V5VB25
pdAbAB5075_082957	LepB	Signal peptidase I (EC 3.4.21.89)	ABUW_1030	V5VCE2
pdAbAB5075_082946	ABUW_1031	Signal peptide protein (Uncharacterized protein)	ABUW_1031	V5VAU0
pdAbAB5075_082930	Rnc	Ribonuclease 3 (EC 3.1.26.3) (Ribonuclease III)	ABUW_1032	V5VAG6
pdAbAB5075_082901	Era	GTPase Era	ABUW_1033	V5VAZ9
pdAbAB5075_082850	PdxJ	Pyridoxine 5'-phosphate synthase (PNP synthase) (EC 2.6.99.2)	ABUW_1036	A0A0D5YEU4
pdAbAB5075_082834	ABUW_1037	tRNA hydroxylase (tRNA-(Ms[2]io[6]A)-hydroxylase) (EC 1.-.-.-) (tRNA--hydroxylase)	ABUW_1037	A0A059ZEF3
pdAbAB5075_082804	ABUW_1038	Oxidoreductase (Short chain dehydrogenase) (Short-chain dehydrogenase/reductase)	ABUW_1038	A0A0D7TSQ3
pdAbAB5075_082756	ABUW_1041	Phenylacetic acid degradation protein (Thioesterase superfamily protein) (Uncharacterized protein)	ABUW_1041	V5VB38
pdAbAB5075_082738	ABUW_1042	Gfa-like protein (S-(Hydroxymethyl)glutathione synthase) (Uncharacterized protein)	ABUW_1042	A0A0D5YEU8
pdAbAB5075_082707	AspC	Aspartate aminotransferase (EC 2.6.1.1) (Aspartate aminotransferase A)	ABUW_1043	A0A0D5YGC7
pdAbAB5075_082651	ABUW_1045	GGDEF family protein (Putative GGDEF family protein)	ABUW_1045	A0A0D5YFW2
pdAbAB5075_082622	ABUW_1046	Uncharacterized protein	ABUW_1046	A0A077GPE7
pdAbAB5075_082559	UvrB	UvrABC system protein B (Protein UvrB) (Excinuclease ABC subunit B)	ABUW_1047	A0A0D5YEV1
pdAbAB5075_082539	ABUW_1048	Membrane protein (Outer membrane lipoprotein Blc)	ABUW_1048	A0A059ZEG2
pdAbAB5075_082462	Gap	Glyceraldehyde-3-phosphate dehydrogenase (EC 1.2.1.-)	ABUW_1050	A0A059ZNN8
pdAbAB5075_082386	Obg	GTPase Obg (GTP-binding protein Obg)	ABUW_1053	V5VAV5
pdAbAB5075_082358	ProB	Glutamate 5-kinase (EC 2.7.2.11) (Gamma-glutamyl kinase)	ABUW_1054	V5VAI2
pdAbAB5075_082306	ABUW_1056	Uncharacterized protein	ABUW_1056	A0A0D5YFP5
pdAbAB5075_082246	ABUW_1058	2-nitropropane dioxygenase (Enoyl-[acyl-carrier-protein] reductase [FMN]) (EC 1.3.1.9)	ABUW_1058	A0A0D8GKH7
pdAbAB5075_082192	ABUW_1060	Signal peptide protein (Uncharacterized protein)	ABUW_1060	A0A0D8GMG5
pdAbAB5075_082160	WecB	UDP-N-acetylglucosamine 2-epimerase (EC 5.1.3.14)	ABUW_1061	A0A0D5YFQ0
pdAbAB5075_082132	ABUW_1062	Uncharacterized protein	ABUW_1062	A0A0D5YEW3
pdAbAB5075_082086	ABUW_1063	Uncharacterized protein	ABUW_1063	A0A0D5YGE3
pdAbAB5075_082023	ABUW_1065	Membrane protein (Uncharacterized protein)	ABUW_1065	A0A0D5YFY0
pdAbAB5075_081997	ABUW_1066	Uncharacterized protein	ABUW_1066	A0A0D5YFQ5
pdAbAB5075_081933	SlyD	Peptidyl-prolyl cis-trans isomerase (EC 5.2.1.8)	ABUW_1068	V5VAW9
pdAbAB5075_081889	Ndh	NADH dehydrogenase (EC 1.6.99.3)	ABUW_1069	A0A0D5YEU3
pdAbAB5075_081798	ABUW_1071	Peptidase M61 (Protease, putative)	ABUW_1071	A0A0D5YFR0
pdAbAB5075_081725	Idh	Isocitrate dehydrogenase [NADP] Monomeric isocitrate dehydrogenase [NADP] (EC 1.1.1.42) (Isocitrate dehydrogenase, NADP-dependent)	ABUW_1072	A0A0D5YEX2
pdAbAB5075_081701	ABUW_1073	Pseudouridine synthase (EC 5.4.99.-)	ABUW_1073	V5VAX6
pdAbAB5075_081663	Icd	Isocitrate dehydrogenase [NADP] (EC 1.1.1.42)	ABUW_1074	A0A0D5YEU5
pdAbAB5075_081526	TcyP	L-cystine transporter tcyP (L-cystine uptake protein TcyP) (Transport protein)	ABUW_1080	V5VB43
pdAbAB5075_081501	ABUW_1081	Phenazine biosynthesis protein (Phenazine biosynthesis protein PhzF) (Phenazine biosynthesis protein PhzF like)	ABUW_1081	A0A0D5YFZ3
pdAbAB5075_081427	ABUW_1082	Protease (Uncharacterized protein)	ABUW_1082	A0A0D5YFS0
pdAbAB5075_081412	ABUW_1083	Uncharacterized protein	ABUW_1083	V5VAY5
pdAbAB5075_081346	ABUW_1085	Adenylate cyclase (EC 4.6.1.1)	ABUW_1085	A0A0D5YEV3
pdAbAB5075_081331	ABUW_1086	FIG027190: Putative transmembrane protein (Uncharacterized protein)	ABUW_1086	A0A0D5YFZ7
pdAbAB5075_081188	Csy1	CRISPR-associated protein, Csy1 family (Crispr-associated protein, Csy1 family)	ABUW_1089	A0A0D5YGG6
pdAbAB5075_081157	ABUW_1090	CRISPR-associated protein, Csy2 family (Crispr-associated protein, Csy2 family protein)	ABUW_1090	A0A0D5YEV7
pdAbAB5075_081127	ABUW_1091	CRISPR-associated protein, Csy3 family (Csy3 family crispr-associated protein)	ABUW_1091	A0A0D5YG02
pdAbAB5075_081108	Csy4	CRISPR-associated protein, Csy4 family (Crispr-associated protein, Csy4 family)	ABUW_1092	A0A0D5YFT2
pdAbAB5075_081031	ThiE	Thiamine-phosphate synthase (TP synthase) (TPS) (EC 2.5.1.3) (Thiamine-phosphate pyrophosphorylase)	ABUW_1097	A0A0D5YFT7
pdAbAB5075_080993	HemL	Glutamate-1-semialdehyde 2,1-aminomutase (GSA) (EC 5.4.3.8) (Glutamate-1-semialdehyde aminotransferase)	ABUW_1098	A0A077GI02
pdAbAB5075_080872	HepA	RNA polymerase-associated protein RapA (EC 3.6.4.-) (ATP-dependent helicase HepA)	ABUW_1101	A0A0D5YG12
pdAbAB5075_080816	FabR	TetR family transcriptional regulator (Transcriptional regulator, TetR family) (Unsaturated fatty acid biosythesis repressor FabR) (Unsaturated fatty acid biosythesis repressor FabR, TetR family)	ABUW_1103	V5VAZ5
pdAbAB5075_080786	ABUW_1104	Flavodoxin reductases (Ferredoxin-NADPH reductases) family 1 (Oxidoreductase)	ABUW_1104	A0A0D5YGH6
pdAbAB5075_080759	ABUW_1105	Acyl-CoA desaturase (Fatty acid desaturase) (POSSIBLE LINOLEOYL-CoA DESATURASE (DELTA(6)-DESATURASE))	ABUW_1105	V5VB54
pdAbAB5075_080706	ABUW_1108	Signal peptide protein (Uncharacterized protein)	ABUW_1108	V5VB00
pdAbAB5075_080649	Dat	Diaminobutyrate--2-oxoglutarate aminotransferase (EC 2.6.1.76)	ABUW_1109	A0A0D5YGI0
pdAbAB5075_080607	Ddc	Diaminobutyrate decarboxylase (L-2,4-diaminobutyrate decarboxylase) (EC 4.1.1.86)	ABUW_1110	A0A0D5YEX5
pdAbAB5075_080551	ABUW_1111	Aldehyde dehydrogenase (EC 1.2.1.3)	ABUW_1111	A0A0D5YG22
pdAbAB5075_080482	ABUW_1113	Indole-3-pyruvate decarboxylase (Pyruvate decarboxylase) (EC 4.1.1.1) (Pyruvate decarboxylase Alpha-keto-acid decarboxylase) (EC 4.1.1.1)	ABUW_1113	A0A090C104
pdAbAB5075_080395	ABUW_1115	Phosphate ABC transporter, periplasmic phosphate-binding protein PstS (TC 3.A.1.7.1) (Phosphate ABC transporter, substrate-binding protein) (Phosphonate ABC transporter substrate-binding protein)	ABUW_1115	A0A0D8GKI2
pdAbAB5075_080281	PstB	Phosphate import ATP-binding protein PstB (EC 3.6.3.27) (ABC phosphate transporter) (Phosphate-transporting ATPase)	ABUW_1118	A0A059ZJ17
pdAbAB5075_080245	ABUW_1119	Peptidase S49 (Possible protease sohB) (EC 3.4.21.-)	ABUW_1119	A0A0D5YGI7
pdAbAB5075_080188	ABUW_1120	Adhesin (Uncharacterized protein)	ABUW_1120	A0A0D5YEY6
pdAbAB5075_080119	PurB	Adenylosuccinate lyase (ASL) (EC 4.3.2.2) (Adenylosuccinase)	ABUW_1122	A0A0D5YFW7
pdAbAB5075_080063	MnmA	tRNA-specific 2-thiouridylase MnmA (EC 2.8.1.-)	ABUW_1124	A0A081H1H1
pdAbAB5075_080044	ABUW_1125	Hydrolase, NUDIX family (NUDIX hydrolase) (Nudix-like NDP and NTP phosphohydrolase YmfB)	ABUW_1125	A0A059ZN00
pdAbAB5075_080027	ABUW_1126	Anhydrase (Carbonic anhydrase) (Carbonic anhydrase, family 3) (Putative transferase)	ABUW_1126	V5VBA9
pdAbAB5075_079991	DacC	D-alanyl-D-alanine carboxypeptidase (EC 3.4.16.4) (Penicillin-binding protein 6) (EC 3.4.16.4) (Penicillin-binding protein 6 (D-alanyl-D-alanine carboxypeptidase))	ABUW_1127	G1C735
pdAbAB5075_079979	ABUW_1128	Uncharacterized protein	ABUW_1128	A0A0D5YF26
pdAbAB5075_079962	ABUW_1129	Signal peptide protein (Uncharacterized protein)	ABUW_1129	V5VAN6
pdAbAB5075_079941	SurE	5'-nucleotidase SurE (EC 3.1.3.5) (Nucleoside 5'-monophosphate phosphohydrolase)	ABUW_1130	V5VB81
pdAbAB5075_079911	NlpD	Peptidase M23B (Peptidoglycan-binding protein)	ABUW_1131	A0A059ZHN6
pdAbAB5075_079879	ABUW_1132	LysR family transcriptional regulator (Transcriptional regulator, LysR family)	ABUW_1132	A0A0D7QWA3
pdAbAB5075_079806	ABUW_1133	ATP-dependent protease (ATP-dependent protease La Type II) (EC 3.4.21.53) (Peptidase S16, lon domain protein)	ABUW_1133	A0A0D8G998
pdAbAB5075_079742	ABUW_1134	AmpG permease (Major facilitator superfamily MFS_1)	ABUW_1134	A0A0D5YGK0
pdAbAB5075_079732	GloA	Lactoylglutathione lyase (EC 4.4.1.5) (Glyoxalase I)	ABUW_1135	V5VB86
pdAbAB5075_079685	RpmE	50S ribosomal protein L31	ABUW_1137	V5VCN4
pdAbAB5075_079534	Efp	Elongation factor P (EF-P)	ABUW_1141	V5VBC5
pdAbAB5075_079468	CstA	Carbon starvation protein A	ABUW_1142	A0A0D5YFZ1
pdAbAB5075_079175	ABUW_1150	Aldehyde dehydrogenase (EC 1.2.1.3)	ABUW_1150	A0A0D5YGL5
pdAbAB5075_078834	ABUW_1165	Pirin domain protein (Uncharacterized protein)	ABUW_1165	A0A0D5YGM8
pdAbAB5075_078802	ABUW_1166	Threonine ammonia-lyase (Threonine dehydratase, catabolic) (EC 4.3.1.19)	ABUW_1166	A0A0D5YF33
pdAbAB5075_078508	BauB	Ferric acinetobactin binding protein (Ferric acinetobactin transport system periplasmic binding protein) (Ferric anguibactin-binding protein) (Iron compound ABC transporter, periplasmic iron compound-binding protein)	ABUW_1176	A0A077GFV7
pdAbAB5075_078437	BauA	Ferric acinetobactin receptor (Ferrichrome-iron receptor)	ABUW_1177	A0A0D5YG89
pdAbAB5075_078105	ABUW_1185	ABC transporter	ABUW_1185	A0A0D5YGP8
pdAbAB5075_077989	ABUW_1189	ErfK/YbiS/YcfS/YnhG family (PROTEIN ERFK/SRFK) (Peptidase) (Uncharacterized protein)	ABUW_1189	V5VBD5
pdAbAB5075_077945	HemE	Uroporphyrinogen decarboxylase (UPD) (URO-D) (EC 4.1.1.37)	ABUW_1190	V5VBG6
pdAbAB5075_077851	ABUW_1193	Putative outermembrane protein (Uncharacterized protein)	ABUW_1193	A0A0D5YG47
pdAbAB5075_077816	AmpC	Beta-lactamase (EC 3.5.2.6)	ABUW_1194	D6NSM8
pdAbAB5075_077796	FolE	GTP cyclohydrolase 1 (EC 3.5.4.16) (GTP cyclohydrolase I)	ABUW_1195	A0A0D5YGQ9
pdAbAB5075_077632	ABUW_1199	DNA mismatch repair protein MutS (Ortholog of Bordetella pertussis (BX470248) BP2475) (Smr protein/MutS2) (Uncharacterized protein)	ABUW_1199	A0A059ZJR5
pdAbAB5075_077608	TrpC	Indole-3-glycerol phosphate synthase (IGPS) (EC 4.1.1.48)	ABUW_1200	A0A0D8GL08
pdAbAB5075_077581	TrpD	Anthranilate phosphoribosyltransferase (EC 2.4.2.18)	ABUW_1201	V5VCU2
pdAbAB5075_077418	ABUW_1203	Aminopeptidase N (Membrane alanine aminopeptidase N) (EC 3.4.11.2)	ABUW_1203	A0A0D5YG57
pdAbAB5075_077394	TrpG	Anthranilate synthase subunit II (Para-aminobenzoate/anthranilate synthase glutamine amidotransferase component)	ABUW_1204	A0A0D5YF90
pdAbAB5075_077343	ABUW_1205	Peptidase M24 (Xaa-Pro aminopeptidase) (EC 3.4.11.9)	ABUW_1205	A0A0D5YGR8
pdAbAB5075_077236	GlnA	Glutamine synthetase (EC 6.3.1.2)	ABUW_1207	A0A090B781
pdAbAB5075_077147	ABUW_1210	Alpha/beta hydrolase (Lysophospholipase) (EC 3.1.1.5) (Uncharacterized protein)	ABUW_1210	A0A0D5YGS2
pdAbAB5075_077081	SodB	Superoxide dismutase (EC 1.15.1.1)	ABUW_1216	V5VAU8
pdAbAB5075_077056	ABUW_1217	Putative GTP cyclohydrolase 1 type 2 (EC 3.5.4.16) (GTP cyclohydrolase I)	ABUW_1217	A0A0D5YFA0
pdAbAB5075_077023	AlgW	Peptidase S1 and S6	ABUW_1218	A0A0D5YGS6
pdAbAB5075_076984	Cca	Multifunctional CCA protein	ABUW_1219	A0A059ZQA3
pdAbAB5075_076915	ABUW_1220	Malate dehydrogenase (Malic enzyme) (EC 1.1.1.40) (NADP-dependent malic enzyme) (EC 1.1.1.40)	ABUW_1220	A0A059ZKD0
pdAbAB5075_076808	ABUW_1222	Ribosomal RNA small subunit methyltransferase E (EC 2.1.1.193)	ABUW_1222	A0A0D5YFA5
pdAbAB5075_076780	MetF	Methylenetetrahydrofolate reductase (EC 1.5.1.20)	ABUW_1223	A0A081GVG4
pdAbAB5075_076738	AhcY	Adenosylhomocysteinase (EC 3.3.1.1) (S-adenosyl-L-homocysteine hydrolase)	ABUW_1224	A0A077GNR7
pdAbAB5075_076633	ABUW_1227	Acyl-CoA dehydrogenase (Butyryl-CoA dehydrogenase) (EC 1.3.8.1)	ABUW_1227	A0A0D5YFA8
pdAbAB5075_076596	LipA1	Lipoyl synthase (EC 2.8.1.8) (Lip-syn) (Lipoate synthase) (Lipoic acid synthase) (Sulfur insertion protein LipA)	ABUW_1228	V5VBJ6
pdAbAB5075_076556	SthA	Pyridine nucleotide transhydrogenase (Pyridine nucleotide-disulfide oxidoreductase) (Soluble pyridine nucleotide transhydrogenase) (EC 1.6.1.1)	ABUW_1229	V5VCW4
pdAbAB5075_076422	ABUW_1233	OmpW family protein (Outer membrane protein W)	ABUW_1233	A0A0D5YGT9
pdAbAB5075_076387	Map1	Methionine aminopeptidase (MAP) (MetAP) (EC 3.4.11.18) (Peptidase M)	ABUW_1234	V5VCW7
pdAbAB5075_076363	RpsB	30S ribosomal protein S2	ABUW_1235	V5VBC2
pdAbAB5075_076332	Tsf	Elongation factor Ts (EF-Ts)	ABUW_1236	V5VAW7
pdAbAB5075_076292	ABUW_1238	AraC family transcriptional regulator (FIG229276: Transcriptional regulator, AraC family) (Transcriptional regulator, AraC family)	ABUW_1238	V5VBK5
pdAbAB5075_076168	MltB	Lytic murein transglycosylase B (Membrane-bound lytic murein transglycosylase B) (EC 3.2.1.-) (Murein transglycosylase)	ABUW_1243	V5VBL0
pdAbAB5075_076122	ABUW_1245	EsvE2 (Uncharacterized protein)	ABUW_1245	V5VBD2
pdAbAB5075_076098	QueF	NADPH-dependent 7-cyano-7-deazaguanine reductase (EC 1.7.1.13) (7-cyano-7-carbaguanine reductase) (NADPH-dependent nitrile oxidoreductase) (PreQ(0) reductase)	ABUW_1246	A0A0D5YGA0
pdAbAB5075_075848	ABUW_1263	Uncharacterized protein	ABUW_1263	A0A0D5YGW3
pdAbAB5075_075837	ABUW_1264	Uncharacterized protein	ABUW_1264	A0A0D5YFD2
pdAbAB5075_075818	ABUW_1265	Peptidase S24 S26A and S26B	ABUW_1265	A0A0D5YGJ1
pdAbAB5075_075653	ABUW_1282	Uncharacterized protein	ABUW_1282	V5VFJ4
pdAbAB5075_075594	ABUW_1286	Uncharacterized protein	ABUW_1286	A0A0D5YGH0
pdAbAB5075_075393	ABUW_1295	Uncharacterized protein	ABUW_1295	A0A0D5YGN2
pdAbAB5075_075070	ABUW_1313	Transcriptional regulator (Uncharacterized protein)	ABUW_1313	A0A0B9ZCK0
pdAbAB5075_074889	ABUW_1317	Uncharacterized protein	ABUW_1317	R4L7N0
pdAbAB5075_074875	ABUW_1318	Uncharacterized protein	ABUW_1318	A0A0D7TA79
pdAbAB5075_074663	ABUW_1327	Uncharacterized protein	ABUW_1327	A0A0D5YFL9
pdAbAB5075_074590	ABUW_1331	Exodeoxyribonuclease X, putative	ABUW_1331	A0A0D5YFL0
pdAbAB5075_074551	ABUW_1332	Alkaline lipase (Lysophospholipase) (EC 3.1.1.5)	ABUW_1332	A0A0D5YGR6
pdAbAB5075_074515	GlyA	Serine hydroxymethyltransferase (SHMT) (Serine methylase) (EC 2.1.2.1)	ABUW_1333	V5VBJ2
pdAbAB5075_074284	HisJ	ABC transporter substrate-binding protein (Histidine ABC transporter, histidine-binding periplasmic protein HisJ (TC 3.A.1.3.1)) (Histidine-binding periplasmic protein) (Lysine/arginine/ornithine/histidine ABC transporter substrate-binding protein)	ABUW_1339	V5VBM4
pdAbAB5075_074153	ABUW_1345	Peptidase U32 (Putative protease)	ABUW_1345	A0A0D5YFN3
pdAbAB5075_074049	ABUW_1348	Ferredoxin--NADP(+) reductase (EC 1.18.1.2) (Ferredoxin-NADP reductase) (Ferredoxin-NADP(+) reductase) (EC 1.18.1.2)	ABUW_1348	V5VBK8
pdAbAB5075_073838	ABUW_1356	MutT/NUDIX family protein (Mutator mutT protein (7,8-dihydro-8-oxoguanine-triphosphatase) / Thiamin-phosphate pyrophosphorylase-like protein) (EC 3.6.1.-)	ABUW_1356	A0A0D5YH79
pdAbAB5075_073817	ABUW_1357	Tetratricopeptide repeat protein (Uncharacterized protein)	ABUW_1357	V5VBL6
pdAbAB5075_073749	ABUW_1358	Penicillin-binding protein 1B (PBP-1b) (PBP1b) (Murein polymerase)	ABUW_1358	A0A0D5YGT7
pdAbAB5075_073681	ABUW_1361	Glycosyl transferase, family 3	ABUW_1361	A0A0D5YH84
pdAbAB5075_073591	ABUW_1363	Acyl-CoA dehydrogenase (Butyryl-CoA dehydrogenase) (EC 1.3.8.1)	ABUW_1363	V5VBP9
pdAbAB5075_073561	ABUW_1364	Alpha/beta hydrolase fold protein	ABUW_1364	A0A0D5YGN7
pdAbAB5075_073527	PheA	Chorismate mutase (Chorismate mutase I / Prephenate dehydratase) (EC 4.2.1.51) (EC 5.4.99.5) (Chorismate mutase I/prephenate dehydratase) (EC 4.2.1.51) (EC 5.4.99.5) (Prephenate dehydratase)	ABUW_1365	V5VBH2
pdAbAB5075_073460	AroA	3-phosphoshikimate 1-carboxyvinyltransferase (EC 2.5.1.19)	ABUW_1366	A0A090C137
pdAbAB5075_073442	ABUW_1367	Uncharacterized protein	ABUW_1367	A0A059ZG09
pdAbAB5075_073396	PepD	Aminoacyl-histidine dipeptidase	ABUW_1368	A0A0D5YGU4
pdAbAB5075_073340	ABUW_1370	Hydrolase (N-formylglutamate deformylase) (EC 3.5.1.68)	ABUW_1370	V5VBI5
pdAbAB5075_073318	ABUW_1371	UPF0246 protein ABUW_1371	ABUW_1371	A0A0D5YH94
pdAbAB5075_073283	ThiG	Thiazole synthase (EC 2.8.1.10)	ABUW_1372	V5VBR0
pdAbAB5075_073241	RpoH	RNA polymerase sigma factor RpoH (RNA polymerase sigma-32 factor)	ABUW_1375	V5VB39
pdAbAB5075_073215	CspA	Cold shock protein CspA (Cold-shock domain protein) (Cold-shock protein)	ABUW_1377	V5VBR3
pdAbAB5075_073178	RhlB	ATP-dependent RNA helicase RhlB (EC 3.6.4.13)	ABUW_1378	A0A0D5YGV2
pdAbAB5075_073165	ABUW_1379	Putative signal peptide (Signal peptide protein) (Uncharacterized protein)	ABUW_1379	A0A059ZQH3
pdAbAB5075_073142	ABUW_1380	Nitroreductase (Nitroreductase family protein)	ABUW_1380	V5VB45
pdAbAB5075_073114	GpsA	Glycerol-3-phosphate dehydrogenase [NAD(P)+] (EC 1.1.1.94) (NAD(P)H-dependent glycerol-3-phosphate dehydrogenase)	ABUW_1381	V5VBP3
pdAbAB5075_073096	ABUW_1382	Phosphohistidine phosphatase (Phosphohistidine phosphatase SixA)	ABUW_1382	A0A059ZK14
pdAbAB5075_072878	ABUW_1399	Uncharacterized protein	ABUW_1399	A0A0D5YGW7
pdAbAB5075_072857	ABUW_1400	Beta-ribbon domain peptidase S24/S26A/S26B/S26C	ABUW_1400	A0A0D5YGR7
pdAbAB5075_072383	ABUW_1429	Uncharacterized protein	ABUW_1429	A0A0D5YGZ3
pdAbAB5075_072291	ABUW_1431	Uncharacterized protein	ABUW_1431	A0A0D5YFW4
pdAbAB5075_072218	ABUW_1433	Uncharacterized protein	ABUW_1433	A0A0D5YFW0
pdAbAB5075_072053	ABUW_1441	Uncharacterized protein	ABUW_1441	A0A0D5YFX4
pdAbAB5075_072014	ABUW_1442	Type II secretion system protein L (T2SS protein L)	ABUW_1442	A0A0D5YHF7
pdAbAB5075_071973	PyrD	Dihydroorotate dehydrogenase (quinone) (EC 1.3.5.2) (DHOdehase) (Dihydroorotate oxidase)	ABUW_1444	A0A059ZKK0
pdAbAB5075_071912	PurF	Amidophosphoribosyltransferase (ATase) (EC 2.4.2.14) (Glutamine phosphoribosylpyrophosphate amidotransferase)	ABUW_1446	V5VBS0
pdAbAB5075_071830	ABUW_1448	Uncharacterized protein	ABUW_1448	A0A0D5YFX7
pdAbAB5075_071799	TkrA	2-ketogluconate reductase (Glyoxylate reductase / Glyoxylate reductase / Hydroxypyruvate reductase 2-ketoaldonate reductase, broad specificity) (EC 1.1.1.215) (EC 1.1.1.26) (EC 1.1.1.79) (EC 1.1.1.81)	ABUW_1449	A0A0D5YH13
pdAbAB5075_071753	ABUW_1450	Putative beta-barrel assembly-enhancing protease (EC 3.4.-.-)	ABUW_1450	A0A0D5YGV8
pdAbAB5075_071741	ABUW_1451	GatB/Yqey domain protein	ABUW_1451	A0A0D5YFY5
pdAbAB5075_071734	RpsU	30S ribosomal protein S21	ABUW_1452	V5VD51
pdAbAB5075_071704	TsaD	tRNA N6-adenosine threonylcarbamoyltransferase (EC 2.3.1.234) (N6-L-threonylcarbamoyladenine synthase) (t(6)A37 threonylcarbamoyladenosine biosynthesis protein TsaD) (tRNA threonylcarbamoyladenosine biosynthesis protein TsaD)	ABUW_1453	V5VBL1
pdAbAB5075_071637	ABUW_1455	AAA ATPase superfamily protein (ATP-DEPENDENT PROTEASE SUBUNIT)	ABUW_1455	A0A0D5YGW2
pdAbAB5075_071592	ABUW_1456	Patatin family phospholipase (Uncharacterized protein)	ABUW_1456	V5VBT0
pdAbAB5075_071436	MmsA2	Methylmalonate-semialdehyde dehydrogenase (EC 1.2.1.27)	ABUW_1464	A0A0D5YGW6
pdAbAB5075_071342	ABUW_1467	Acyl-CoA dehydrogenase	ABUW_1467	A0A0D5YFZ2
pdAbAB5075_071317	ABUW_1468	LmbE-like protein	ABUW_1468	A0A0D5YH29
pdAbAB5075_071304	ABUW_1469	Methyltransferase (Methyltransferase type 12)	ABUW_1469	A0A059ZG43
pdAbAB5075_071264	ABUW_1471	DNA-binding protein (Uncharacterized protein)	ABUW_1471	A0A0E1FH39
pdAbAB5075_071083	ABUW_1478	Cyclase family protein	ABUW_1478	A0A0D5YH39
pdAbAB5075_071026	ABUW_1480	Aldo/keto reductase (D-threo-aldose 1-dehydrogenase) (EC 1.1.1.122)	ABUW_1480	A0A0D5YG08
pdAbAB5075_070992	ABUW_1482	Uncharacterized protein (XoxI)	ABUW_1482	A0A0D5YG10
pdAbAB5075_070901	ABUW_1487	CsuA/B (Protein CsuA/B) (Sigma-fimbriae uncharacterized paralogous subunit)	ABUW_1487	V5VB91
pdAbAB5075_070888	CsuA	CsuA	ABUW_1488	A0A0D5YH46
pdAbAB5075_070851	ABUW_1490	CsuC (Sigma-fimbriae chaperone protein)	ABUW_1490	A0A0D5YG16
pdAbAB5075_070786	ABUW_1491	CsuD (Sigma-fimbriae usher protein)	ABUW_1491	A0A0D5YHJ9
pdAbAB5075_070754	ABUW_1492	CsuE (Sigma-fimbriae tip adhesin)	ABUW_1492	A0A0D5YG17
pdAbAB5075_070490	PqiB	Paraquat-inducible protein B	ABUW_1502	A0A0D5YHK9
pdAbAB5075_070471	ABUW_1503	Uncharacterized protein	ABUW_1503	A0A0D5YG28
pdAbAB5075_070456	UraH2	5-hydroxyisourate hydrolase (HIU hydrolase) (HIUHase) (EC 3.5.2.17)	ABUW_1504	A0A0D5YH61
pdAbAB5075_070378	ABUW_1508	Lipocalin family protein (Membrane protein) (Outer membrane lipoprotein blc)	ABUW_1508	A0A0D5YG31
pdAbAB5075_070278	ABUW_1511	Uncharacterized protein	ABUW_1511	A0A0D5YG39
pdAbAB5075_070141	ABUW_1515	Probable two-component response regulator (Two-component system response regulator protein)	ABUW_1515	A0A090B4L5
pdAbAB5075_070067	ABUW_1519	Aspartate racemase (EC 5.1.1.13)	ABUW_1519	A0A0D5YG41
pdAbAB5075_070002	SndH1	L-sorbosone dehydrogenase	ABUW_1521	A0A0D5YH18
pdAbAB5075_069858	GloB	Hydroxyacylglutathione hydrolase (EC 3.1.2.6) (Glyoxalase II)	ABUW_1527	A0A0D5YG51
pdAbAB5075_069808	MetN	Methionine import ATP-binding protein MetN (EC 3.6.3.-)	ABUW_1529	V5VBR5
pdAbAB5075_069782	ABUW_1530	Lipoprotein	ABUW_1530	V5VBC3
pdAbAB5075_069739	PurD	Phosphoribosylamine--glycine ligase (EC 6.3.4.13) (GARS) (Glycinamide ribonucleotide synthetase) (Phosphoribosylglycinamide synthetase)	ABUW_1531	V5VBV7
pdAbAB5075_069691	PurH	Bifunctional purine biosynthesis protein PurH	ABUW_1532	V5VBY2
pdAbAB5075_069678	Fis	DNA-binding protein (DNA-binding protein Fis) (Transcriptional regulator, Fis-type)	ABUW_1533	V5VDB2
pdAbAB5075_069622	PrmA	Ribosomal protein L11 methyltransferase (L11 Mtase) (EC 2.1.1.-)	ABUW_1535	A0A059ZHT8
pdAbAB5075_069610	ABUW_1536	Signal peptide protein (Uncharacterized protein)	ABUW_1536	V5VBW3
pdAbAB5075_069554	GidA	tRNA uridine 5-carboxymethylaminomethyl modification enzyme MnmG (Glucose-inhibited division protein A)	ABUW_1537	A0A0D5YG62
pdAbAB5075_069508	MdcH	MdcH transcriptional factor (Transcriptional factor) (Transcriptional regulator) (Uncharacterized protein)	ABUW_1539	V5VBS3
pdAbAB5075_069464	ABUW_1540	Protein containing domains DUF404, DUF407 (Uncharacterized protein)	ABUW_1540	A0A0D5YH96
pdAbAB5075_069449	ABUW_1541	Uncharacterized protein	ABUW_1541	A0A0D5YH40
pdAbAB5075_069428	ABUW_1542	Protein containing transglutaminase-like domain, putative cysteine protease (Protein containing transglutaminase-like domain,putative cysteine protease) (Transglutaminase)	ABUW_1542	A0A0D5YG66
pdAbAB5075_069407	ABUW_1543	Peptidase (Uncharacterized protein)	ABUW_1543	V5VDC1
pdAbAB5075_069384	Alr	Alanine racemase (EC 5.1.1.1)	ABUW_1544	A0A0D5YG65
pdAbAB5075_069330	RplI	50S ribosomal protein L9	ABUW_1546	V5VBX2
pdAbAB5075_069320	RpsR	30S ribosomal protein S18	ABUW_1547	V5VBZ8
pdAbAB5075_069308	RpsF	30S ribosomal protein S6	ABUW_1548	V5VDC6
pdAbAB5075_069195	CyoB	Cytochrome O ubiquinol oxidase subunit I (EC 1.10.3.-) (Cytochrome O ubiquinol oxidase, subunit I) (Cytochrome o ubiquinol oxidase subunit I)	ABUW_1552	V5VC03
pdAbAB5075_069170	CyoA	Cytochrome C oxidase subunit II (Cytochrome O ubiquinol oxidase subunit II) (EC 1.10.3.-)	ABUW_1553	A0A0D5YHQ6
pdAbAB5075_069139	ABUW_1554	RDD family protein (Uncharacterized protein)	ABUW_1554	A0A059ZS83
pdAbAB5075_069074	PpsA	Phosphoenolpyruvate synthase (PEP synthase) (EC 2.7.9.2) (Pyruvate, water dikinase)	ABUW_1555	V5VBF2
pdAbAB5075_069046	ABUW_1556	Putative phosphoenolpyruvate synthase regulatory protein (PEP synthase regulatory protein) (PSRP) (EC 2.7.11.33) (EC 2.7.4.28) (Pyruvate, water dikinase regulatory protein)	ABUW_1556	A0A059ZHV7
pdAbAB5075_068740	ABUW_1566	ThiJ/PfpI domain-containing protein (ThiJ/PfpI family protein)	ABUW_1566	A0A090B4Q0
pdAbAB5075_068707	PrfA	Peptide chain release factor 1 (RF-1)	ABUW_1567	A0A090B989
pdAbAB5075_068559	ABUW_1572	3-hydroxyacyl-CoA dehydrogenase @ 17hydroxysteroid dehydrogenase type 10 (HSD10)-like (EC 1.1.1.35) (Short-chain dehydrogenase/reductase)	ABUW_1572	A0A0D5YG92
pdAbAB5075_068529	ABUW_1573	Acyl-CoA dehydrogenase (Isovaleryl-CoA dehydrogenase Acyl-CoA dehydrogenase, short-chain specific) (EC 1.3.8.1) (EC 1.3.8.4)	ABUW_1573	A0A059ZPQ2
pdAbAB5075_068478	ABUW_1574	AMP-binding protein (Acyl-CoA ligase) (Acyl-CoA synthetases (AMP-forming)/AMP-acid ligases)	ABUW_1574	A0A0D5YG98
pdAbAB5075_068434	MoeB	Molybdopterin biosynthesis protein (Molybdopterin biosynthesis protein MoeB)	ABUW_1576	V5VBV1
pdAbAB5075_068400	ABUW_1577	ABC-1 domain protein (Ubiquinone biosynthesis monooxygenase UbiB)	ABUW_1577	A0A0D5YG97
pdAbAB5075_068174	KdpD	Osmosensitive K+ channel histidine kinase KdpD (EC 2.7.3.-) (Two-component system sensor protein KdpD)	ABUW_1584	A0A0D5YGA8
pdAbAB5075_068098	ABUW_1587	Putative signal peptide (Signal peptide protein) (Uncharacterized protein)	ABUW_1587	V5VBW0
pdAbAB5075_068078	Coq7	2-nonaprenyl-3-methyl-6-methoxy-1,4-benzoquinol hydroxylase (EC 1.14.13.-) (5-demethoxyubiquinone hydroxylase)	ABUW_1588	V5VBI7
pdAbAB5075_067957	ABUW_1590	Outer membrane protein (Uncharacterized protein)	ABUW_1590	A0A0D5YHE7
pdAbAB5075_067838	ABUW_1591	Uncharacterized protein	ABUW_1591	A0A0D5YH88
pdAbAB5075_067824	ABUW_1592	Uncharacterized protein	ABUW_1592	A0A0D5YGB0
pdAbAB5075_067749	AcnB	Aconitate hydratase B (EC 4.2.1.3) (EC 4.2.1.99) (2-methylisocitrate dehydratase)	ABUW_1593	V5VBJ4
pdAbAB5075_067647	ABUW_1597	Membrane protein (Uncharacterized protein)	ABUW_1597	A0A059ZUC3
pdAbAB5075_067622	ABUW_1598	Uncharacterized protein	ABUW_1598	A0A0D5YHU6
pdAbAB5075_067595	MetR	Transcriptional activator MetR (Transcriptional regulator) (Transcriptional regulator, LysR family)	ABUW_1599	A0A059ZPS6
pdAbAB5075_067574	ABUW_1601	Uncharacterized protein	ABUW_1601	V5VDH6
pdAbAB5075_067531	ABUW_1603	Acetyltransferase (Acetyltransferase, GNAT family) (Putative acetyltransferase)	ABUW_1603	V5VBK4
pdAbAB5075_067521	ABUW_1604	DNA-damage-inducible protein J (Uncharacterized protein) (XRE family transcriptional regulator)	ABUW_1604	V5VC27
pdAbAB5075_067478	TsaE	TsaE protein (TsaE protein, required for threonylcarbamoyladenosine t(6)A37 formation in tRNA) (Uncharacterized protein)	ABUW_1606	A0A090B2D2
pdAbAB5075_067429	MutL	DNA mismatch repair protein MutL	ABUW_1607	A0A0D5YGC3
pdAbAB5075_067400	MiaA	tRNA dimethylallyltransferase (EC 2.5.1.75) (Dimethylallyl diphosphate:tRNA dimethylallyltransferase) (Isopentenyl-diphosphate:tRNA isopentenyltransferase)	ABUW_1608	A0A059ZUH9
pdAbAB5075_067387	Hfq	RNA-binding protein Hfq	ABUW_1609	V5VC31
pdAbAB5075_067333	NfnB	Dihydropteridine reductase (EC 1.5.1.34) (Oxygen-insensitive NAD(P)H nitroreductase) (Oxygen-insensitive NAD(P)H nitroreductase / Dihydropteridine reductase) (EC 1.-.-.-) (EC 1.5.1.34)	ABUW_1611	V5VDI7
pdAbAB5075_067280	PpiB	Peptidyl-prolyl cis-trans isomerase (EC 5.2.1.8)	ABUW_1614	V5VC36
pdAbAB5075_067223	GlnS	Glutamine--tRNA ligase (EC 6.1.1.18) (Glutaminyl-tRNA synthetase)	ABUW_1615	A0A0D5YHH5
pdAbAB5075_067018	Ald1	Aldehyde dehydrogenase (EC 1.2.1.3)	ABUW_1621	A0A0D5YHC0
pdAbAB5075_066949	ABUW_1623	Hydrolase, alpha/beta fold family (Lysophospholipase) (EC 3.1.1.5)	ABUW_1623	A0A0D5YHW6
pdAbAB5075_066906	ABUW_1624	Alcohol dehydrogenase (EC 1.1.1.1) (Alcohol dehydrogenase, iron-containing)	ABUW_1624	A0A059ZTW8
pdAbAB5075_066840	HpcD	5-carboxymethyl-2-hydroxymuconate delta-isomerase (EC 5.3.3.10) (5-carboxymethyl-2-hydroxymuconate isomerase)	ABUW_1626	A0A059ZJX3
pdAbAB5075_066810	ThiM	Hydroxyethylthiazole kinase (EC 2.7.1.50) (4-methyl-5-beta-hydroxyethylthiazole kinase)	ABUW_1627	A0A0D5YGD8
pdAbAB5075_066679	PepN	Membrane alanine aminopeptidase N (EC 3.4.11.2) (Peptidase M1, alanyl aminopeptidase)	ABUW_1630	A0A0D5YHJ1
pdAbAB5075_066655	ABUW_1631	Sigma-fimbriae tip adhesin (Spore coat protein SpoU) (Uncharacterized protein)	ABUW_1631	V5VC75
pdAbAB5075_066639	ABUW_1632	Uncharacterized protein	ABUW_1632	A0A0D5YGE2
pdAbAB5075_066572	ABUW_1633	Sigma-fimbriae usher protein (Uncharacterized protein)	ABUW_1633	A0A0D5YHX2
pdAbAB5075_066539	ABUW_1634	Uncharacterized protein	ABUW_1634	A0A0D5YGF3
pdAbAB5075_066513	ABUW_1635	Glutathione S-transferase (Glutathione S-transferase family protein)	ABUW_1635	A0A0D5YHJ7
pdAbAB5075_066452	ABUW_1638	Chorismate mutase (EC 5.4.99.5)	ABUW_1638	A0A0D5YHX7
pdAbAB5075_066284	ABUW_1646	Outer membrane receptor proteins, mostly Fe transport (TonB-dependent siderophore receptor)	ABUW_1646	A0A0D5YHE8
pdAbAB5075_066237	ABUW_1648	Mechanosensitive ion channel family protein	ABUW_1648	A0A0D5YHY6
pdAbAB5075_066222	ABUW_1649	Uncharacterized protein	ABUW_1649	V5VDQ1
pdAbAB5075_066205	ABUW_1651	Uncharacterized protein	ABUW_1651	V5VC40
pdAbAB5075_066105	ABUW_1655	Putative OMR family iron-siderophore receptor (TonB-dependent siderophore receptor)	ABUW_1655	A0A0D5YHL8
pdAbAB5075_066072	ABUW_1656	OmpW family protein (Outer membrane protein W)	ABUW_1656	A0A0D5YHF9
pdAbAB5075_066042	ABUW_1659	DNA breaking-rejoining protein (Protein ycgK) (Uncharacterized protein)	ABUW_1659	A0A0D5YGH9
pdAbAB5075_065983	ABUW_1661	Universal stress protein	ABUW_1661	A0A059ZT15
pdAbAB5075_065738	Tal	Transaldolase (EC 2.2.1.2)	ABUW_1671	A0A0D5YHN3
pdAbAB5075_065647	ABUW_1674	3-ketoacyl-CoA thiolase (EC 2.3.1.16) (EC 2.3.1.9) (3-ketoacyl-CoA thiolase @ Acetyl-CoA acetyltransferase) (EC 2.3.1.16) (EC 2.3.1.9) (Acetyl-CoA acetyltransferase) (EC 2.3.1.9) (Acetyl-CoA acyltransferase)	ABUW_1674	V5VBY4
pdAbAB5075_065593	FabG	3-ketoacyl-ACP reductase (EC 1.1.1.100) (3-oxoacyl-[acyl-carrier protein] reductase) (EC 1.1.1.100) (Short-chain dehydrogenase/reductase)	ABUW_1675	A0A081H0G0
pdAbAB5075_065566	ABUW_1676	Acyl dehydratase (Dehydratase) (MaoC domain protein dehydratase)	ABUW_1676	A0A0D7QVJ0
pdAbAB5075_065523	ABUW_1677	Beta-lactamase (Putative esterase A)	ABUW_1677	A0A0D5YHI1
pdAbAB5075_065403	DnaX	DNA polymerase III subunit tau	ABUW_1680	A0A0D5YGJ9
pdAbAB5075_065325	ABUW_1683	Thioesterase family protein	ABUW_1683	A0A0D5YGI6
pdAbAB5075_065294	ABUW_1684	Alcohol dehydrogenase (EC 1.1.1.1) (Iron-containing alcohol dehydrogenase)	ABUW_1684	A0A0D5YI14
pdAbAB5075_065253	ABUW_1685	3-carboxymuconate cyclase (Uncharacterized protein)	ABUW_1685	A0A0D5YGK3
pdAbAB5075_065228	ABUW_1686	Low molecular weight protein tyrosine phosphatase (EC 3.1.3.48) (Protein tyrosine phosphatase)	ABUW_1686	A0A059ZM52
pdAbAB5075_065201	MurB	UDP-N-acetylenolpyruvoylglucosamine reductase (EC 1.3.1.98) (UDP-N-acetylmuramate dehydrogenase)	ABUW_1687	A0A0D5YHJ3
pdAbAB5075_065166	ABUW_1688	Uncharacterized protein	ABUW_1688	A0A0D5YGI8
pdAbAB5075_065096	ABUW_1690	Ferredoxin-dependent glutamate synthase (EC 1.4.7.1) (Glutamate synthase) (Glutamate synthase (NADPH))	ABUW_1690	V5VCA0
pdAbAB5075_065025	ABUW_1692	Putative transcriptional regulator (Putative transcriptional regulator (TetR family)) (TetR family transcriptional regulator) (Transcriptional regulator, TetR family)	ABUW_1692	V5VDT4
pdAbAB5075_065001	ABUW_1693	Heme oxygenase-like protein (Uncharacterized protein)	ABUW_1693	A0A0D5YGJ2
pdAbAB5075_064940	ABUW_1695	Signal peptide protein (Uncharacterized protein)	ABUW_1695	R4LBW2
pdAbAB5075_064896	AccC	Acetyl-CoA carboxylase (EC 6.4.1.2) (Acetyl-CoA carboxylase, biotin carboxylase) (Biotin carboxylase) (Biotin carboxylase of acetyl-CoA carboxylase) (EC 6.3.4.14)	ABUW_1696	R4LDE1
pdAbAB5075_064886	AccB	Acetyl-CoA carboxylase (Acetyl-CoA carboxylase, biotin carboxyl carrier protein) (Biotin carboxyl carrier protein of acetyl-CoA carboxylase)	ABUW_1697	R4L7L5
pdAbAB5075_064874	AroQ	3-dehydroquinate dehydratase (3-dehydroquinase) (EC 4.2.1.10) (Type II DHQase)	ABUW_1698	R4L1B7
pdAbAB5075_064433	MoaA	Cyclic pyranopterin monophosphate synthase (EC 4.1.99.18) (Molybdenum cofactor biosynthesis protein A)	ABUW_1709	A0A0D5YGK5
pdAbAB5075_064383	MoaCB	Molybdenum cofactor biosynthesis protein C (Molybdenum cofactor biosynthesis protein MoaC / Molybdenum cofactor biosynthesis protein MoaB)	ABUW_1712	A0A0D5YHS5
pdAbAB5075_064349	ABUW_1713	Molybdopterin biosynthesis protein (Molybdopterin biosynthesis protein MoeA)	ABUW_1713	A0A0D5YHM0
pdAbAB5075_064336	ABUW_1714	HxlR family transcriptional regulator (Transcriptional regulator, HxlR family)	ABUW_1714	A0A059ZHD7
pdAbAB5075_064198	ABUW_1721	UDP-glucose 4-epimerase (EC 5.1.3.2)	ABUW_1721	A0A0D5YGP1
pdAbAB5075_064156	FumC	Fumarate hydratase class II (Fumarase C) (EC 4.2.1.2)	ABUW_1722	V5VCJ3
pdAbAB5075_064145	ABUW_1723	Uncharacterized protein	ABUW_1723	A0A059ZML9
pdAbAB5075_064103	ABUW_1725	Uncharacterized protein	ABUW_1725	V5VC25
pdAbAB5075_064059	ABUW_1726	D-amino acid dehydrogenase 3 small subunit	ABUW_1726	A0A0D5YGP6
pdAbAB5075_064040	ABUW_1727	Signal peptide protein (Uncharacterized protein)	ABUW_1727	A0A059ZMW7
pdAbAB5075_064019	IspF	2-C-methyl-D-erythritol 2,4-cyclodiphosphate synthase (MECDP-synthase) (MECPP-synthase) (MECPS) (EC 4.6.1.12)	ABUW_1728	V5VDW9
pdAbAB5075_063970	ArgF	Ornithine carbamoyltransferase (OTCase) (EC 2.1.3.3)	ABUW_1730	A0A0D5YI54
pdAbAB5075_063904	NtrC	Nitrogen metabolism transcriptional regulator, NtrC, Fis Family	ABUW_1732	A0A0D5YHU4
pdAbAB5075_063872	NtrB	Histidine kinase (Nitrogen regulation protein NtrB) (EC 2.7.13.3) (Signal transduction histidine kinase, nitrogen specific, NtrB)	ABUW_1733	V5VDX4
pdAbAB5075_063822	RimO	Ribosomal protein S12 methylthiotransferase RimO (S12 MTTase) (S12 methylthiotransferase) (EC 2.8.4.4) (Ribosomal protein S12 (aspartate-C(3))-methylthiotransferase) (Ribosome maturation factor RimO)	ABUW_1734	A0A0D5YGN0
pdAbAB5075_063799	PyrH	Uridylate kinase (UK) (EC 2.7.4.22) (Uridine monophosphate kinase)	ABUW_1735	V5VC33
pdAbAB5075_063777	Frr	Ribosome-recycling factor (RRF) (Ribosome-releasing factor)	ABUW_1736	V5VCD9
pdAbAB5075_063751	UppS	Ditrans,polycis-undecaprenyl-diphosphate synthase ((2E,6E)-farnesyl-diphosphate specific) (EC 2.5.1.31) (Ditrans,polycis-undecaprenylcistransferase) (Undecaprenyl diphosphate synthase) (Undecaprenyl pyrophosphate synthase)	ABUW_1737	A0A0D5YHU7
pdAbAB5075_063596	BamA	Outer membrane protein assembly factor BamA	ABUW_1741	A0A0D8F481
pdAbAB5075_063581	OmpH	Membrane protein (Outer membrane protein) (Outer membrane protein H)	ABUW_1742	V5VCL3
pdAbAB5075_063552	LpxD	UDP-3-O-acylglucosamine N-acyltransferase (EC 2.3.1.-)	ABUW_1743	V5VDY4
pdAbAB5075_063538	FabZ	3-hydroxyacyl-[acyl-carrier-protein] dehydratase FabZ (EC 4.2.1.59) ((3R)-hydroxymyristoyl-[acyl-carrier-protein] dehydratase) (Beta-hydroxyacyl-ACP dehydratase)	ABUW_1744	V5VCB2
pdAbAB5075_063521	LpxA	Acyl-[acyl-carrier-protein]--UDP-N-acetylglucosamine O-acyltransferase (UDP-N-acetylglucosamine acyltransferase) (EC 2.3.1.129)	ABUW_1745	V5VC42
pdAbAB5075_063494	ABUW_1746	Signal peptide protein (TPR repeat containing exported protein) (TPR repeat containing exported protein Putative periplasmic protein contains a protein prenylyltransferase domain) (Uncharacterized protein)	ABUW_1746	A0A059ZHT5
pdAbAB5075_063465	RecX	Regulatory protein RecX	ABUW_1747	A0A0D5YHV5
pdAbAB5075_063432	RecA	Protein RecA (Recombinase A)	ABUW_1748	V5VDZ0
pdAbAB5075_063412	HslR	Heat shock protein 15	ABUW_1749	A0A0D5YGP4
pdAbAB5075_063378	ABUW_1751	Putative prophage protein (Uncharacterized protein)	ABUW_1751	A0A0D5YGS4
pdAbAB5075_063360	ABUW_1753	Uncharacterized protein	ABUW_1753	V5VDZ4
pdAbAB5075_063166	ABUW_1759	Alkaline serine exoprotease A (EC 3.4.21.-) (Extracellular serine protease)	ABUW_1759	A0A0D5YGQ5
pdAbAB5075_063106	ABUW_1761	Uncharacterized protein	ABUW_1761	A0A0D5YGT2
pdAbAB5075_063056	GdhB	Quinoprotein glucose dehydrogenase-B (Uncharacterized protein)	ABUW_1762	A0A0D5YHX0
pdAbAB5075_063041	ABUW_1763	Universal stress protein	ABUW_1763	V5VE02
pdAbAB5075_005272	ABUW_1766	Mobile element protein (Putative transposase (ISN1))	ABUW_1766	A0A0D7SV44
pdAbAB5075_005217	ABUW_1769	Uncharacterized protein	ABUW_1769	A0A0D5YHT1
pdAbAB5075_005140	PfkB	Phosphofructokinase	ABUW_1771	A0A0D5YI89
pdAbAB5075_005066	FruB	Multiphosphoryl transfer protein (Phosphoenolpyruvate-protein phosphotransferase of PTS system) (EC 2.7.3.9)	ABUW_1772	A0A0D5YGU1
pdAbAB5075_004994	ABUW_1776	Glycolate/propanediol utilization protein (Uncharacterized protein)	ABUW_1776	V5VE15
pdAbAB5075_004924	Map	Methionine aminopeptidase (MAP) (MetAP) (EC 3.4.11.18) (Peptidase M)	ABUW_1778	A0A059ZMR7
pdAbAB5075_004894	ABUW_1779	LysR family transcriptional regulator (Transcriptional regulator, LysR family)	ABUW_1779	V5VCH8
pdAbAB5075_004881	ABUW_1780	Uncharacterized protein	ABUW_1780	A0A0D5YGV1
pdAbAB5075_004861	ABUW_1781	Glutaredoxin	ABUW_1781	A0A059ZD83
pdAbAB5075_004823	ArgD	Acetylornithine aminotransferase (ACOAT) (EC 2.6.1.11)	ABUW_1782	A0A0D5YGX3
pdAbAB5075_004813	ABUW_1783	CBS domain containing protein (Histidine kinase) (Inosine-5'-monophosphate dehydrogenase) (EC 1.1.1.205)	ABUW_1783	V5VC67
pdAbAB5075_004764	ABUW_1787	Uncharacterized protein	ABUW_1787	V5VE25
pdAbAB5075_004750	ABUW_1788	Uncharacterized protein	ABUW_1788	A0A077GZE2
pdAbAB5075_004718	FtsY	Signal recognition particle receptor FtsY (SRP receptor)	ABUW_1789	A0A0D5YHX9
pdAbAB5075_004696	ABUW_1790	Nitroreductase (Nitroreductase family protein)	ABUW_1790	V5VCI7
pdAbAB5075_004620	CydB	Cytochrome D ubiquinol oxidase, subunit II (Cytochrome d ubiquinol oxidase subunit 2) (Cytochrome d ubiquinol oxidase subunit II) (EC 1.10.3.-)	ABUW_1794	A0A059ZMQ3
pdAbAB5075_004567	CydA	Cytochrome D ubiquinol oxidase subunit I (Cytochrome d ubiquinol oxidase subunit I) (EC 1.10.3.-)	ABUW_1795	A0A0D5YGW1
pdAbAB5075_004492	ABUW_1799	Ribokinase (EC 2.7.1.15) (Sugar kinase, ribokinase family)	ABUW_1799	A0A0D5YHY8
pdAbAB5075_004436	ABUW_1800	Ferrichrome-iron receptor	ABUW_1800	A0A0D5YGW5
pdAbAB5075_004346	ABUW_1802	Metalloprotease, insulinase family (Peptidase M16 domain protein)	ABUW_1802	A0A0D5YGY9
pdAbAB5075_004314	ABUW_1803	Phospholipase (Phospholipase A1 , Outer membrane phospholipase A) (EC 3.1.1.32)	ABUW_1803	A0A0D5YI37
pdAbAB5075_004252	TrkA	K+ uptake system component (Potassium transporter TrkA) (Potassium uptake protein, TrkA) (Trk system potassium uptake protein TrkA)	ABUW_1805	A0A059ZKV5
pdAbAB5075_004203	IlvA	L-threonine dehydratase (EC 4.3.1.19) (Threonine deaminase)	ABUW_1806	V5VCK2
pdAbAB5075_004185	RpiA	Ribose-5-phosphate isomerase A (EC 5.3.1.6) (Phosphoriboisomerase A)	ABUW_1807	V5VCS2
pdAbAB5075_004124	ABUW_1809	Uncharacterized protein	ABUW_1809	A0A0D5YHZ6
pdAbAB5075_004084	ArgC	N-acetyl-gamma-glutamyl-phosphate reductase (AGPR) (EC 1.2.1.38) (N-acetyl-glutamate semialdehyde dehydrogenase)	ABUW_1811	A0A0D5YIE2
pdAbAB5075_004062	ABUW_1812	Uncharacterized protein	ABUW_1812	A0A0D5YGZ8
pdAbAB5075_004048	ClpS	ATP-dependent Clp protease adapter protein ClpS	ABUW_1813	V5VCS6
pdAbAB5075_003990	ClpA	ATP-dependent Clp protease ATP-binding subunit (ATP-dependent Clp protease ATP-binding subunit ClpA) (Clp protease ClpX)	ABUW_1814	A0A059ZFC7
pdAbAB5075_003913	ABUW_1817	Putative peroxidase	ABUW_1817	A0A090B8E0
pdAbAB5075_003835	ABUW_1819	2,4-dienoyl-CoA reductase [NADPH] (EC 1.3.1.34) (FAD/FMN-binding/pyridine nucleotide-disulfide oxidoreductase family protein)	ABUW_1819	A0A0D5YI04
pdAbAB5075_003763	ABUW_1822	Alpha/beta fold family functionally hydrolase coupled to phosphoribulokinase (Alpha/beta hydrolase) (Hydrolase, alpha/beta fold family functionally coupled to Phosphoribulokinase)	ABUW_1822	A0A086HXI7
pdAbAB5075_003718	ABUW_1824	Internalin (Internalin, putative) (Uncharacterized protein)	ABUW_1824	V5VE58
pdAbAB5075_003671	PyrG	CTP synthase (EC 6.3.4.2) (CTP synthetase) (UTP--ammonia ligase)	ABUW_1825	A0A086HXI4
pdAbAB5075_003642	KdsA	2-dehydro-3-deoxyphosphooctonate aldolase (EC 2.5.1.55) (3-deoxy-D-manno-octulosonic acid 8-phosphate synthase) (KDO-8-phosphate synthase) (Phospho-2-dehydro-3-deoxyoctonate aldolase)	ABUW_1826	V5VC98
pdAbAB5075_003606	Eno	Enolase (EC 4.2.1.11) (2-phospho-D-glycerate hydro-lyase) (2-phosphoglycerate dehydratase)	ABUW_1827	V5VCM0
pdAbAB5075_003559	FtsB	Cell division protein FtsB	ABUW_1829	V5VE63
pdAbAB5075_003541	IspD	2-C-methyl-D-erythritol 4-phosphate cytidylyltransferase (EC 2.7.7.60) (4-diphosphocytidyl-2C-methyl-D-erythritol synthase) (MEP cytidylyltransferase)	ABUW_1830	A0A098SIC3
pdAbAB5075_003515	PcaI1	3-oxoadipate CoA-transferase subunit A (EC 2.8.3.6)	ABUW_1831	A0A0D5YIF9
pdAbAB5075_062705	QuiC	3-dehydroshikimate dehydratase	ABUW_1841	A0A0D5YIG9
pdAbAB5075_062666	QuiX	Porin B	ABUW_1842	A0A0D5YH26
pdAbAB5075_062591	QuiA	Quinate/shikimate dehydrogenase (Quinate/shikimate dehydrogenase [Pyrroloquinoline-quinone]) (EC 1.1.5.8)	ABUW_1843	A0A0D5YI72
pdAbAB5075_062557	ABUW_1844	Uncharacterized protein	ABUW_1844	V5VE93
pdAbAB5075_062509	ABUW_1847	Metallo-beta-lactamase family protein (SoxH protein, homolog)	ABUW_1847	A0A0D5YH32
pdAbAB5075_062424	ABUW_1850	Acyl-CoA dehydrogenase domain protein (Acyl-CoA dehydrogenase, short-chain specific) (EC 1.3.8.1)	ABUW_1850	A0A0D5YH01
pdAbAB5075_062392	ABUW_1851	Aminoglycoside phosphotransferase (Predicted aminoglycoside phosphotransferase)	ABUW_1851	A0A0D5YIH9
pdAbAB5075_062348	ABUW_1853	Oxidoreductase, short-chain dehydrogenase/reductase family (EC 1.1.1.-) (Short-chain dehydrogenase) (Short-chain dehydrogenase/reductase SDR)	ABUW_1853	A0A0D5YI81
pdAbAB5075_062121	ABUW_1862	Aromatic-ring-hydroxylating dioxygenase (Aromatic-ring-hydroxylating dioxygenase beta subunit) (Aromatic-ring-hydroxylating dioxygenase, beta subunit)	ABUW_1862	A0A081GZR2
pdAbAB5075_061714	PcaF2	Beta-ketoadipyl CoA thiolase	ABUW_1872	A0A0D5YH60
pdAbAB5075_061622	CatA	Catechol 1,2-dioxygenase (EC 1.13.11.1) (mRNA 3'-end processing factor)	ABUW_1875	R9W1K9
pdAbAB5075_061610	CatC3	Muconolactone Delta-isomerase (MIase) (EC 5.3.3.4)	ABUW_1876	Q1WCN1
pdAbAB5075_061512	ABUW_1880	GntR family transcriptional regulator (Transcriptional regulator of the arabinose operon in Shewanella, GntR family) (Transcriptional regulator, GntR family)	ABUW_1880	V5VEB2
pdAbAB5075_061288	Cpo	Alpha/beta hydrolase (Non-heme chloroperoxidase) (EC 1.11.1.10)	ABUW_1886	A0A0D5YH31
pdAbAB5075_061217	ABUW_1888	FIG00761799: membrane protein (Saccharopine dehydrogenase)	ABUW_1888	A0A0D5YH75
pdAbAB5075_061180	ABUW_1890	Mercuric resistance operon regulatory protein (Transcriptional regulator, MerR family)	ABUW_1890	A0A0D5YI67
pdAbAB5075_061161	ABUW_1891	ThiJ/PfpI domain protein (ThiJ/PfpI family protein)	ABUW_1891	A0A0D5YH37
pdAbAB5075_060852	SndH	L-sorbosone dehydrogenase	ABUW_1902	A0A0D5YIN1
pdAbAB5075_060802	ABUW_1905	Amidase (Isochorismatase family) (Isochorismatase hydrolase)	ABUW_1905	A0A059ZTU2
pdAbAB5075_060726	GdhB1	Putative glucose dehydrogenase( EC:1.1.-) (Quinoprotein glucose dehydrogenase-B)	ABUW_1907	A0A0D5YIN6
pdAbAB5075_060609	ABUW_1910	Thermostable carboxypeptidase 1	ABUW_1910	A0A0D5YI82
pdAbAB5075_060462	ABUW_1919	Uncharacterized protein	ABUW_1919	A0A0D5YIC8
pdAbAB5075_060428	ABUW_1920	Uncharacterized protein	ABUW_1920	A0A0D5YI91
pdAbAB5075_059708	ABUW_1943	Nicotinamide phosphoribosyltransferase (EC 2.4.2.12)	ABUW_1943	A0A0D5YH87
pdAbAB5075_059685	ABUW_1944	ADP-ribose pyrophosphatase (Nudix-related transcriptional regulator NrtR)	ABUW_1944	A0A0D5YIR9
pdAbAB5075_059401	ABUW_1952	Auxin-responsive GH3-related protein (Uncharacterized protein)	ABUW_1952	A0A0D5YIB4
pdAbAB5075_059264	ABUW_1957	Guanosine-3',5'-bis(Diphosphate) 3'-pyrophosphohydrolase ((PpGpp)ase) (Uncharacterized protein)	ABUW_1957	A0A0D5YIG3
pdAbAB5075_059187	ABUW_1958	Type III restriction enzyme, res subunit	ABUW_1958	A0A0D5YIB7
pdAbAB5075_059132	ABUW_1960	Uncharacterized protein	ABUW_1960	A0A0D5YIT0
pdAbAB5075_059037	ABUW_1965	Dienelactone hydrolase (Dienelactone hydrolase and related enzymes)	ABUW_1965	A0A0D5YHA6
pdAbAB5075_058810	AdeA	Multidrug efflux protein AdeA (RND efflux system, membrane fusion protein CmeA)	ABUW_1974	A0A0D5YID2
pdAbAB5075_058726	AdeB	Multidrug efflux protein AdeB (RND multidrug efflux transporter Acriflavin resistance protein)	ABUW_1975	A0A0D5YHB7
pdAbAB5075_058689	AdeC	Multidrug efflux protein AdeC (RND efflux system, outer membrane lipoprotein, NodT family) (RND efflux system, outer membrane lipoprotein,NodT family)	ABUW_1976	A0A0D5YIU4
pdAbAB5075_058590	ABUW_1979	Transcriptional regulator, TetR family	ABUW_1979	A0A0D5YID6
pdAbAB5075_058465	ABUW_1983	Uncharacterized protein	ABUW_1983	A0A0D5YII5
pdAbAB5075_058458	ABUW_1984	Uncharacterized protein	ABUW_1984	A0A0D5YIE0
pdAbAB5075_058293	ABUW_1994	Uncharacterized protein	ABUW_1994	A0A0D5YIF1
pdAbAB5075_058200	ABUW_2040	Uncharacterized protein	ABUW_2040	A0A0D5YIJ8
pdAbAB5075_058139	ABUW_2052	Ferrous iron transporter B (Fimbrial protein) (Fimbrial subunit)	ABUW_2052	V5VCT5
pdAbAB5075_058118	ABUW_2053	P pilus assembly protein, chaperone PapD (Pili assembly chaperone) (Pilus assembly protein)	ABUW_2053	V5VD49
pdAbAB5075_058048	ABUW_2054	Outer membrane fimbrial usher protein (Outer membrane usher protein)	ABUW_2054	A0A0D5YIQ5
pdAbAB5075_058018	ABUW_2055	Fimbrial adhesin (Fimbrial protein)	ABUW_2055	A0A0D5YIL4
pdAbAB5075_057961	AdhC	S-(hydroxymethyl)glutathione dehydrogenase (EC 1.1.1.284)	ABUW_2057	A0A0D5YJ24
pdAbAB5075_057903	ABUW_2058	Phage capsid and scaffold (Uncharacterized protein)	ABUW_2058	A0A0D5YHN9
pdAbAB5075_057871	ABUW_2059	Catalase (EC 1.11.1.6) (Uncharacterized protein)	ABUW_2059	A0A0D5YIR0
pdAbAB5075_057752	ABUW_2063	DNA glycosylase (G:T/U mismatch-specific uracil/thymine DNA-glycosylase) (Uncharacterized protein)	ABUW_2063	A0A086HYE8
pdAbAB5075_057732	ABUW_2065	Uncharacterized protein	ABUW_2065	V5VEP6
pdAbAB5075_057631	PqqC	Pyrroloquinoline-quinone synthase (EC 1.3.3.11) (Coenzyme PQQ synthesis protein C) (Pyrroloquinoline quinone biosynthesis protein C)	ABUW_2069	A0A081GZA3
pdAbAB5075_057598	PqqB	Coenzyme PQQ synthesis protein B (Pyrroloquinoline quinone biosynthesis protein B)	ABUW_2070	A0A0D5YIM8
pdAbAB5075_057344	ModA	Molybdate ABC transporter, periplasmic molybdate-binding protein (Molybdenum ABC transporter, periplasmic molybdenum-binding protein ModA (TC 3.A.1.8.1))	ABUW_2079	A0A0D5YIT2
pdAbAB5075_056978	BdhA	3-hydroxybutyrate dehydrogenase (D-beta-hydroxybutyrate dehydrogenase) (EC 1.1.1.30)	ABUW_2092	A0A0D5YJ59
pdAbAB5075_056855	AtoD	3-oxoacid CoA-transferase, subunit A (Acetyl-CoA:acetoacetyl-CoA transferase, alpha subunit) (EC 2.8.3.8)	ABUW_2096	A0A0D5YHN2
pdAbAB5075_056833	AtoA	3-oxoacid CoA-transferase, subunit B (3-oxoadipate CoA-succinyl transferase beta subunit) (Acetoacetyl-CoA transferase, beta subunit) (EC 2.8.3.8) (Acetyl-CoA:acetoacetyl-CoA transferase, beta subunit) (EC 2.8.3.8) (Succinyl-CoA:3-ketoacid-CoA transferase)	ABUW_2097	V5VCZ1
pdAbAB5075_056752	ABUW_2099	3-ketoacyl-CoA thiolase @ Acetyl-CoA acetyltransferase (EC 2.3.1.16) (EC 2.3.1.9) (Acetyl-CoA acetyltransferase)	ABUW_2099	A0A059ZFI1
pdAbAB5075_056727	ABUW_2100	LysR family transcriptional regulator (Transcriptional regulator, LysR family)	ABUW_2100	A0A0D7U222
pdAbAB5075_056699	ABUW_2101	LysR family transcriptional regulator YeiE (Transcriptional regulator, LysR family)	ABUW_2101	A0A0D5YHN7
pdAbAB5075_056607	AspA	Aspartate ammonia-lyase (EC 4.3.1.1) (Fumarate lyase)	ABUW_2104	A0A0B4A3C4
pdAbAB5075_056546	ABUW_2105	Ferrichrome-iron receptor (TonB-dependent siderophore receptor)	ABUW_2105	A0A0D5YIR7
pdAbAB5075_056368	ABUW_2111	ABC-type transporter, periplasmic component: TauT family (Organosulfonate ABC transporter substrate-binding protein)	ABUW_2111	A0A0D5YHP5
pdAbAB5075_056220	AzoR	FMN-dependent NADH-azoreductase (EC 1.7.-.-) (Azo-dye reductase) (FMN-dependent NADH-azo compound oxidoreductase)	ABUW_2116	A0A059ZPS1
pdAbAB5075_056016	ABUW_2123	Metallo-beta-lactamase family protein	ABUW_2123	A0A0D5YHV2
pdAbAB5075_055913	ABUW_2126	2,3-butanediol dehydrogenase, R-alcohol forming, (R)-and (S)-acetoin-specific (EC 1.1.1.4) (2,3-butanediol dehydrogenase, R-alcohol forming,(R)-and (S)-acetoin-specific) (EC 1.1.1.4) (Zinc-binding alcohol dehydrogenase)	ABUW_2126	A0A0D5YHQ9
pdAbAB5075_055855	LpdA2	Dihydrolipoyl dehydrogenase (EC 1.8.1.4)	ABUW_2128	A0A0D5YHV6
pdAbAB5075_055813	AcoC	Dihydrolipoamide acetyltransferase (Dihydrolipoamide acetyltransferase component (E2) of acetoin dehydrogenase complex) (EC 2.3.1.-)	ABUW_2129	A0A0D5YIY4
pdAbAB5075_055785	AcoB	Acetoin:2,6-dichlorophenolindophenol oxidoreductase subunit beta	ABUW_2130	A0A0D5YIU6
pdAbAB5075_055733	LipA2	Lipoyl synthase (EC 2.8.1.8) (Lip-syn) (Lipoate synthase) (Lipoic acid synthase) (Sulfur insertion protein LipA)	ABUW_2132	A0A0D5YJ98
pdAbAB5075_055674	ABUW_2134	Pyrroloquinoline quinone (Coenzyme PQQ) biosynthesis protein C (TENA/THI-4 domain protein) (Uncharacterized protein)	ABUW_2134	V5VDI9
pdAbAB5075_055598	AroC	Chorismate synthase (CS) (EC 4.2.3.5) (5-enolpyruvylshikimate-3-phosphate phospholyase)	ABUW_2136	A0A081GZ37
pdAbAB5075_055576	PrmB	50S ribosomal protein L3 glutamine methyltransferase (L3 MTase) (EC 2.1.1.298) (N5-glutamine methyltransferase PrmB)	ABUW_2137	A0A059ZQ07
pdAbAB5075_055532	TrpB2	Tryptophan synthase beta chain (EC 4.2.1.20)	ABUW_2138	A0A0D5YHW7
pdAbAB5075_055502	ABUW_2139	Uncharacterized protein (VWA containing CoxE family protein)	ABUW_2139	A0A0D5YIZ4
pdAbAB5075_055478	ABUW_2140	AAA ATPase family protein (ATPase) (ATPase AAA) (ATPase associated with various cellular activities, AAA_5)	ABUW_2140	A0A059ZJJ5
pdAbAB5075_055462	ABUW_2142	YcgL domain-containing protein ABUW_2142	ABUW_2142	V5VD39
pdAbAB5075_055443	ABUW_2143	Transcriptional regulator (Uncharacterized protein)	ABUW_2143	V5VDD2
pdAbAB5075_055430	ABUW_2144	Uncharacterized protein	ABUW_2144	A0A0D5YJ00
pdAbAB5075_055339	ABUW_2148	Nucleoid-associated protein ABUW_2148	ABUW_2148	V5VDD6
pdAbAB5075_055324	ABUW_2149	Uncharacterized protein	ABUW_2149	V5VDK3
pdAbAB5075_055288	MetZ	O-succinylhomoserine sulfhydrylase	ABUW_2150	A0A0D5YIW7
pdAbAB5075_055220	TolA	Energy transducer TonB (TolA protein) (Uncharacterized protein)	ABUW_2154	V5VDL0
pdAbAB5075_055191	ABUW_2156	Uncharacterized protein	ABUW_2156	A0A059ZJK7
pdAbAB5075_055161	ABUW_2158	Signal peptide protein (Uncharacterized protein)	ABUW_2158	V5VDE7
pdAbAB5075_055149	ABUW_2159	Bis(5'-nucleosyl)-tetraphosphatase (EC 3.6.1.17) (Bis(5'-nucleosyl)-tetraphosphatase (Asymmetrical)) (EC 3.6.1.17) (HIT family hydrolase) (Histidine triad protein)	ABUW_2159	V5VDL6
pdAbAB5075_055111	ABUW_2160	Outer membrane porin, putative (Porin) (Putative porin)	ABUW_2160	A0A059ZFL9
pdAbAB5075_055045	ABUW_2163	Uncharacterized protein	ABUW_2163	A0A0D5YJC3
pdAbAB5075_055011	LpxB	Lipid-A-disaccharide synthase (EC 2.4.1.182)	ABUW_2164	A0A0D5YHY9
pdAbAB5075_054943	ABUW_2165	Outer membrane receptor for ferric coprogen and ferric-rhodotorulic acid (Outer-membrane receptor for Fe(III)-coprogen,Fe(III)-ferrioxamine B and Fe(III)-rhodotrulic acid)	ABUW_2165	A0A0D5YJ17
pdAbAB5075_054815	Aro2	Phospho-2-dehydro-3-deoxyheptonate aldolase (EC 2.5.1.54) (3-deoxy-D-arabino-heptulosonate 7-phosphate synthase) (DAHP synthase) (Phospho-2-keto-3-deoxyheptonate aldolase)	ABUW_2170	A0A0D5YJ23
pdAbAB5075_054751	ABUW_2172	Histidine acid phosphatase family protein (Uncharacterized protein)	ABUW_2172	A0A0D5YHV0
pdAbAB5075_054700	CobT	Nicotinate-nucleotide--dimethylbenzimidazole phosphoribosyltransferase (NN:DBI PRT) (EC 2.4.2.21) (N(1)-alpha-phosphoribosyltransferase)	ABUW_2174	A0A0D5YHZ9
pdAbAB5075_054455	ABUW_2182	Outer membrane receptor proteins, likely involved in siderophore uptake @ TonB-dependent siderophore receptor (TonB-dependent receptor)	ABUW_2182	A0A0D5YHV8
pdAbAB5075_054170	ABUW_2190	Cys-tRNA(Pro)/Cys-tRNA(Cys) deacylase (EC 4.2.-.-)	ABUW_2190	A0A0D5YJ40
pdAbAB5075_054117	ABUW_2192	ABC-1 domain protein (ABC1 family protein)	ABUW_2192	A0A0D5YHW5
pdAbAB5075_054042	ABUW_2194	Acyl-CoA dehydrogenase, middle domain protein (Probable acyl-CoA dehydrogenase) (EC 1.3.8.-)	ABUW_2194	A0A0D5YI17
pdAbAB5075_053932	PpiD	Peptidylprolyl isomerase (EC 5.2.1.8)	ABUW_2197	A0A0E1JKW1
pdAbAB5075_053919	HupB	DNA-binding protein HU (DNA-binding protein HU-beta) (Transcriptional regulator HU subunit alpha)	ABUW_2198	V5VDU0
pdAbAB5075_053904	PhaI	Poly(Hydroxyalcanoate) granule associated protein (Polyhydroxyalkanoate granule-associated protein PhaI) (Uncharacterized protein)	ABUW_2199	V5VF61
pdAbAB5075_053885	ABUW_2200	Membrane protein (Uncharacterized protein)	ABUW_2200	A0A0E1FT68
pdAbAB5075_053867	IscR	Iron-sulfur cluster regulator IscR (IscRSUA operon repressor) (Rrf2 family transcriptional regulator)	ABUW_2201	V5VDD4
pdAbAB5075_053838	IscS	Cysteine desulfurase IscS (EC 2.8.1.7)	ABUW_2202	V5VDL9
pdAbAB5075_053823	IscU	FeS cluster assembly scaffold IscU (Iron-sulfur cluster assembly scaffold protein IscU) (Scaffolding protein)	ABUW_2203	V5VDU6
pdAbAB5075_053813	IscA	Iron-binding protein IscA	ABUW_2204	V5VF65
pdAbAB5075_053798	HscB	Co-chaperone protein HscB homolog	ABUW_2205	V5VDI8
pdAbAB5075_053747	HscA	Chaperone protein HscA homolog	ABUW_2206	A0A0D5YJ26
pdAbAB5075_053738	Fdx	2Fe-2S ferredoxin (Ferredoxin) (Ferredoxin, 2Fe-2S) (Ferredoxin, 2Fe-2S type)	ABUW_2207	V5VDM2
pdAbAB5075_053675	ABUW_2209	Diadenosine tetraphosphate (Ap4A) hydrolase and other HIT family hydrolases (Diadenosine tetraphosphatehydrolase) (Histidine triad protein)	ABUW_2209	V5VF69
pdAbAB5075_053578	Mfd	Transcription-repair-coupling factor (TRCF) (EC 3.6.4.-)	ABUW_2210	A0A0D5YJ60
pdAbAB5075_053532	ABUW_2212	Dyp-type peroxidase (Predicted dye-decolorizing peroxidase (DyP), encapsulated subgroup) (Predicted dye-decolorizing peroxidase (DyP),encapsulated subgroup)	ABUW_2212	A0A0D5YHY3
pdAbAB5075_053491	RraA	4-hydroxy-4-methyl-2-oxoglutarate aldolase (HMG aldolase) (EC 4.1.1.3) (EC 4.1.3.17) (Oxaloacetate decarboxylase)	ABUW_2214	A0A059ZKA1
pdAbAB5075_053476	ABUW_2215	Nucleoside-diphosphate-sugar epimerase (Nucleoside-diphosphate-sugar epimerases)	ABUW_2215	A0A0D5YJ65
pdAbAB5075_053460	RpsT	30S ribosomal protein S20	ABUW_2216	V5VDE9
pdAbAB5075_053414	CysQ	3'(2'),5'-bisphosphate nucleotidase (EC 3.1.3.7)	ABUW_2218	A0A0D5YJH0
pdAbAB5075_053395	ABUW_2219	Uncharacterized protein	ABUW_2219	V5VF77
pdAbAB5075_053377	ABUW_2220	Uncharacterized protein	ABUW_2220	A0A0D5YJ70
pdAbAB5075_053208	ABUW_2224	Thimet oligopeptidase (EC 3.4.24.15) (Zn-dependent oligopeptidase)	ABUW_2224	A0A0D5YI49
pdAbAB5075_053162	ABUW_2225	Dipeptide-binding ABC transporter, periplasmic substrate-binding component (TC 3.A.1.5.2) (Heme-binding protein A)	ABUW_2225	A0A0D5YJ75
pdAbAB5075_053116	ABUW_2226	Dipeptide-binding ABC transporter, periplasmic substrate-binding component (TC 3.A.1.5.2) (Heme-binding protein) (Heme-binding protein A)	ABUW_2226	A0A0B9W852
pdAbAB5075_053020	ABUW_2228	TonB-dependent receptor	ABUW_2228	A0A0D5YJI0
pdAbAB5075_052884	GlcB	Malate synthase G (EC 2.3.3.9)	ABUW_2234	A0A059ZRX9
pdAbAB5075_052836	ZapE	Cell division protein ZapE (Z ring-associated protein ZapE)	ABUW_2235	V5VDX5
pdAbAB5075_052721	PyrF	Orotidine 5'-phosphate decarboxylase (EC 4.1.1.23) (OMP decarboxylase)	ABUW_2239	A0A0D5YI61
pdAbAB5075_052706	ABUW_2240	Membrane protein (Uncharacterized protein)	ABUW_2240	V5VDY0
pdAbAB5075_052699	IhfB	Integration host factor subunit beta	ABUW_2241	V5VF95
pdAbAB5075_052659	RpsA	30S ribosomal protein S1	ABUW_2242	V5VDL1
pdAbAB5075_052638	Cmk	Cytidylate kinase (CK) (EC 2.7.4.25) (Cytidine monophosphate kinase)	ABUW_2243	A0A0D5YJJ4
pdAbAB5075_052627	ABUW_2244	Polyketide cyclase (Uncharacterized protein)	ABUW_2244	V5VDP9
pdAbAB5075_052581	ABUW_2246	3-hydroxyisobutyryl-CoA hydrolase (EC 3.1.2.4) (Enoyl-CoA hydratase) (Putative enoyl-CoA hydratase/isomerase)	ABUW_2246	V5VFA0
pdAbAB5075_052561	Ung	Uracil-DNA glycosylase (UDG) (EC 3.2.2.27)	ABUW_2247	A0A0D5YI10
pdAbAB5075_052541	ABUW_2248	6-pyruvoyl tetrahydrobiopterin synthase (Queuosine biosynthesis QueD, PTPS-I)	ABUW_2248	A0A0D5YJJ9
pdAbAB5075_052440	ABUW_2253	TetR family transcriptional regulator (Transcriptional regulator, TetR family)	ABUW_2253	V5VDH4
pdAbAB5075_052417	ABUW_2254	Putative deoxyribonuclease YcfH (TatD-related deoxyribonuclease)	ABUW_2254	A0A0D5YI74
pdAbAB5075_052359	KdsB	3-deoxy-manno-octulosonate cytidylyltransferase (EC 2.7.7.38) (CMP-2-keto-3-deoxyoctulosonic acid synthase)	ABUW_2257	A0A0D5YI20
pdAbAB5075_052283	MsbA	Lipid A export ATP-binding/permease protein MsbA (EC 3.6.3.-)	ABUW_2259	A0A098SJ45
pdAbAB5075_052232	SpoOJ	Chromosome (Plasmid) partitioning protein ParB / Stage 0 sporulation protein J (Chromosome partitioning protein) (Chromosome partitioning protein ParB)	ABUW_2262	V5VDM9
pdAbAB5075_052212	Soj	Chromosome (Plasmid) partitioning protein ParA (Chromosome partitioning protein) (Cobalamin biosynthesis protein CobQ) (Sporulation initiation inhibitor protein soj)	ABUW_2263	V5VDI2
pdAbAB5075_052196	GidB	Ribosomal RNA small subunit methyltransferase G (EC 2.1.1.170) (16S rRNA 7-methylguanosine methyltransferase)	ABUW_2264	V5VDR6
pdAbAB5075_052178	ABUW_2265	Nucleotidyl transferase (Nucleotidyl transferase family protein) (Nucleotidyl transferase possibly involved in threonylcarbamoyladenosine formation)	ABUW_2265	V5VE03
pdAbAB5075_052148	ABUW_2266	Aminoglycoside phosphotransferase (Phosphotransferase involved in threonylcarbamoyladenosine t(6)A37 formation in tRNA)	ABUW_2266	A0A0D5YJ89
pdAbAB5075_052084	LptD	LPS-assembly protein LptD	ABUW_2267	A0A0D5YI30
pdAbAB5075_052050	SurA	Chaperone SurA (Peptidyl-prolyl cis-trans isomerase SurA) (Rotamase SurA)	ABUW_2268	A0A077GP18
pdAbAB5075_052013	Fba	Fructose-1,6-bisphosphate aldolase (EC 4.1.2.13) (Fructose-bisphosphate aldolase class II) (EC 4.1.2.13) (Fructose-bisphosphate aldolase, class II, Calvin cycle subtype)	ABUW_2269	V5VDS0
pdAbAB5075_051966	Pgk	Phosphoglycerate kinase (EC 2.7.2.3)	ABUW_2271	A0A086HXS4
pdAbAB5075_051949	ABUW_2272	Uncharacterized protein	ABUW_2272	V5VDN6
pdAbAB5075_051896	ABUW_2274	Cupin (Cupin family protein) (Uncharacterized protein)	ABUW_2274	A0A0B9X4G2
pdAbAB5075_051874	ABUW_2275	Putative transcriptional regulator (TetR family) (TetR family transcriptional regulator) (Transcriptional regulator, TetR family)	ABUW_2275	V5VE11
pdAbAB5075_051850	ABUW_2276	ArsR family transcriptional regulator (Transcriptional regulator, ArsR family)	ABUW_2276	V5VFD0
pdAbAB5075_051778	ABUW_2279	Nucleoprotein/polynucleotide-associated enzyme (Uncharacterized protein)	ABUW_2279	A0A059ZVB4
pdAbAB5075_051723	ABUW_2280	Lipid A export ATP-binding/permease protein MsbA (Multidrug ABC transporter ATP-binding protein) (Putative transport protein)	ABUW_2280	A0A0D5YJC8
pdAbAB5075_051709	ABUW_2281	Acyl dehydratase (Dehydratase) (MaoC domain protein dehydratase)	ABUW_2281	V5VFD4
pdAbAB5075_051680	ABUW_2282	AraC family transcriptional regulator (Transcriptional regulator, AraC family)	ABUW_2282	V5VDP3
pdAbAB5075_051665	GcvH	Glycine cleavage system H protein	ABUW_2283	V5VDJ8
pdAbAB5075_051566	ABUW_2286	ArsR family transcriptional regulator (Leucine-responsive regulatory protein) (PutR, transcriptional activator of PutA and PutP)	ABUW_2286	V5VFD8
pdAbAB5075_051461	PutA	Delta-1-pyrroline-5-carboxylate dehydrogenase (Proline dehydrogenase (Proline oxidase) / Delta-1-pyrroline-5-carboxylate dehydrogenase) (EC 1.2.1.88) (EC 1.5.5.2)	ABUW_2287	A0A0D5YI75
pdAbAB5075_051417	TrmA	tRNA/tmRNA (uracil-C(5))-methyltransferase (EC 2.1.1.35) (tRNA (uracil(54)-C(5))-methyltransferase) (tRNA(m5U54)-methyltransferase) (tmRNA (uracil(341)-C(5))-methyltransferase)	ABUW_2289	V5XY76
pdAbAB5075_051406	ABUW_2290	Uncharacterized protein	ABUW_2290	V5XVR5
pdAbAB5075_051388	ABUW_2291	Uncharacterized protein	ABUW_2291	A0A0D5YJD4
pdAbAB5075_051343	ABUW_2293	Protein yceI (Uncharacterized protein)	ABUW_2293	V5XWY4
pdAbAB5075_051323	ABUW_2294	OsmC family protein (Predicted redox disulfide bond formation protein OsmC-like protein) (Uncharacterized protein)	ABUW_2294	V5XY81
pdAbAB5075_051264	Tkt	Transketolase (EC 2.2.1.1)	ABUW_2295	V5XVR9
pdAbAB5075_051216	MetK	S-adenosylmethionine synthase (AdoMet synthase) (EC 2.5.1.6) (MAT) (Methionine adenosyltransferase)	ABUW_2296	V5XXN2
pdAbAB5075_051175	FxsA	FxsA protein (Putative suppressor of F exclusion of phage T7 (FxsA)) (Suppressor of F exclusion of phage T7)	ABUW_2299	V5XY84
pdAbAB5075_051139	Oxa-69	Beta-lactamase (EC 3.5.2.6) (Beta-lactamase OXA-51-like protein) (Beta-lactamase OXA-69) (Carbapenem-hydrolyzing oxacillinase OXA-69)	ABUW_2300	Q5I2N2
pdAbAB5075_050969	BioB	Biotin synthase (EC 2.8.1.6)	ABUW_2307	A0A059ZUZ0
pdAbAB5075_050742	ABUW_2317	Uncharacterized protein	ABUW_2317	A0A0D5YIA7
pdAbAB5075_050542	ABUW_2326	1-acyl-sn-glycerol-3-phosphate acyltransferase (Acyltransferase) (Acyltransferase family protein)	ABUW_2326	A0A059ZN16
pdAbAB5075_050520	ABUW_2327	Probable transcriptional regulatory protein ABUW_2327	ABUW_2327	V5VDT0
pdAbAB5075_050505	ABUW_2328	AsnC family transcriptional regulator (Transcriptional regulator) (Transcriptional regulator, AsnC family)	ABUW_2328	V5VDN3
pdAbAB5075_050437	GltL	Glutamate Aspartate transport ATP-binding protein GltL (TC 3.A.1.3.4) (Glutamate/aspartate transport ATP-binding protein) (Glutamate/aspartate transport ATP-binding protein GltL) (Uncharacterized protein)	ABUW_2330	V5VE65
pdAbAB5075_050360	GltI	ABC transporter substrate-binding protein (Glutamate Aspartate periplasmic binding protein GltI (TC 3.A.1.3.4)) (Glutamate/aspartate ABC transporter substrate-binding protein) (Glutamate/aspartate ABC transporter, periplasmic glutamate/aspartate-binding protein)	ABUW_2333	V5VDN7
pdAbAB5075_050326	ABUW_2334	Glutathione S-transferase	ABUW_2334	V5VDY2
pdAbAB5075_050079	YchF	Ribosome-binding ATPase YchF	ABUW_2342	V5VDU5
pdAbAB5075_050031	ABUW_2345	Uncharacterized protein	ABUW_2345	A0A0D5YIJ9
pdAbAB5075_050011	ABUW_2346	Uncharacterized protein	ABUW_2346	V5VFJ7
pdAbAB5075_049974	ABUW_2349	Anthranilate synthase component II (Putative) (Uncharacterized protein)	ABUW_2349	A0A077GKT8
pdAbAB5075_049939	PurT	Phosphoribosylglycinamide formyltransferase 2 (GART 2) (EC 2.1.2.-) (5'-phosphoribosylglycinamide transformylase 2) (Formate-dependent GAR transformylase) (GAR transformylase 2)	ABUW_2350	A0A059ZGI5
pdAbAB5075_049863	GlnD	Bifunctional uridylyltransferase/uridylyl-removing enzyme (UTase/UR) (Bifunctional [protein-PII] modification enzyme) (Bifunctional nitrogen sensor protein)	ABUW_2351	A0A059ZCJ8
pdAbAB5075_049829	ABUW_2352	Aminotransferase	ABUW_2352	A0A0D5YJI4
pdAbAB5075_049775	Gpo	Glutathione peroxidase	ABUW_2355	V5VE85
pdAbAB5075_049762	MrsB	Peptide methionine sulfoxide reductase MsrB (EC 1.8.4.12) (Peptide-methionine (R)-S-oxide reductase)	ABUW_2356	V5VFK5
pdAbAB5075_049708	ABUW_2357	Aspartate aminotransferase (EC 2.6.1.1)	ABUW_2357	A0A0D5YJI9
pdAbAB5075_049601	AspQ	Glutaminase (Glutaminase-asparaginase) (EC 3.5.1.1) (L-asparaginase) (EC 3.5.1.1) (L-asparaginase 2)	ABUW_2359	A0A077GKV3
pdAbAB5075_049494	DnaE	DNA-directed DNA polymerase (EC 2.7.7.7)	ABUW_2360	A0A0D7T7Y3
pdAbAB5075_049464	TrmJ	tRNA (cytidine/uridine-2'-O-)-methyltransferase TrmJ (EC 2.1.1.200) (tRNA (cytidine(32)/uridine(32)-2'-O)-methyltransferase) (tRNA Cm32/Um32 methyltransferase)	ABUW_2361	A0A0D5YJN0
pdAbAB5075_049440	CysE	Serine acetyltransferase (EC 2.3.1.30)	ABUW_2362	V5VDW2
pdAbAB5075_049412	ABUW_2363	Uncharacterized protein	ABUW_2363	V5VDR1
pdAbAB5075_049353	ABUW_2364	Alpha/beta hydrolase (Uncharacterized protein)	ABUW_2364	A0A059ZLR6
pdAbAB5075_039420	AhpF1	Alkyl hydroperoxide reductase, F subunit (NADH dehydrogenase)	ABUW_2365	A0A0D8V0S3
pdAbAB5075_049153	ABUW_2373	Amidohydrolase (Exoenzymes regulatory protein AepA)	ABUW_2373	A0A0D5YIF0
pdAbAB5075_049123	ABUW_2374	Amidases related to nicotinamidase (Chloroperoxidase) (Isochorismatase hydrolase)	ABUW_2374	A0A098SI59
pdAbAB5075_048997	Hyu	Allantoin racemase (EC 5.1.99.3) (Asp/Glu racemase)	ABUW_2378	A0A0D5YIF6
pdAbAB5075_048896	TauA	Taurine ABC transporter, periplasmic binding protein (Taurine-binding periplasmic protein TauA)	ABUW_2382	A0A0D5YJK9
pdAbAB5075_048629	CioA	Cytochrome D ubiquinol oxidase subunit I (Cytochrome bd ubiquinol oxidase, subunit I) (Putative Cytochrome bd2, subunit I)	ABUW_2389	V5VDY7
pdAbAB5075_048239	ABUW_2405	Negative transcriptional regulator (Transcriptional regulator)	ABUW_2405	A0A0D5YIR2
pdAbAB5075_048108	ABUW_2410	Glutathione S-transferase family protein (Probable glutathione S-transferase , YfcF homolog) (EC 2.5.1.18)	ABUW_2410	A0A0D5YIR6
pdAbAB5075_048080	ABUW_2411	Glutathione S-transferase family protein	ABUW_2411	A0A0D5YJS3
pdAbAB5075_047797	ABUW_2420	ABC transporter, periplasmic binding protein (Lysine-arginine-ornithine-binding periplasmic protein (TC 3.A.1.3.1))	ABUW_2420	A0A0D5YIS6
pdAbAB5075_047768	ABUW_2421	ABC transporter, periplasmic binding protein (Putative amino-acid transporter periplasmic solute-binding protein)	ABUW_2421	A0A0D5YJT2
pdAbAB5075_047686	ABUW_2425	Acetyltransferase, gnat family (GNAT family acetyltransferase) (Uncharacterized protein)	ABUW_2425	V5VEF1
pdAbAB5075_047455	UmuD	DNA polymerase V component (Error-prone repair protein UmuD)	ABUW_2431	A0A0D5YJU0
pdAbAB5075_047384	ABUW_2434	Uncharacterized protein	ABUW_2434	A0A0D5YK33
pdAbAB5075_047356	ABUW_2435	3-oxoacyl-[acyl-carrier protein] reductase (EC 1.1.1.100) (Oxidoreductase) (Short-chain dehydrogenase)	ABUW_2435	V5VEG3
pdAbAB5075_047300	KatE	Catalase (EC 1.11.1.6) (Hydroperoxidase) (EC 1.11.1.6)	ABUW_2436	A0A0E1JRA6
pdAbAB5075_047263	ABUW_2437	Heme oxygenase-like protein (Uncharacterized protein)	ABUW_2437	A0A0D5YJQ1
pdAbAB5075_047245	CinA1	CinA-like protein (Competence/damage-inducible protein CinA) (Damage-inducible protein CinA)	ABUW_2438	V5VDY6
pdAbAB5075_047237	ABUW_2439	TPR repeat containing protein (Uncharacterized protein)	ABUW_2439	V5VEB1
pdAbAB5075_047225	ABUW_2440	Surface antigen (Uncharacterized protein)	ABUW_2440	A0A0D5YIU7
pdAbAB5075_047198	ABUW_2442	Uncharacterized protein	ABUW_2442	A0A059ZLS5
pdAbAB5075_047187	ABUW_2443	Uncharacterized protein	ABUW_2443	A0A0D5YIL7
pdAbAB5075_047033	ABUW_2449	Putative SAM-dependent methyltransferase (SAM-dependent methyltransferases)	ABUW_2449	A0A0D5YK48
pdAbAB5075_046982	ABUW_2450	Acetoacetyl-CoA synthetase / Long-chain-fatty-acid--CoA ligase (EC 6.2.1.16) (EC 6.2.1.3) (Long-chain fatty-acid-CoA ligase)	ABUW_2450	A0A0D5YIV6
pdAbAB5075_046961	ABUW_2451	Predicted transcriptional regulator LiuX of leucine degradation pathway, AcrR family (TetR family transcriptional regulator) (Transcriptional regulator AcrR family)	ABUW_2451	A0A0D5YJV6
pdAbAB5075_046923	ABUW_2452	Isovaleryl-CoA dehydrogenase (EC 1.3.8.4)	ABUW_2452	A0A059ZC72
pdAbAB5075_046884	ABUW_2453	Methylcrotonoyl-CoA carboxylase beta chain (Methylcrotonyl-CoA carboxylase carboxyl transferase subunit) (EC 6.4.1.4)	ABUW_2453	A0A0D5YIM7
pdAbAB5075_046857	Mgh	3-methylglutaconyl-CoA hydratase (Methylglutaconyl-CoA hydratase) (EC 4.2.1.18)	ABUW_2454	A0A0D5YK55
pdAbAB5075_046810	ABUW_2455	Methylcrotonoyl-CoA carboxylase subunit alpha (Methylcrotonyl-CoA carboxylase biotin-containing subunit) (EC 6.4.1.4)	ABUW_2455	A0A0D5YIW2
pdAbAB5075_046785	ABUW_2456	Hydroxymethylglutaryl-CoA lyase (EC 4.1.3.4)	ABUW_2456	A0A0D5YJW1
pdAbAB5075_046745	ABUW_2457	LysR family transcriptional regulator (Transcriptional regulator) (Transcriptional regulator, LysR family)	ABUW_2457	A0A086I0C6
pdAbAB5075_046634	ABUW_2458	Indolepyruvate ferredoxin oxidoreductase, alpha and beta subunits (Oxidoreductase)	ABUW_2458	A0A0D5YIN2
pdAbAB5075_046611	ABUW_2459	TesB-like acyl-CoA thioesterase 5 (Uncharacterized protein)	ABUW_2459	A0A0D5YK60
pdAbAB5075_046557	AcdB2	Acyl-CoA dehydrogenase (EC 1.3.8.7)	ABUW_2460	A0A0D5YIW6
pdAbAB5075_046190	DcaR	Transcriptional regulator, IclR family	ABUW_2472	A0A0D5YJT7
pdAbAB5075_046130	ABUW_2474	2-nitropropane dioxygenase (Enoyl-[acyl-carrier-protein] reductase [FMN]) (EC 1.3.1.9)	ABUW_2474	A0A0D5YK77
pdAbAB5075_046074	DcaS	Transcriptional regulator, IclR family	ABUW_2476	A0A0D5YJX9
pdAbAB5075_045717	ABUW_2486	GntR family transcriptional regulator (MerR family transcriptional regulator) (Transcriptional regulator, GntR family) (Transcriptional regulator, MerR family)	ABUW_2486	A0A077GNF4
pdAbAB5075_045300	PutR	GntR family transcriptional regulator (Predicted regulator PutR for proline utilization, GntR family) (Predicted regulator PutR for proline utilization,GntR family) (Putative regulator protein PutR) (Transcriptional regulator, GntR family)	ABUW_2501	A0A059ZLB5
pdAbAB5075_045236	ABUW_2504	Catalase-related peroxidase (EC 1.11.1.-)	ABUW_2504	A0A0D5YKA4
pdAbAB5075_044953	ABUW_2519	Uncharacterized protein	ABUW_2519	A0A0D5YIT6
pdAbAB5075_044792	PaaY	Phenylacetic acid degradation protein PaaY (Phenylacetic acide degradation protein PaaY)	ABUW_2524	A0A0D5YIU0
pdAbAB5075_044727	PaaF	Phenylacetate-coenzyme A ligase (EC 6.2.1.30) (Phenylacetyl-CoA ligase)	ABUW_2526	A0A0D7RZZ4
pdAbAB5075_044693	PaaE	Beta-ketoadipyl CoA thiolase (Phenylacetic acid degradation protein PaaE, ketothiolase) (Phenylacetic acid degradation protein PaaE,ketothiolase)	ABUW_2527	A0A0D5YK30
pdAbAB5075_044652	PaaC	3-hydroxyacyl-CoA dehydrogenase (3-hydroxyacyl-CoA dehydrogenase PaaC) (EC 1.1.1.-)	ABUW_2528	A0A0D5YJY7
pdAbAB5075_044632	PaaB	Enoyl-CoA hydratase (EC 4.2.1.17) (Phenylacetate degradation enoyl-CoA hydratase) (EC 4.2.1.17) (Phenylacetate degradation enoyl-CoA hydratase PaaB) (EC 4.2.1.17)	ABUW_2529	A0A077GPV7
pdAbAB5075_044610	CaiD	2,3-dehydroadipyl-CoA hydratase (Enoyl-coA hydratase) (Phenylacetate degradation enoyl-CoA hydratase PaaA) (EC 4.2.1.17)	ABUW_2530	A0A0D5YKC7
pdAbAB5075_044577	PaaK	Phenylacetate-CoA oxygenase/reductase, PaaK subunit	ABUW_2531	A0A0D5YJ33
pdAbAB5075_044562	PaaJ	Phenylacetate-CoA oxygenase, PaaJ subunit	ABUW_2532	A0A0D5YK35
pdAbAB5075_044538	PaaI	Phenylacetate-CoA oxygenase, PaaI subunit	ABUW_2533	A0A0D5YJZ2
pdAbAB5075_044527	PaaB	Phenylacetate-CoA oxygenase (Phenylacetate-CoA oxygenase subunit) (Phenylacetate-CoA oxygenase, PaaH subunit)	ABUW_2534	A0A059ZUQ4
pdAbAB5075_044498	PaaA	ATPase AAA (Phenylacetate-CoA oxygenase subunit) (Phenylacetate-CoA oxygenase, PaaG subunit)	ABUW_2535	V5VEB3
pdAbAB5075_044430	PaaN	Phenylacetic acid degradation protein PaaN (Phenylacetic acid degradation protein PaaN, ring-opening aldehyde dehydrogenase) (EC 1.2.1.3) (Phenylacetic acid degradation protein PaaN,ring-opening aldehyde dehydrogenase) (EC 1.2.1.3)	ABUW_2536	A0A0D5YJ38
pdAbAB5075_044035	ABUW_2549	GntR family transcriptional regulator (Uncharacterized protein)	ABUW_2549	V5VE83
pdAbAB5075_043975	ABUW_2551	1-pyrroline-4-hydroxy-2-carboxylate deaminase (EC 3.5.4.22) (Dihydrodipicolinate synthetase)	ABUW_2551	V5VEQ8
pdAbAB5075_043935	ABUW_2554	Putative hemolysin	ABUW_2554	A0A0D5YK56
pdAbAB5075_043681	ABUW_2565	Uncharacterized protein	ABUW_2565	A0A059ZSI8
pdAbAB5075_043619	ABUW_2567	Type VI secretion protein (Type VI secretion protein, family)	ABUW_2567	A0A059ZI91
pdAbAB5075_043592	ABUW_2568	Type VI secretion protein (Type VI secretion-associated protein) (Type VI secretion-associated protein, ImpA family) (Uncharacterized protein ImpA)	ABUW_2568	V5VG41
pdAbAB5075_043528	ClpV	Type VI secretion ATPase, ClpV1 family	ABUW_2569	A0A0D5YK72
pdAbAB5075_043497	ABUW_2571	Membrane protein (OmpA/MotB domain protein) (Outer membrane protein assembly factor YaeT) (Outer membrane protein/peptidoglycan-associated lipoprotein)	ABUW_2571	V5VEM9
pdAbAB5075_043366	IcmF	Type VI secretion protein IcmF	ABUW_2573	A0A0D5YJ71
pdAbAB5075_043223	Hcp	Putative cytoplasmic protein (Putative cytoplasmic protein USSDB7A) (Type VI secretion system effector, Hcp1 family) (Uncharacterized protein)	ABUW_2578	R9RIP4
pdAbAB5075_043178	ImpC	EvpB family type VI secretion protein (Type VI secretion protein IcmC) (Type VI secretion protein, EvpB/family) (Uncharacterized protein ImpC)	ABUW_2579	V5VEF2
pdAbAB5075_043152	ABUW_2581	Uncharacterized protein	ABUW_2581	A0A0D5YIZ5
pdAbAB5075_043116	ABUW_2582	Uncharacterized protein	ABUW_2582	A0A0D5YKH8
pdAbAB5075_042725	ABUW_2594	Glutathione-dependent formaldehyde dehydrogenase	ABUW_2594	A0A0D5YK97
pdAbAB5075_042654	ABUW_2598	Uncharacterized protein	ABUW_2598	A0A0D5YKJ4
pdAbAB5075_042638	ABUW_2599	Uncharacterized protein	ABUW_2599	A0A0D5YJ96
pdAbAB5075_042598	ABUW_2601	Sel1 repeat family (Uncharacterized protein)	ABUW_2601	A0A0D5YK54
pdAbAB5075_042496	BccA	Biotin carboxylase of acetyl-CoA carboxylase / Biotin carboxyl carrier protein of acetyl-CoA carboxylase (EC 6.3.4.14) (Carbamoyl-phosphate synthase)	ABUW_2603	A0A0D5YKJ9
pdAbAB5075_042420	ABUW_2605	UPF0317 protein ABUW_2605	ABUW_2605	A0A0D5YKA7
pdAbAB5075_042397	ABUW_2606	UPF0271 protein ABUW_2606	ABUW_2606	A0A0D5YK59
pdAbAB5075_042311	ABUW_2610	Uncharacterized protein	ABUW_2610	A0A0D5YKB1
pdAbAB5075_042273	ABUW_2612	Uncharacterized protein	ABUW_2612	A0A0D5YJ25
pdAbAB5075_042202	ABUW_2616	Uncharacterized protein	ABUW_2616	A0A0D5YK68
pdAbAB5075_042088	ABUW_2617	RHS family protein (Rhs family protein)	ABUW_2617	A0A0D5YJ30
pdAbAB5075_041999	ABUW_2618	Probable vgr related protein (Putative VGR-related protein)	ABUW_2618	A0A0D5YKL2
pdAbAB5075_041956	ABUW_2619	Beta-lactamase (EC 3.5.2.6) (Putative class A beta-lactamase)	ABUW_2619	A0A0D5YJB4
pdAbAB5075_041944	ABUW_2620	GCN5-related N-acetyltransferase	ABUW_2620	A0A0D5YKC1
pdAbAB5075_041931	ABUW_2621	Uncharacterized protein	ABUW_2621	V5VES2
pdAbAB5075_041891	ABUW_2623	3-hydroxyacyl-CoA dehydrogenase	ABUW_2623	A0A0D5YKL7
pdAbAB5075_041821	ABUW_2626	Uncharacterized protein	ABUW_2626	A0A0D5YK78
pdAbAB5075_041523	MutS	DNA mismatch repair protein MutS	ABUW_2634	A0A0D7RR33
pdAbAB5075_041458	ABUW_2637	Peptidase M15 (Uncharacterized protein)	ABUW_2637	A0A089ZIB1
pdAbAB5075_041432	ABUW_2638	Methyltransferase (O-methyltransferase) (EC 2.1.1.-)	ABUW_2638	V5VEK5
pdAbAB5075_041404	ABUW_2639	Universal stress protein (Universal stress protein family) (UspA-related nucleotide-binding protein)	ABUW_2639	V5VEI3
pdAbAB5075_041366	ABUW_2641	FIG000605: protein co-occurring with transport systems (COG1739) (Thymidylate synthase) (Uncharacterized protein)	ABUW_2641	V5VEZ4
pdAbAB5075_041323	ABUW_2642	Membrane spanning export protein (Protein secretion efflux system ABC transporter) (Putative RND family drug transporter) (Secretion protein HlyD) (Type I secretion system, membrane fusion protein LapC)	ABUW_2642	Q2FD77
pdAbAB5075_041272	2_694	ATP-binding protein (Protein secretion ABC efflux system, permease and ATP-binding protein) (Putative ABC family drug transporter) (Type I secretion system ATPase, LssB family LapB)	ABUW_2643	Q2FD78
pdAbAB5075_041233	ABUW_2644	Putative RND family drug transporter (RND transporter) (Type I secretion system, outer membrane component LapE)	ABUW_2644	V5VEI6
pdAbAB5075_041210	LptB	ABC transporter, ATP-binding protein (Lipopolysaccharide ABC transporter, ATP-binding protein LptB) (Sugar ABC transporter ATP-binding protein)	ABUW_2645	V5VEU7
pdAbAB5075_041193	LptA	Lipopolysaccharide export system protein LptA	ABUW_2646	V5VEZ9
pdAbAB5075_041175	ABUW_2647	Lipopolysaccharide export system protein LptC (Uncharacterized protein)	ABUW_2647	V5VGB4
pdAbAB5075_041160	KsdC	3-deoxy-D-manno-octulosonate 8-phosphate phosphatase (EC 3.1.3.45)	ABUW_2648	V5VEL5
pdAbAB5075_041134	KdsD	Arabinose 5-phosphate isomerase (API) (EC 5.3.1.13)	ABUW_2649	A0A077GLH0
pdAbAB5075_041098	CysS	Cysteine--tRNA ligase (EC 6.1.1.16) (Cysteinyl-tRNA synthetase)	ABUW_2650	A0A0D5YJE0
pdAbAB5075_041009	ABUW_2655	Uncharacterized protein	ABUW_2655	A0A0D8GGA6
pdAbAB5075_040988	ABUW_2656	Lipoprotein, putative (Uncharacterized protein)	ABUW_2656	A0A0D8GPM3
pdAbAB5075_040947	ABUW_2658	Uncharacterized protein	ABUW_2658	A0A0D5YKG0
pdAbAB5075_040910	ABUW_2660	Uncharacterized protein	ABUW_2660	A0A0D8GPY7
pdAbAB5075_040797	ABUW_2665	Uncharacterized protein	ABUW_2665	A0A0D8GPY2
pdAbAB5075_040682	ABUW_2670	Uncharacterized protein	ABUW_2670	A0A0D5YJ83
pdAbAB5075_040593	ABUW_2675	Uncharacterized protein	ABUW_2675	A0A0D8GPX3
pdAbAB5075_040534	ABUW_2678	17 kDa surface antigen (Uncharacterized protein)	ABUW_2678	A0A0D5YJG3
pdAbAB5075_040516	ABUW_2679	Uncharacterized protein	ABUW_2679	A0A0D5YKI0
pdAbAB5075_040401	ABUW_2684	Phage putative head morphogenesis protein	ABUW_2684	A0A0D5YJG6
pdAbAB5075_040156	XseB	Exodeoxyribonuclease VII (Exodeoxyribonuclease VII small subunit) (EC 3.1.11.6) (Uncharacterized protein)	ABUW_2699	V5VEX5
pdAbAB5075_040143	ABUW_2700	Uncharacterized protein	ABUW_2700	V5VF22
pdAbAB5075_039958	ActP2	Copper-translocating P-type ATPase	ABUW_2707	A0A0D5YKF1
pdAbAB5075_039949	ABUW_2708	Copper chaperone (Heavy metal transport/detoxification protein) (Heavy metal transporter)	ABUW_2708	V5VEP4
pdAbAB5075_039625	FabH	3-oxoacyl-(Acyl carrier protein) synthase (3-oxoacyl-ACP synthase) (3-oxoacyl-[acyl-carrier-protein] synthase III) (EC 2.3.1.41) (3-oxoacyl-[acyl-carrier-protein] synthase, KASIII) (EC 2.3.1.41) (3-oxoacyl-[acyl-carrier-protein] synthase,KASIII) (EC 2.3.1.41)	ABUW_2717	V5VGF8
pdAbAB5075_039526	HrpA	ATP-dependent helicase HrpA	ABUW_2718	A0A0D5YJC1
pdAbAB5075_039502	AhpC	Alkyl hydroperoxide reductase (Alkyl hydroperoxide reductase protein C) (EC 1.8.1.-) (Peroxiredoxin)	ABUW_2719	V5VEN5
pdAbAB5075_039471	MdmC	Methyltransferase (O-methyl transferase) (O-methyltransferase)	ABUW_2721	V5VF36
pdAbAB5075_039407	ABUW_2724	Uncharacterized protein	ABUW_2724	A0A0D5YKU8
pdAbAB5075_039388	Gst	Glutathione S-transferase (EC 2.5.1.18)	ABUW_2725	A0A0D5YJK4
pdAbAB5075_039286	TrmB	tRNA (guanine-N(7)-)-methyltransferase (EC 2.1.1.33) (tRNA (guanine(46)-N(7))-methyltransferase) (tRNA(m7G46)-methyltransferase)	ABUW_2727	V5VGG6
pdAbAB5075_039265	ABUW_2728	Glutathione S-transferase family protein (Uncharacterized glutathione S-transferase-like protein)	ABUW_2728	A0A0D5YJC9
pdAbAB5075_039210	ABUW_2730	OmpA/MotB (Outer membrane lipoprotein omp16)	ABUW_2730	A0A0D5YJK8
pdAbAB5075_039166	PyrX	Dihydroorotase (EC 3.5.2.3)	ABUW_2731	A0A0D5YKM6
pdAbAB5075_039139	PyrB	Aspartate carbamoyltransferase (EC 2.1.3.2) (Aspartate transcarbamylase)	ABUW_2732	A0A0D5YKH2
pdAbAB5075_039057	RlmL	Ribosomal RNA large subunit methyltransferase K/L	ABUW_2734	A0A098SH68
pdAbAB5075_039024	CinA2	CinA-like protein (Competence/damage-inducible protein CinA) (Damage-inducible protein CinA)	ABUW_2736	A0A059ZIJ1
pdAbAB5075_038961	ClpB	Chaperone protein ClpB	ABUW_2737	V5VGK1
pdAbAB5075_038932	ABUW_2738	Peptidase M23/M37 family (Peptidase, M23/M37 family)	ABUW_2738	A0A0D5YJD8
pdAbAB5075_038907	ABUW_2740	OsmC-like protein (OsmC/Ohr family protein) (Osmotically inducible protein C)	ABUW_2740	V5VF39
pdAbAB5075_038867	Vfr	Cyclic AMP receptor protein (Cyclic nucleotide-binding domain protein) (Transcriptional regulator)	ABUW_2741	V5VF83
pdAbAB5075_038827	ABUW_2742	Aldo/keto reductase (Oxidoreductase, aldo/keto reductase family)	ABUW_2742	A0A0D5YKI2
pdAbAB5075_038804	ABUW_2743	Peptidase M48 family protein (Type I deoxyribonuclease HsdR) (Zn-dependent protease with chaperone function)	ABUW_2743	V5VEU8
pdAbAB5075_038755	PurA	Adenylosuccinate synthetase (AMPSase) (AdSS) (EC 6.3.4.4) (IMP--aspartate ligase)	ABUW_2745	V5VF45
pdAbAB5075_038716	HisZ	ATP phosphoribosyltransferase regulatory subunit	ABUW_2746	A0A059ZNW9
pdAbAB5075_038607	AlaS	Alanine--tRNA ligase (EC 6.1.1.7) (Alanyl-tRNA synthetase)	ABUW_2748	A0A0D8V414
pdAbAB5075_038571	LysC	Aspartokinase (EC 2.7.2.4)	ABUW_2749	V5VES9
pdAbAB5075_038554	CsrA	Carbon storage regulator homolog	ABUW_2750	V5VF49
pdAbAB5075_038521	ABUW_2752	Putative lipoprotein (Signal peptide protein) (Uncharacterized protein)	ABUW_2752	V5VGL5
pdAbAB5075_038469	Add1	Adenine deaminase (ADE) (EC 3.5.4.2) (Adenine aminohydrolase)	ABUW_2754	A0A0D5YKX3
pdAbAB5075_038302	ABUW_2759	Aldehyde dehydrogenase (EC 1.2.1.3) (Metal-dependent hydrolase) (Uncharacterized protein)	ABUW_2759	A0A0D7R546
pdAbAB5075_037645	HcaA	4-hydroxycinnamoyl CoA hydratase/lyase (EC 4.2.1.17) (4-hydroxycinnamoyl CoA hydratase/lyase (Enoyl-CoA hydratase/lyase)) (EC 4.2.1.17) (Enoyl-CoA hydratase/isomerase) (p-hydroxycinnamoyl CoA hydratase/lyase) (EC 4.2.1.17)	ABUW_2778	V5VFC8
pdAbAB5075_037604	HcaB	Aldehyde dehydrogenase (Vanillin dehydrogenase (Hydroxybenzaldehyde dehydrogenase)) (EC 1.2.1.28)	ABUW_2779	A0A0D5YKZ8
pdAbAB5075_037507	HcaD	Acyl-CoA dehydrogenase, short-chain specific (EC 1.3.8.1) (Long-chain specific acyl-coa dehydrogenase)	ABUW_2781	A0A0D5YKS2
pdAbAB5075_037308	ABUW_2787	Ketoglutarate semialdehyde dehydrogenase (EC 1.2.1.26) (NADP-dependent fatty aldehyde dehydrogenase)	ABUW_2787	A0A0D5YKM7
pdAbAB5075_036900	ArgD	Acetylornithine aminotransferase (ACOAT) (EC 2.6.1.11)	ABUW_2800	A0A0D5YJV7
pdAbAB5075_036841	YdcW	4-aminobutyraldehyde dehydrogenase (EC 1.2.1.19) (Betaine aldehyde dehydrogenase) (Phenylacetaldehyde dehydrogenase)	ABUW_2802	A0A0D5YKS5
pdAbAB5075_036821	ABUW_2803	Polyketide cyclase (Uncharacterized protein)	ABUW_2803	V5VGS0
pdAbAB5075_036797	ABUW_2804	Lactate-responsive regulator LldR in Enterobacteria, GntR family (Transcriptional regulator, GntR family)	ABUW_2804	A0A0D5YL48
pdAbAB5075_036691	ABUW_2807	D-amino acid oxidase family protein (FAD dependent oxidoreductase)	ABUW_2807	A0A0D5YKT0
pdAbAB5075_036474	ABUW_2815	Uncharacterized protein	ABUW_2815	A0A0D5YJY0
pdAbAB5075_036337	ABUW_2816	YD repeat protein	ABUW_2816	A0A0D5YKY5
pdAbAB5075_036242	ABUW_2817	Rhs element Vgr protein, putative	ABUW_2817	A0A0D5YKU0
pdAbAB5075_036168	ABUW_2820	Methionine ABC transporter substrate-binding protein (Uncharacterized protein)	ABUW_2820	A0A0D5YJY5
pdAbAB5075_036039	ArgG	Argininosuccinate synthase (EC 6.3.4.5) (Citrulline--aspartate ligase)	ABUW_2823	V5VFH6
pdAbAB5075_035976	PyrC	Dihydroorotase (DHOase) (EC 3.5.2.3)	ABUW_2825	A0A0D5YL65
pdAbAB5075_035956	Rnt	Ribonuclease T (EC 3.1.13.-) (Exoribonuclease T)	ABUW_2826	V5VF01
pdAbAB5075_035893	ABUW_2828	Ferrichrome-iron receptor (TonB-dependent siderophore receptor)	ABUW_2828	A0A0D5YKZ4
pdAbAB5075_035718	ABUW_2831	Rhs family protein (Uncharacterized protein)	ABUW_2831	A0A0D5YL68
pdAbAB5075_035390	ABUW_2840	Lytic murein transglycosylase (Lytic transglycosylase) (Membrane-bound lytic murein transglycosylase D @ repetitive LysM domain) (EC 3.2.1.-)	ABUW_2840	A0A098SHF8
pdAbAB5075_035344	DnaQ	Ribonuclease H (EC 3.1.26.4)	ABUW_2841	V5VGV0
pdAbAB5075_035278	ABUW_2843	NADH pyrophosphatase (EC 3.6.1.22) (NUDIX family NADH pyrophosphatase) (EC 3.6.1.22)	ABUW_2843	V5VF08
pdAbAB5075_035233	ABUW_2845	21 kDa hemolysin (Signal peptide protein) (Uncharacterized protein)	ABUW_2845	V5VFJ0
pdAbAB5075_035188	RsmI	Ribosomal RNA small subunit methyltransferase I (EC 2.1.1.198) (16S rRNA 2'-O-ribose C1402 methyltransferase) (rRNA (cytidine-2'-O-)-methyltransferase RsmI)	ABUW_2847	A0A0D5YK12
pdAbAB5075_035089	ABUW_2853	Uncharacterized protein	ABUW_2853	V5VF16
pdAbAB5075_035048	ABUW_2854	2-octaprenyl-3-methyl-6-methoxy-1,4-benzoquinol hydroxylase (EC 1.14.13.-) (Ubiquinone biosynthesis hydroxylase, UbiH/UbiF/VisC/COQ6 family)	ABUW_2854	A0A0D5YKW6
pdAbAB5075_035018	UbiH	2-octaprenyl-6-methoxyphenol hydroxylase (EC 1.14.13.-) (2-octaprenyl-6-methoxyphynol hydroxylase, FAD/NAD UbiH)	ABUW_2855	A0A0D5YJR3
pdAbAB5075_034979	PepP	X-Pro aminopeptidase (Xaa-Pro aminopeptidase) (EC 3.4.11.9)	ABUW_2856	A0A098SG12
pdAbAB5075_034966	ABUW_2857	FIG001590: Putative conserved exported protein (Uncharacterized protein) (YecA family protein)	ABUW_2857	R4LDG0
pdAbAB5075_034948	ABUW_2858	Uncharacterized protein	ABUW_2858	R4LBY7
pdAbAB5075_034941	ZapA	Cell division protein ZapA	ABUW_2859	R4L444
pdAbAB5075_034901	ABUW_2862	Uncharacterized protein	ABUW_2862	A0A0D5YK27
pdAbAB5075_034801	Lon	Lon protease (EC 3.4.21.53) (ATP-dependent protease La)	ABUW_2865	V5VFS9
pdAbAB5075_034745	ABUW_2867	Extradiol ring-cleavage dioxygenase, class III enzyme, subunit B (Uncharacterized protein)	ABUW_2867	A0A0D5YL99
pdAbAB5075_034707	ABUW_2868	Putative signal peptide (Signal peptide protein) (Uncharacterized protein)	ABUW_2868	A0A0E1JMR4
pdAbAB5075_034664	GdhA	Glutamate dehydrogenase	ABUW_2869	A0A0E1DN69
pdAbAB5075_034611	Nth	Endonuclease III (EC 4.2.99.18) (DNA-(apurinic or apyrimidinic site) lyase)	ABUW_2871	V5VFB1
pdAbAB5075_034583	Adk	Adenylate kinase (AK) (EC 2.7.4.3) (ATP-AMP transphosphorylase) (ATP:AMP phosphotransferase) (Adenylate monophosphate kinase)	ABUW_2873	V5VFN0
pdAbAB5075_034522	ABUW_2875	Putative signal peptide (Signal peptide protein) (Uncharacterized protein)	ABUW_2875	A0A059ZSY7
pdAbAB5075_034462	PbpA	Cell division protein FtsI [Peptidoglycan synthetase] (EC 2.4.1.129) (Penicillin-binding protein) (Penicillin-binding protein 2)	ABUW_2876	G1C6Y0
pdAbAB5075_034406	UreG	Urease accessory protein UreG	ABUW_2879	V5VFU4
pdAbAB5075_034370	UreE	Urease accessory protein UreE	ABUW_2881	A0A090C200
pdAbAB5075_034241	ABUW_2887	Copper resistance protein NlpE (Lipoprotein)	ABUW_2887	A0A059ZIQ0
pdAbAB5075_034189	AceA	Isocitrate lyase (EC 4.1.3.1)	ABUW_2888	V5VH61
pdAbAB5075_034145	ABUW_2889	LysR family transcriptional regulator (Transcriptional regulator, LysR family)	ABUW_2889	V5VFD1
pdAbAB5075_034105	ABUW_2890	Membrane protein (Putative membrane protein) (Uncharacterized protein)	ABUW_2890	V5VFA9
pdAbAB5075_034029	ABUW_2893	Uncharacterized protein	ABUW_2893	V5VFV8
pdAbAB5075_034009	ABUW_2894	Uncharacterized protein	ABUW_2894	A0A059ZSS5
pdAbAB5075_033961	CysN	Sulfate adenylyltransferase subunit 1 (EC 2.7.7.4) (ATP-sulfurylase large subunit) (Sulfate adenylate transferase)	ABUW_2895	A0A0D5YL00
pdAbAB5075_033927	CysD	Sulfate adenylyltransferase subunit 2 (EC 2.7.7.4) (ATP-sulfurylase small subunit) (Sulfate adenylate transferase)	ABUW_2896	V5VFB2
pdAbAB5075_033878	ABUW_2898	Uncharacterized protein	ABUW_2898	A0A0D5YK63
pdAbAB5075_033829	LysS	Lysine--tRNA ligase (EC 6.1.1.6) (Lysyl-tRNA synthetase)	ABUW_2899	A0A0D5YL45
pdAbAB5075_033739	RubB	Pyridine nucleotide-disulfide oxidoreductase (Rubredoxin reductase) (Rubredoxin-NAD(+) reductase) (EC 1.18.1.1)	ABUW_2903	A0A0D5YK69
pdAbAB5075_033712	EstR	Alpha/beta hydrolase fold protein EstB (Hydrolase) (Probable alpha/beta hydrolase fold family esterase) (Putative alpha/beta hydrolase fold family esterase)	ABUW_2904	V5VFW7
pdAbAB5075_033693	EstR	Hydrogen peroxide-inducible genes activator (LysR family transcriptional regulator) (Transcriptional regulator EstR, HTH-type)	ABUW_2905	V5VH74
pdAbAB5075_033608	Ppk2	Polyphosphate kinase (EC 2.7.4.1) (ATP-polyphosphate phosphotransferase) (Polyphosphoric acid kinase)	ABUW_2907	A0A0D5YLD5
pdAbAB5075_033500	ABUW_2910	Efflux ABC transporter, permease protein	ABUW_2910	A0A0D5YL11
pdAbAB5075_033479	ABUW_2911	Lipoprotein releasing system ATP-binding protein LolD (Lipoprotein-releasing system ATP-binding protein LolD)	ABUW_2911	A0A0D5YJW2
pdAbAB5075_033463	TesA	Acyl-CoA thioesterase (Arylesterase) (EC 3.1.1.2)	ABUW_2912	A0A0D5YLD9
pdAbAB5075_033446	ABUW_2913	Carbonic anhydrase (EC 4.2.1.1)	ABUW_2913	A0A0D5YK79
pdAbAB5075_033416	Lip1	Lipase	ABUW_2914	A0A0D5YL61
pdAbAB5075_033387	ABUW_2915	Uncharacterized protein	ABUW_2915	A0A0D5YL14
pdAbAB5075_033314	PfeA	TonB dependent outer membrane siderophore receptor protein (TonB-dependent receptor Outer membrane receptor for ferrienterochelin and colicins)	ABUW_2916	A0A0D5YJW7
pdAbAB5075_033290	YhgI	Fe/S biogenesis protein NfuA	ABUW_2917	V5VFD6
pdAbAB5075_033124	ABUW_2923	Uncharacterized protein	ABUW_2923	A0A0D5YK89
pdAbAB5075_033081	DsdA	Probable D-serine dehydratase (EC 4.3.1.18) (D-serine deaminase)	ABUW_2924	A0A0D5YL71
pdAbAB5075_033024	Pit	Low-affinity inorganic phosphate transporter (Nuclease PIN) (Phosphate transporter)	ABUW_2925	A0A059ZH94
pdAbAB5075_032908	MetH	5-methyltetrahydrofolate--homocysteine methyltransferase (EC 2.1.1.13) (Methionine synthase)	ABUW_2926	A0A0D5YJX8
pdAbAB5075_032712	ABUW_2933	Aldose 1-epimerase (EC 5.1.3.3) (Galactose mutarotase)	ABUW_2933	A0A0D5YK99
pdAbAB5075_032605	GlsA	Glutaminase (EC 3.5.1.2)	ABUW_2936	A0A090C211
pdAbAB5075_032587	Def2	Peptide deformylase (PDF) (EC 3.5.1.88) (Polypeptide deformylase)	ABUW_2937	A0A098SKQ8
pdAbAB5075_032096	ABUW_2954	IclR family transcriptional regulator (Putative transcriptional regulator) (Transcriptional regulator, IclR family)	ABUW_2954	V5VFH4
pdAbAB5075_032044	ABUW_2957	Enoyl-CoA hydratase/isomerase	ABUW_2957	A0A0D5YLI1
pdAbAB5075_031919	PgaB	Biofilm PGA synthesis deacetylase PgaB (Polysaccharide deacetylase)	ABUW_2960	A0A090BDC4
pdAbAB5075_031908	FkbP	Peptidyl-prolyl cis-trans isomerase (EC 5.2.1.8)	ABUW_2961	V5VG20
pdAbAB5075_031890	YaeQ	Uncharacterized protein (YaeQ protein)	ABUW_2962	A0A059ZLR1
pdAbAB5075_031620	BetI	HTH-type transcriptional regulator BetI	ABUW_2970	V5VFX2
pdAbAB5075_031580	BetB	NAD/NADP-dependent betaine aldehyde dehydrogenase (BADH) (EC 1.2.1.8)	ABUW_2971	A0A086I2V7
pdAbAB5075_031533	BetA	Oxygen-dependent choline dehydrogenase (CDH) (CHD) (EC 1.1.99.1) (Betaine aldehyde dehydrogenase)	ABUW_2972	V5VHD8
pdAbAB5075_031467	Mqo	Probable malate:quinone oxidoreductase (EC 1.1.5.4) (MQO) (Malate dehydrogenase [quinone])	ABUW_2973	V5VFL1
pdAbAB5075_031316	ABUW_2977	Alpha/beta fold family hydrolase (Alpha/beta hydrolase) (Uncharacterized protein)	ABUW_2977	A0A0D8GU84
pdAbAB5075_030746	ABUW_2995	Uncharacterized protein	ABUW_2995	A0A0D5YL84
pdAbAB5075_030629	ABUW_2997	Uncharacterized protein	ABUW_2997	A0A0D5YLM0
pdAbAB5075_030578	ABUW_2998	DNA methylase N-4/N-6	ABUW_2998	A0A0D5YKG5
pdAbAB5075_030270	ABUW_3005	Adenosine monophosphate-protein transferase (EC 2.7.7.n1) (AMPylator)	ABUW_3005	A0A0D5YLE4
pdAbAB5075_030141	ABUW_3008	Inner membrane protein	ABUW_3008	A0A0D5YLN0
pdAbAB5075_029928	Ggt	Gamma-glutamyltransferase (Gamma-glutamyltranspeptidase) (EC 2.3.2.2)	ABUW_3018	A0A0D5YLN8
pdAbAB5075_029846	EmrA	Hemolysin D (Membrane fusion component of tripartite multidrug resistance system) (RND family multidrug resistance secretion protein)	ABUW_3020	Q2FD55
pdAbAB5075_029780	HemB	Delta-aminolevulinic acid dehydratase (EC 4.2.1.24)	ABUW_3022	A0A0D5YK70
pdAbAB5075_029676	ABUW_3026	Glyoxalase (Glyoxalase family protein) (Lactoylglutathione lyase)	ABUW_3026	A0A081H620
pdAbAB5075_029657	ABUW_3027	Uncharacterized protein	ABUW_3027	A0A0D5YK75
pdAbAB5075_029486	ABUW_3030	Alanine racemase domain-containing protein (Uncharacterized protein)	ABUW_3030	A0A0D5YLG9
pdAbAB5075_029455	PilT	Twitching mobility protein	ABUW_3031	A0A0D5YLB6
pdAbAB5075_029426	PilU	Twitching motility protein (Twitching motility protein PilT)	ABUW_3032	A0A086HYC5
pdAbAB5075_029406	Fur	Ferric uptake regulation protein (Ferric uptake regulation protein FUR) (Ferric uptake regulator) (Fur family transcriptional regulator)	ABUW_3033	Q9ZAJ4
pdAbAB5075_029394	BamE	Outer membrane protein assembly factor BamE	ABUW_3034	V5VG67
pdAbAB5075_029328	ABUW_3037	Hemerythrin (Hemerythrin/HHE cation-binding motif-containing protein) (Putative hemerythrin-like protein)	ABUW_3037	V5VFP7
pdAbAB5075_029303	ABUW_3038	Glutamine amidotransferase, class-II	ABUW_3038	A0A0D5YLQ9
pdAbAB5075_029259	ArgB	Acetylglutamate kinase (EC 2.7.2.8) (N-acetyl-L-glutamate 5-phosphotransferase) (NAG kinase)	ABUW_3040	V5VHI5
pdAbAB5075_029214	AlgC	Phosphomannomutase (EC 5.4.2.8)	ABUW_3041	A0A0D5YLC4
pdAbAB5075_029198	Dut	Deoxyuridine 5'-triphosphate nucleotidohydrolase (dUTPase) (EC 3.6.1.23) (dUTP pyrophosphatase)	ABUW_3042	V5VFQ2
pdAbAB5075_029144	Rep	ATP-dependent DNA helicase Rep (EC 3.6.4.12)	ABUW_3043	V5VG28
pdAbAB5075_029110	YiaD	Membrane protein (OmpA/MotB domain protein) (Outer membrane lipoprotein omp16) (Putative outer membrane lipoprotein)	ABUW_3045	V5VG76
pdAbAB5075_029080	ABUW_3046	Acyltransferase family protein (EC 2.7.7.19) (Phospholipid/glycerol acyltransferase)	ABUW_3046	A0A0D5YLC9
pdAbAB5075_029045	ABUW_3047	Preprotein translocase subunit SecA (Uncharacterized protein)	ABUW_3047	A0A0D5YK96
pdAbAB5075_029013	MinC	Probable septum site-determining protein MinC	ABUW_3048	A0A0D5YLS0
pdAbAB5075_028991	MinD	Site-determining protein	ABUW_3049	V5VG33
pdAbAB5075_028982	MinE	Cell division topological specificity factor	ABUW_3050	V5VG81
pdAbAB5075_028971	ABUW_3051	Uncharacterized protein	ABUW_3051	V5VHJ4
pdAbAB5075_028862	FtsK	Cell division protein FtsK (DNA translocase FtsK)	ABUW_3053	A0A0D5YLS5
pdAbAB5075_028829	TrxB	Thioredoxin reductase (EC 1.8.1.9)	ABUW_3054	A0A059ZGC6
pdAbAB5075_028769	RimI	Alanine acetyltransferase (Ribosomal-protein-S18p-alanine acetyltransferase) (EC 2.3.1.-) (Ribosomal-protein-alanine acetyltransferase)	ABUW_3057	V5VFR8
pdAbAB5075_012689	TufA	Elongation factor Tu (EF-Tu)	ABUW_3060	A0A081H5Y7
pdAbAB5075_012679	TufA	Elongation factor Tu (EF-Tu)	ABUW_3060	A0A081H5Y7
pdAbAB5075_028632	FusA	Elongation factor G (EF-G)	ABUW_3061	V5VFS5
pdAbAB5075_028616	RpsG	30S ribosomal protein S7	ABUW_3062	V5VG47
pdAbAB5075_028602	RpsL	30S ribosomal protein S12	ABUW_3063	V5VG96
pdAbAB5075_028561	ABUW_3064	Uncharacterized protein	ABUW_3064	A0A0D5YKN0
pdAbAB5075_028518	FabB	3-oxoacyl-ACP synthase (EC 2.3.1.41) (3-oxoacyl-[acyl-carrier-protein] synthase) (EC 2.3.1.41) (3-oxoacyl-[acyl-carrier-protein] synthase 1) (3-oxoacyl-[acyl-carrier-protein] synthase, KASI) (EC 2.3.1.41)	ABUW_3065	V5VFT6
pdAbAB5075_028392	NadE	Glutamine-dependent NAD+ synthetase (NAD synthetase) (EC 6.3.5.1) (NAD synthetase / Glutamine amidotransferase chain of NAD synthetase) (EC 6.3.1.5) (NAD synthetase/glutamine amidotransferase chain of NAD synthetase) (EC 6.3.1.5)	ABUW_3069	V5VHL3
pdAbAB5075_028355	ABUW_3070	Uncharacterized protein	ABUW_3070	A0A059ZFG8
pdAbAB5075_028037	CoaD	Phosphopantetheine adenylyltransferase (EC 2.7.7.3) (Dephospho-CoA pyrophosphorylase) (Pantetheine-phosphate adenylyltransferase)	ABUW_3082	A0A059ZFC5
pdAbAB5075_027966	ABUW_3085	Laccase domain protein	ABUW_3085	A0A0D5YLV8
pdAbAB5075_027938	RluD	Pseudouridine synthase (EC 5.4.99.-)	ABUW_3086	V5VFU0
pdAbAB5075_027911	BamD	Outer membrane protein assembly factor BamD	ABUW_3087	A0A0C2LLC6
pdAbAB5075_027813	HemA	Glutamyl-tRNA reductase (GluTR) (EC 1.2.1.70)	ABUW_3089	A0A090B5V5
pdAbAB5075_027771	ABUW_3090	Signal peptide protein (Uncharacterized protein)	ABUW_3090	A0A077GUG0
pdAbAB5075_027753	LolB	Outer-membrane lipoprotein LolB	ABUW_3091	A0A0D5YKQ1
pdAbAB5075_027691	Prs	Ribose-phosphate pyrophosphokinase (RPPK) (EC 2.7.6.1) (5-phospho-D-ribosyl alpha-1-diphosphate) (Phosphoribosyl diphosphate synthase) (Phosphoribosyl pyrophosphate synthase)	ABUW_3097	V5VGB7
pdAbAB5075_027678	RplY	50S ribosomal protein L25	ABUW_3098	A0A0D5YKE4
pdAbAB5075_027658	Pth	Peptidyl-tRNA hydrolase (PTH) (EC 3.1.1.29)	ABUW_3099	A0A059ZPJ4
pdAbAB5075_027644	PanD	Aspartate 1-decarboxylase (EC 4.1.1.11) (Aspartate alpha-decarboxylase)	ABUW_3100	A0A0D5YKQ6
pdAbAB5075_027628	ABUW_3101	Uncharacterized protein	ABUW_3101	A0A0D5YLN6
pdAbAB5075_027537	ABUW_3104	5'-nucleotidase (Phosphoglycolate phosphatase) (EC 3.1.3.18)	ABUW_3104	A0A0D5YLX2
pdAbAB5075_027512	ThiD	Bifunctional hydroxy-methylpyrimidine kinase/hydroxy-phosphomethylpyrimidine kinase (Hydrogenase) (Phosphomethylpyrimidine kinase) (EC 2.7.4.7)	ABUW_3105	A0A059ZJ96
pdAbAB5075_027497	ABUW_3106	Peptidoglycan-binding LysM (Peptidoglycan-binding protein LysM) (Uncharacterized protein)	ABUW_3106	V5VG70
pdAbAB5075_027480	AcpP	Acyl carrier protein (ACP)	ABUW_3107	V5VGC7
pdAbAB5075_027459	FabG	3-oxoacyl-(Acyl-carrier-protein) reductase (3-oxoacyl-ACP reductase) (3-oxoacyl-[acyl-carrier protein] reductase) (EC 1.1.1.100)	ABUW_3108	V5VHN7
pdAbAB5075_027428	FabD	Malonyl CoA-acyl carrier protein transacylase (EC 2.3.1.39)	ABUW_3109	V5VFX0
pdAbAB5075_027416	RpmF	50S ribosomal protein L32	ABUW_3110	V5VFW1
pdAbAB5075_027396	ABUW_3111	COG1399 protein, clustered with ribosomal protein L32p (Metal-binding protein) (Uncharacterized protein)	ABUW_3111	A0A059ZF92
pdAbAB5075_027352	ABUW_3113	Hypothetical YciO protein, TsaC/YrdC paralog (Sua5/YciO/YrdC/YwlC family protein) (Uncharacterized protein)	ABUW_3113	V5VHP3
pdAbAB5075_027303	ScpB	Segregation and condensation protein B	ABUW_3115	V5VFW6
pdAbAB5075_027273	ABUW_3116	Pseudouridine synthase (EC 5.4.99.-)	ABUW_3116	V5VG80
pdAbAB5075_027251	BioD	ATP-dependent dethiobiotin synthetase BioD (EC 6.3.3.3) (DTB synthetase) (Dethiobiotin synthase)	ABUW_3117	A0A059ZJP9
pdAbAB5075_027201	BioF	8-amino-7-oxononanoate synthase (EC 2.3.1.47)	ABUW_3119	A0A0D5YLY4
pdAbAB5075_027163	BioA	Adenosylmethionine-8-amino-7-oxononanoate aminotransferase (EC 2.6.1.62) (7,8-diamino-pelargonic acid aminotransferase) (7,8-diaminononanoate synthase) (Diaminopelargonic acid synthase)	ABUW_3120	A0A0B9W3I6
pdAbAB5075_027121	OtsB	Trehalose 6-phosphate phosphatase (EC 3.1.3.12)	ABUW_3122	A0A0D5YLK1
pdAbAB5075_027085	OtsA	Alpha,alpha-trehalose-phosphate synthase [UDP-forming] (EC 2.4.1.15) (Trehalose-6-phosphate synthase) (EC 2.4.1.15)	ABUW_3123	T2HTY7
pdAbAB5075_027026	Bfr	Ferroxidase (EC 1.16.3.1)	ABUW_3125	T2HRY3
pdAbAB5075_026961	LigA	DNA ligase (EC 6.5.1.2) (Polydeoxyribonucleotide synthase [NAD(+)])	ABUW_3127	V5VG87
pdAbAB5075_026931	ZipA	Cell division protein ZipA	ABUW_3128	A0A0D5YKH6
pdAbAB5075_026766	ABUW_3132	Biotin operon repressor / Biotin-protein ligase (EC 6.3.4.15) (Biotin-[acetyl-CoA-carboxylase] ligase)	ABUW_3132	A0A0D5YLL1
pdAbAB5075_026706	Ffh	Signal recognition particle protein (Fifty-four homolog)	ABUW_3134	V5VHQ9
pdAbAB5075_026646	DusC	tRNA-dihydrouridine synthase (EC 1.-.-.-)	ABUW_3136	A0A059ZJ61
pdAbAB5075_026413	Dcd	Deoxycytidine triphosphate deaminase (dCTP deaminase) (EC 3.5.4.13)	ABUW_3142	V5VGA5
pdAbAB5075_026347	MtnN	5'-methylthioadenosine/S-adenosylhomocysteine nucleosidase (5'-methylthioadenosine/S-adenosylhomocysteine nucleosidase related protein VF1653)	ABUW_3145	A0A0D5YKU5
pdAbAB5075_026314	ABUW_3146	Mrp protein (Putative ATP-binding protein)	ABUW_3146	A0A0D5YLT0
pdAbAB5075_026296	ABUW_3147	Uncharacterized protein	ABUW_3147	A0A0D5YLM6
pdAbAB5075_026232	MetG	Methionine--tRNA ligase (EC 6.1.1.10) (Methionyl-tRNA synthetase)	ABUW_3148	A0A0D5YKJ7
pdAbAB5075_026091	ABUW_3153	Membrane fusion component of tripartite multidrug resistance system (Putative RND family drug transporter) (RND transporter) (Secretion protein HlyD)	ABUW_3153	Q2FD89
pdAbAB5075_025968	ABUW_3157	Small-conductance mechanosensitive channel (TM helix domain protein) (Uncharacterized protein)	ABUW_3157	A0A090BC42
pdAbAB5075_025953	ABUW_3158	Uncharacterized protein	ABUW_3158	V5VHT3
pdAbAB5075_025911	ABUW_3160	Ferredoxin--NADP(+) reductase (EC 1.18.1.2) (Ferredoxin-NADP reductase)	ABUW_3160	A0A0D5YKV8
pdAbAB5075_025892	CysB	Cys regulon transcriptional activator CysB (LysR family transcriptional regulator) (Transcriptional regulator, LysR family)	ABUW_3161	V5VGC8
pdAbAB5075_025862	ABUW_3163	Cold-shock protein (Putative cold shock protein)	ABUW_3163	V5VGI1
pdAbAB5075_025844	Upp	Uracil phosphoribosyltransferase (EC 2.4.2.9) (UMP pyrophosphorylase) (UPRTase)	ABUW_3164	V5VHT7
pdAbAB5075_025795	NouN	NADH-quinone oxidoreductase subunit N (EC 1.6.5.11) (NADH dehydrogenase I subunit N) (NDH-1 subunit N)	ABUW_3165	V5VG26
pdAbAB5075_025643	NouI	NADH-quinone oxidoreductase subunit I (EC 1.6.5.11) (NADH dehydrogenase I subunit I) (NDH-1 subunit I)	ABUW_3170	V5VG32
pdAbAB5075_025610	NuoH	NADH-quinone oxidoreductase subunit H (EC 1.6.5.11) (NADH dehydrogenase I subunit H) (NDH-1 subunit H)	ABUW_3171	A0A0D5YLV0
pdAbAB5075_025538	NuoG	NADH dehydrogenase (EC 1.6.99.5) (NADH dehydrogenase I chain G) (NADH-ubiquinone oxidoreductase chain G) (EC 1.6.5.3)	ABUW_3172	A0A098SGG9
pdAbAB5075_025502	NuoF	NADH dehydrogenase (EC 1.6.99.5) (NADH dehydrogenase I chain F) (NADH-ubiquinone oxidoreductase chain F) (EC 1.6.5.3)	ABUW_3173	V5VGJ0
pdAbAB5075_025487	NuoE	NADH dehydrogenase (EC 1.6.99.5) (NADH dehydrogenase I chain E) (NADH-ubiquinone oxidoreductase chain E) (EC 1.6.5.3)	ABUW_3174	V5VHU8
pdAbAB5075_025439	NuoCD	NADH-quinone oxidoreductase subunit C/D (EC 1.6.5.11) (NADH dehydrogenase I subunit C/D) (NDH-1 subunit C/D)	ABUW_3175	V5VG36
pdAbAB5075_025414	NuoB	NADH-quinone oxidoreductase subunit B (EC 1.6.5.11) (NADH dehydrogenase I subunit B) (NDH-1 subunit B)	ABUW_3176	V5VG30
pdAbAB5075_025397	NuoA	NADH-quinone oxidoreductase subunit A (EC 1.6.5.11) (NADH dehydrogenase I subunit A) (NDH-1 subunit A) (NUO1)	ABUW_3177	A0A0D5YLQ3
pdAbAB5075_025331	ABUW_3179	Uncharacterized protein	ABUW_3179	V5VHV3
pdAbAB5075_025280	ABUW_3180	Sensory histidine kinase in two-component regulatory system with RstA (Two-component system sensor kinase protein)	ABUW_3180	A0A0D5YKX7
pdAbAB5075_025260	BfmR	BfmR (Chemotaxis protein CheY) (Transcriptional regulatory protein RstA) (Two-component regulatory system response regulator) (Two-component system response regulator protein)	ABUW_3181	Q2VSW6
pdAbAB5075_025172	NrdA	Ribonucleoside-diphosphate reductase alpha subunit (Ribonucleoside-diphosphate reductase, alpha subunit) (EC 1.17.4.1) (Ribonucleotide reductase of class Ia (Aerobic), alpha subunit) (EC 1.17.4.1) (Ribonucleotide reductase of class Ia (Aerobic),alpha subunit) (EC 1.17.4.1) (Ribonucleotide-diphosphate reductase subunit alpha) (EC 1.17.4.1)	ABUW_3183	V5VGK0
pdAbAB5075_025125	NrdB	Ribonucleoside-diphosphate reductase, beta subunit (Ribonucleotide reductase of class Ia (Aerobic), beta subunit) (EC 1.17.4.1) (Ribonucleotide reductase of class Ia (Aerobic),beta subunit) (EC 1.17.4.1) (Ribonucleotide-diphosphate reductase subunit beta)	ABUW_3185	A0A0D8GNM0
pdAbAB5075_024781	MetE	5-methyltetrahydropteroyltriglutamate--homocysteine methyltransferase (EC 2.1.1.14) (5-methyltetrahydropteroyltriglutamate-homocysteine methyltransferase)	ABUW_3197	A0A0D7U518
pdAbAB5075_024590	ABUW_3204	Amidohydrolase (N-acetyl-L,L-diaminopimelate deacetylase) (EC 3.5.1.47)	ABUW_3204	A0A0D5YKP8
pdAbAB5075_024399	ABUW_3209	LysR-family transcriptional regulator (TcuR: regulates tcuABC genes used in utilization of tricarballylate)	ABUW_3209	A0A0D5YKQ3
pdAbAB5075_024196	GcdH	Acyl-CoA dehydrogenase (Glutaryl-CoA dehydrogenase)	ABUW_3214	A0A0D5YKQ7
pdAbAB5075_024097	Add2	Adenosine deaminase (EC 3.5.4.4) (Adenosine aminohydrolase)	ABUW_3217	A0A0D5YLZ6
pdAbAB5075_024038	NadA	Quinolinate synthase A (EC 2.5.1.72)	ABUW_3222	V5VGR4
pdAbAB5075_024000	ArgJ	Arginine biosynthesis bifunctional protein ArgJ	ABUW_3223	A0A059ZR93
pdAbAB5075_023981	Ogt	Methylated-DNA--protein-cysteine methyltransferase (EC 2.1.1.63) (6-O-methylguanine-DNA methyltransferase) (O-6-methylguanine-DNA-alkyltransferase)	ABUW_3224	A0A0D5YM76
pdAbAB5075_023836	ABUW_3230	N-formylglutamate deformylase (EC 3.5.1.68) (Uncharacterized protein)	ABUW_3230	A0A0D5YL19
pdAbAB5075_023812	Rpe	Ribulose-phosphate 3-epimerase (EC 5.1.3.1)	ABUW_3231	V5VGJ7
pdAbAB5075_023802	ABUW_3232	Uncharacterized protein	ABUW_3232	A0A0D5YLV9
pdAbAB5075_023774	FghA	S-formylglutathione hydrolase (EC 3.1.2.12)	ABUW_3233	A0A0D5YKR9
pdAbAB5075_023732	ABUW_3234	MORN repeat family protein (Peptidase C13 family protein) (Uncharacterized protein)	ABUW_3234	V5VGB3
pdAbAB5075_023689	TsaB	Glycoprotease (Peptidase) (TsaB protein) (TsaB protein, required for threonylcarbamoyladenosine (T(6)A) formation in tRNA)	ABUW_3236	A0A090C266
pdAbAB5075_023667	ABUW_3237	Carbonic anhydrase, family 3 (Transferase hexapeptide repeat protein)	ABUW_3237	A0A0D5YLW4
pdAbAB5075_023629	ABUW_3239	ADP-ribose pyrophosphatase (MutT/nudix family protein) (Nudix hydrolase)	ABUW_3239	V5VGB8
pdAbAB5075_023581	FilF	FilF	ABUW_3240	A0A0D5YL27
pdAbAB5075_023545	FilE	FilE	ABUW_3241	A0A0D5YM19
pdAbAB5075_023473	FilC	FilC	ABUW_3243	A0A0D5YKS8
pdAbAB5075_023346	HisC	Histidinol-phosphate aminotransferase (EC 2.6.1.9) (Imidazole acetol-phosphate transaminase)	ABUW_3247	A0A0D5YM26
pdAbAB5075_023302	HisD	Histidinol dehydrogenase (HDH) (EC 1.1.1.23)	ABUW_3248	A0A0D5YLX5
pdAbAB5075_023284	HisG	ATP phosphoribosyltransferase (ATP-PRT) (ATP-PRTase) (EC 2.4.2.17)	ABUW_3249	V5VGC6
pdAbAB5075_023248	MurA	UDP-N-acetylglucosamine 1-carboxyvinyltransferase (EC 2.5.1.7) (Enoylpyruvate transferase) (UDP-N-acetylglucosamine enolpyruvyl transferase)	ABUW_3250	V5VGA2
pdAbAB5075_023239	ABUW_3251	Uncharacterized protein (YrbA protein)	ABUW_3251	V5VGL4
pdAbAB5075_023225	YhbH	Ribosomal subunit interface protein (Ribosome hibernation promoting factor) (Ribosome hibernation protein YhbH)	ABUW_3252	V5VGU2
pdAbAB5075_023193	RpoN	RNA polymerase sigma-54 factor	ABUW_3253	A0A0D5YLY0
pdAbAB5075_023129	ABUW_3259	Lipoprotein (VacJ family lipoprotein)	ABUW_3259	A0A0D5YKT7
pdAbAB5075_023084	ABUW_3261	Putative anti-anti-sigma factor	ABUW_3261	A0A0D5YL42
pdAbAB5075_023057	ABUW_3262	Carbon-nitrogen hydrolase (FIG003879: Predicted amidohydrolase / Aliphatic amidase AmiE) (EC 3.5.1.4)	ABUW_3262	V5VGU7
pdAbAB5075_023017	ABUW_3265	Organic hydroperoxide resistance protein (Uncharacterized protein)	ABUW_3265	A0A0D5YMA4
pdAbAB5075_022976	XcpR	General secretion pathway protein E (General secretion pathway protein GspE) (General secretory pathway protein E)	ABUW_3266	V5VGM1
pdAbAB5075_022942	ABUW_3267	Uncharacterized protein	ABUW_3267	V5VGV2
pdAbAB5075_022758	PolA	DNA polymerase I (EC 2.7.7.7)	ABUW_3270	A0A081H8P8
pdAbAB5075_022717	ProC	Pyrroline-5-carboxylate reductase (P5C reductase) (P5CR) (EC 1.5.1.2) (PCA reductase)	ABUW_3272	V5VGV7
pdAbAB5075_022653	AccA	Acetyl-coenzyme A carboxylase carboxyl transferase subunit alpha (ACCase subunit alpha) (Acetyl-CoA carboxylase carboxyltransferase subunit alpha) (EC 6.4.1.2)	ABUW_3274	V5VGE4
pdAbAB5075_022615	Ppx	Exopolyphosphatase (EC 3.6.1.11)	ABUW_3275	A0A0D5YMB3
pdAbAB5075_022601	Trx	Thioredoxin	ABUW_3276	V5VGM8
pdAbAB5075_022553	Rho	Transcription termination factor Rho (EC 3.6.4.-) (ATP-dependent helicase Rho)	ABUW_3277	V5VGW1
pdAbAB5075_022521	IhfA	Integration host factor subunit alpha (IHF-alpha)	ABUW_3279	V5VGE8
pdAbAB5075_022466	PheT	Phenylalanine--tRNA ligase beta subunit (EC 6.1.1.20) (Phenylalanyl-tRNA synthetase beta subunit)	ABUW_3280	A0A0D5YMB7
pdAbAB5075_022426	PheS	Phenylalanine--tRNA ligase alpha subunit (EC 6.1.1.20) (Phenylalanyl-tRNA synthetase alpha subunit)	ABUW_3281	A0A0D5YL62
pdAbAB5075_022399	ABUW_3282	Uncharacterized protein	ABUW_3282	A0A0D5YM55
pdAbAB5075_022383	ABUW_3283	Uncharacterized protein	ABUW_3283	A0A0D5YM10
pdAbAB5075_022370	RplT	50S ribosomal protein L20	ABUW_3284	V5VGC9
pdAbAB5075_022285	ABUW_3288	Glutathione S-transferase (EC 2.5.1.18)	ABUW_3288	A0A0D5YM15
pdAbAB5075_022263	InfC	Translation initiation factor 3 (Translation initiation factor IF-3)	ABUW_3289	A0A0D5YKW5
pdAbAB5075_022205	ThrS	Threonine--tRNA ligase (EC 6.1.1.3) (Threonyl-tRNA synthetase)	ABUW_3290	A0A059ZTZ6
pdAbAB5075_022127	ABUW_3292	Sodium-dependent phosphate transporter (Uncharacterized protein)	ABUW_3292	A0A0D5YM63
pdAbAB5075_022119	PtsO	Phosphocarrier protein (Phosphocarrier protein HPr) (Phosphocarrier protein, nitrogen regulation associated)	ABUW_3293	V5VGG1
pdAbAB5075_022099	ABUW_3294	Nucleotide-binding protein ABUW_3294	ABUW_3294	V5VGD7
pdAbAB5075_022075	PanC	Pantothenate synthetase (PS) (EC 6.3.2.1) (Pantoate--beta-alanine ligase) (Pantoate-activating enzyme)	ABUW_3295	V5VGP5
pdAbAB5075_022051	PanB	3-methyl-2-oxobutanoate hydroxymethyltransferase (EC 2.1.2.11) (Ketopantoate hydroxymethyltransferase)	ABUW_3296	V5VGY1
pdAbAB5075_021999	PcnB	Poly(A) polymerase I (PAP I) (EC 2.7.7.19)	ABUW_3298	V5VGG4
pdAbAB5075_021982	ABUW_3299	DNA uptake protein (Late competence protein ComEA, DNA receptor)	ABUW_3299	A0A0D5YKX4
pdAbAB5075_021873	RelA	GTP pyrophosphokinase (EC 2.7.6.5) (GTP pyrophosphokinase (PpGpp synthetase I)) (GTP pyrophosphokinase , (P)ppGpp synthetase I / Guanosine-3',5'-bis(Diphosphate) 3'-pyrophosphohydrolase) (EC 2.7.6.5) (EC 3.1.7.2)	ABUW_3302	V5VI79
pdAbAB5075_021833	RumA	23S rRNA (uracil(1939)-C(5))-methyltransferase RlmD (EC 2.1.1.190) (23S rRNA(m5U1939)-methyltransferase)	ABUW_3303	A0A0D5YM29
pdAbAB5075_021805	ABUW_3304	3'-5' exonuclease (Polysaccharide biosynthesis protein WlaX) (Uncharacterized protein)	ABUW_3304	V5VGE6
pdAbAB5075_021775	CysM	Cysteine synthase (EC 2.5.1.47)	ABUW_3305	V5VGQ6
pdAbAB5075_021694	GacS	BarA sensory histidine kinase (= VarS = GacS) (Chemotaxis protein CheY) (GacS-like sensor kinase protein) (Multi-sensor hybrid histidine kinase)	ABUW_3306	Q8RMF4
pdAbAB5075_021673	ABUW_3307	Enoyl-CoA hydratase (EC 4.2.1.17)	ABUW_3307	A0A0D5YM79
pdAbAB5075_021645	ABUW_3308	2-hydroxy-3-oxopropionate reductase (EC 1.1.1.60) (3-hydroxyisobutyrate dehydrogenase)	ABUW_3308	A0A0D5YM35
pdAbAB5075_021624	Hyi	Hydroxypyruvate isomerase (EC 5.3.1.22)	ABUW_3309	A0A0D5YKY4
pdAbAB5075_021615	RsfS	Ribosomal silencing factor RsfS	ABUW_3310	V5VGR1
pdAbAB5075_021583	ABUW_3311	Dehydrogenase (Short chain dehydrogenase) (Uncharacterized protein)	ABUW_3311	A0A0D5YL95
pdAbAB5075_021497	PntA-1	NAD(P) transhydrogenase alpha subunit (EC 1.6.1.2) (NAD(P) transhydrogenase subunit alpha) (Pyridine nucleotide transhydrogenase alpha subunit 1) (EC 1.6.1.2)	ABUW_3314	V5VGF5
pdAbAB5075_021326	CopB	Copper resistance protein B	ABUW_3320	A0A090C282
pdAbAB5075_021283	CopA	Copper resistance protein A	ABUW_3321	A0A0D5YLC8
pdAbAB5075_021274	ABUW_3322	Uncharacterized protein	ABUW_3322	A0A0D5YMB8
pdAbAB5075_021252	CusR	Copper-sensing two-component system response regulator CusR (Transcriptional activator protein CusR) (Transcriptional regulator)	ABUW_3323	A0A090B8T6
pdAbAB5075_021156	ActP1	Copper-translocating P-type ATPase	ABUW_3325	A0A0D5YMI9
pdAbAB5075_020736	DusA	tRNA-dihydrouridine synthase (EC 1.-.-.-)	ABUW_3342	A0A0D5YMD6
pdAbAB5075_020585	AcnA	Aconitate hydratase (Aconitase) (EC 4.2.1.3)	ABUW_3346	A0A0D5YLG1
pdAbAB5075_020535	ABUW_3348	Uncharacterized protein	ABUW_3348	A0A059ZU29
pdAbAB5075_020461	PrfC	Peptide chain release factor 3 (RF-3)	ABUW_3350	V5VH10
pdAbAB5075_020276	IlvC	Ketol-acid reductoisomerase (EC 1.1.1.86) (Acetohydroxy-acid isomeroreductase) (Alpha-keto-beta-hydroxylacyl reductoisomerase)	ABUW_3355	V5VH15
pdAbAB5075_020256	IlvH	Acetolactate synthase (Acetolactate synthase small subunit) (EC 2.2.1.6) (Acetolactate synthase, small subunit)	ABUW_3356	V5VIA3
pdAbAB5075_020208	IlvI	Acetolactate synthase 3 catalytic subunit (EC 2.2.1.6) (Acetolactate synthase large subunit) (EC 2.2.1.6) (Acetolactate synthase, large subunit)	ABUW_3357	A0A059ZP15
pdAbAB5075_020090	LeuS	Leucine--tRNA ligase (EC 6.1.1.4) (Leucyl-tRNA synthetase)	ABUW_3359	V5VGT4
pdAbAB5075_020075	LptE	LPS-assembly lipoprotein LptE	ABUW_3360	A0A0D5YMM6
pdAbAB5075_020007	9_130	Efflux transporter, RND family, MFP subunit (Macrolide-specific efflux protein MacA) (Putative RND family drug transporter) (Secretion protein HylD)	ABUW_3362	Q2FD52
pdAbAB5075_019917	ABUW_3364	RND efflux system, outer membrane lipoprotein CmeC (RND efflux system, outer membrane lipoprotein, NodT family)	ABUW_3364	A0A0D5YL63
pdAbAB5075_019889	FabI	Enoyl-[acyl-carrier-protein] reductase [NADH] (EC 1.3.1.9)	ABUW_3365	A0A077GA87
pdAbAB5075_019865	ABUW_3366	Uncharacterized protein	ABUW_3366	A0A0D5YLI3
pdAbAB5075_019848	Orn	Oligoribonuclease (EC 3.1.-.-)	ABUW_3367	V5VGJ9
pdAbAB5075_019821	EngC	Putative ribosome biogenesis GTPase RsgA (EC 3.6.1.-)	ABUW_3368	A0A086HW53
pdAbAB5075_019804	ABUW_3369	FIG136845: Rhodanese-related sulfurtransferase (Rhodanese) (Rhodanese domain protein) (Rhodanese-related sulfurtransferase)	ABUW_3369	V5VGU3
pdAbAB5075_019795	Grx3	Glutaredoxin (Glutaredoxin 3) (Glutaredoxin 3 (Grx3))	ABUW_3370	V5VH28
pdAbAB5075_019780	SecB	Protein-export protein SecB	ABUW_3371	V5VIB6
pdAbAB5075_019716	EngA	GTPase Der (GTP-binding protein EngA)	ABUW_3373	V5VGI5
pdAbAB5075_019677	BamB	Outer membrane protein assembly factor BamB	ABUW_3374	V5VGU9
pdAbAB5075_019658	ABUW_3375	Mlr7403 protein (Uncharacterized protein)	ABUW_3375	V5VH33
pdAbAB5075_019629	HisS	Histidine--tRNA ligase (EC 6.1.1.21) (Histidyl-tRNA synthetase)	ABUW_3376	A0A086HW61
pdAbAB5075_019594	IspG	4-hydroxy-3-methylbut-2-en-1-yl diphosphate synthase (flavodoxin) (EC 1.17.7.3) (1-hydroxy-2-methyl-2-(E)-butenyl 4-diphosphate synthase)	ABUW_3377	V5VGK9
pdAbAB5075_019570	ABUW_3378	DNA-binding protein (FIG021952: putative membrane protein) (Putative membrane protein) (Uncharacterized protein)	ABUW_3378	V5VGI9
pdAbAB5075_019545	PilF	Type IV pilus biogenesis/stability protein PilW	ABUW_3379	A0A0D5YL78
pdAbAB5075_019512	RlmN	Dual-specificity RNA methyltransferase RlmN (EC 2.1.1.192) (23S rRNA (adenine(2503)-C(2))-methyltransferase) (23S rRNA m2A2503 methyltransferase) (Ribosomal RNA large subunit methyltransferase N) (tRNA (adenine(37)-C(2))-methyltransferase) (tRNA m2A37 methyltransferase)	ABUW_3380	A0A059ZUC1
pdAbAB5075_019492	Ndk	Nucleoside diphosphate kinase (NDK) (NDP kinase) (EC 2.7.4.6) (Nucleoside-2-P kinase)	ABUW_3381	V5VIC4
pdAbAB5075_019484	ABUW_3382	Believed to be involved in assembly of Fe-S clusters (FeS assembly protein IscX) (Uncharacterized protein)	ABUW_3382	V5VGL3
pdAbAB5075_019363	Prc	Carboxy-protease (Carboxy-terminal protease for penicillin-binding protein) (Peptidase S41) (Tail-specific protease) (EC 3.4.21.102)	ABUW_3385	V5VH43
pdAbAB5075_019326	NagZ	Beta-hexosaminidase (EC 3.2.1.52) (Beta-N-acetylhexosaminidase) (N-acetyl-beta-glucosaminidase)	ABUW_3386	A0A0D5YLK3
pdAbAB5075_019208	ProA	Gamma-glutamyl phosphate reductase (GPR) (EC 1.2.1.41) (Glutamate-5-semialdehyde dehydrogenase) (Glutamyl-gamma-semialdehyde dehydrogenase)	ABUW_3389	V5VGW2
pdAbAB5075_019153	GapN	Aldehyde dehydrogenase (Glyceraldehyde-3-phosphate dehydrogenase, putative) (Glyceraldehyde-3-phosphate dehydrogenase,putative)	ABUW_3390	A0A077GRI0
pdAbAB5075_019134	GntK	Shikimate kinase	ABUW_3391	A0A0D5YLK8
pdAbAB5075_019094	GntT	Gluconate permease (Gluconate transporter family protein) (High affinity gluconate permease)	ABUW_3392	V5VGM2
pdAbAB5075_019073	Eda	2-dehydro-3-deoxyphosphogluconate aldolase (4-hydroxy-2-oxoglutarate aldolase @ 2-dehydro-3-deoxyphosphogluconate aldolase) (EC 4.1.2.14) (EC 4.1.3.16) (4-hydroxy-2-oxoglutarate aldolase/2-dehydro-3-deoxyphosphogluconate aldolase) (EC 4.1.2.14) (EC 4.1.3.16) (Khg/kdpg aldolase)	ABUW_3393	A0A059ZP56
pdAbAB5075_019018	Edd	Phosphogluconate dehydratase (EC 4.2.1.12)	ABUW_3394	A0A0D5YL92
pdAbAB5075_018960	AckA	Acetate kinase (EC 2.7.2.1) (Acetokinase)	ABUW_3395	A0A0D5YMQ7
pdAbAB5075_018901	Pta	Phosphate acetyltransferase (EC 2.3.1.8) (Phosphotransacetylase)	ABUW_3396	A0A0D5YLL3
pdAbAB5075_018849	FumA	Fumarate hydratase (Fumarate hydratase class I, aerobic) (EC 4.2.1.2)	ABUW_3397	V5VGK8
pdAbAB5075_018808	ABUW_3399	Signal peptide protein (Uncharacterized protein)	ABUW_3399	A0A081HAI4
pdAbAB5075_018768	ClpX	ATP-dependent Clp protease ATP-binding subunit ClpX	ABUW_3400	V5VID9
pdAbAB5075_018746	ClpP	ATP-dependent Clp protease proteolytic subunit (EC 3.4.21.92) (Endopeptidase Clp)	ABUW_3401	V5VGN1
pdAbAB5075_018704	Tig	Trigger factor (TF) (EC 5.2.1.8) (PPIase)	ABUW_3402	V5VGL2
pdAbAB5075_018638	ABUW_3403	TonB-dependent receptor	ABUW_3403	A0A0D5YME8
pdAbAB5075_018615	PiuC	PKHD-type hydroxylase piuC (EC 1.14.11.-)	ABUW_3404	A0A059ZHW7
pdAbAB5075_018549	LeuA	2-isopropylmalate synthase (EC 2.3.3.13) (Alpha-IPM synthase) (Alpha-isopropylmalate synthase)	ABUW_3405	A0A0D8V3T1
pdAbAB5075_018493	MetW	Methionine biosynthesis protein (Methionine biosynthesis protein MetW)	ABUW_3407	V5VGL6
pdAbAB5075_018478	ABUW_3408	Sel1 domain protein (Sel1 repeat protein)	ABUW_3408	V5VGY2
pdAbAB5075_018449	RdgB	Non-canonical purine NTP pyrophosphatase (EC 3.6.1.19) (Non-standard purine NTP pyrophosphatase) (Nucleoside-triphosphate diphosphatase) (Nucleoside-triphosphate pyrophosphatase)	ABUW_3409	A0A086I1I6
pdAbAB5075_018205	ABUW_3416	COG3332 (Uncharacterized protein)	ABUW_3416	A0A0D5YLN5
pdAbAB5075_018175	Lgt	Prolipoprotein diacylglyceryl transferase (EC 2.4.99.-)	ABUW_3417	V5VGM4
pdAbAB5075_018118	ThyA	Thymidylate synthase (TS) (TSase) (EC 2.1.1.45)	ABUW_3420	V5VIF5
pdAbAB5075_018102	FolA	Dihydrofolate reductase (EC 1.5.1.3)	ABUW_3421	A0A098SJI9
pdAbAB5075_018055	MrsA	Peptide methionine sulfoxide reductase MsrA (Protein-methionine-S-oxide reductase) (EC 1.8.4.11) (Peptide-methionine (S)-S-oxide reductase)	ABUW_3423	V5VGZ7
pdAbAB5075_018046	ABUW_3424	Biopolymer transport protein ExbD/TolR (Biopolymer transporter ExbD)	ABUW_3424	V5VH78
pdAbAB5075_018024	ABUW_3425	Biopolymer transporter ExbB (MotA/TolQ/ExbB proton channel) (MotA/TolQ/ExbB proton channel family protein)	ABUW_3425	V5VIG0
pdAbAB5075_018003	ABUW_3426	Ferric siderophore transport system, periplasmic binding protein TonB (Ferric siderophore transport system, periplasmic-binding protein TonB) (TonB protein) (TonB-dependent receptor)	ABUW_3426	A0A059ZS59
pdAbAB5075_017965	PurU1	Formyltetrahydrofolate deformylase (EC 3.5.1.10) (Formyl-FH(4) hydrolase)	ABUW_3427	V5VGN3
pdAbAB5075_017947	ABUW_3428	TetR family transcriptional regulator (Transcriptional regulator, TetR family)	ABUW_3428	V5VH01
pdAbAB5075_017907	CalB	Aldehyde dehydrogenase	ABUW_3429	A0A0D5YLC1
pdAbAB5075_017894	RpmB	50S ribosomal protein L28	ABUW_3430	V5VIG4
pdAbAB5075_017888	RpmG	50S ribosomal protein L33	ABUW_3431	V5VGQ8
pdAbAB5075_017842	ABUW_3432	Monovalent cation transporter (Sodium:proton antiporter) (TrkA-N:Sodium/hydrogen exchanger)	ABUW_3432	V5VGN7
pdAbAB5075_017807	ABUW_3434	Uncharacterized protein	ABUW_3434	V5VH88
pdAbAB5075_017784	ABUW_3436	Uncharacterized protein	ABUW_3436	A0A0D5YLQ7
pdAbAB5075_017603	TopA	DNA topoisomerase 1 (EC 5.99.1.2) (DNA topoisomerase I)	ABUW_3440	A0A0D5YMU2
pdAbAB5075_017589	ABUW_3441	Uncharacterized protein	ABUW_3441	V5VGR9
pdAbAB5075_017548	ABUW_3443	Alcohol dehydrogenase, zinc-binding (Bifunctional protein: zinc-containing alcohol dehydrogenase quinone oxidoreductase ( NADPH:quinone reductase) Similar to arginate lyase) (EC 1.1.1.-)	ABUW_3443	A0A0D5YMH5
pdAbAB5075_017487	Uup	ABC transporter ATP-binding protein uup (COG0488: ATPase components of ABC transporters with duplicated ATPase domains)	ABUW_3445	A0A0D5YMU7
pdAbAB5075_017354	DctA	C4-dicarboxylate transport protein (Glutamate-aspartate carrier protein) (Glutamate:aspartate symport protein) (Glutamate:protein symporter)	ABUW_3449	V5VHA4
pdAbAB5075_017263	Asd	Aspartate-semialdehyde dehydrogenase (ASA dehydrogenase) (ASADH) (EC 1.2.1.11) (Aspartate-beta-semialdehyde dehydrogenase)	ABUW_3451	V5VGT0
pdAbAB5075_017223	ABUW_3452	Tfp pilus assembly protein FimV (Uncharacterized protein)	ABUW_3452	A0A0D5YMN6
pdAbAB5075_017189	ABUW_3453	Uncharacterized protein	ABUW_3453	A0A0D5YMI4
pdAbAB5075_017163	ABUW_3454	L-asparaginase I, cytoplasmic (EC 3.5.1.1) (Putative L-asparaginase I)	ABUW_3454	A0A0D5YLE2
pdAbAB5075_017141	TruA	tRNA pseudouridine synthase A (EC 5.4.99.12) (tRNA pseudouridine(38-40) synthase) (tRNA pseudouridylate synthase I) (tRNA-uridine isomerase I)	ABUW_3455	A0A0D5YMV7
pdAbAB5075_017109	ABUW_3456	Helix-turn-helix-domain containing protein, AraC type (Transcriptional regulator, AraC family)	ABUW_3456	A0A0D5YLS7
pdAbAB5075_017097	InfA	Translation initiation factor IF-1	ABUW_3457	V5VGR2
pdAbAB5075_017084	ABUW_3458	Uncharacterized protein	ABUW_3458	A0A059ZMM7
pdAbAB5075_017035	LeuB	3-isopropylmalate dehydrogenase (EC 1.1.1.85) (3-IPM-DH) (Beta-IPM dehydrogenase)	ABUW_3460	A0A0D7R4R1
pdAbAB5075_017018	ABUW_3461	Uncharacterized protein	ABUW_3461	A0A059ZS95
pdAbAB5075_016998	LeuD	3-isopropylmalate dehydratase small subunit (EC 4.2.1.33) (Alpha-IPM isomerase) (Isopropylmalate isomerase)	ABUW_3462	V5VGR7
pdAbAB5075_016955	LeuC	3-isopropylmalate dehydratase large subunit (EC 4.2.1.33) (Alpha-IPM isomerase) (Isopropylmalate isomerase)	ABUW_3463	A0A0D5YMJ2
pdAbAB5075_016898	ABUW_3466	HAD-superfamily subfamily IB hydrolase (Haloacid dehalogenase) (Phosphoserine phosphatase) (EC 3.1.3.3)	ABUW_3466	A0A0D7U5I7
pdAbAB5075_016876	NudH	RNA pyrophosphohydrolase (EC 3.6.1.-) ((Di)nucleoside polyphosphate hydrolase)	ABUW_3467	V5VIJ9
pdAbAB5075_016816	PtsP	Phosphoenolpyruvate-protein phosphotransferase	ABUW_3468	V5VGV1
pdAbAB5075_016731	KatG	Catalase-peroxidase (CP) (EC 1.11.1.21) (Peroxidase/catalase)	ABUW_3469	A0A0D5YLF7
pdAbAB5075_016702	ABUW_3470	Outer membrane protein romA (Uncharacterized protein)	ABUW_3470	A0A0D8G5R2
pdAbAB5075_016662	ABUW_3471	Hca operon transcriptional activator (LysR family transcriptional regulator STM3121)	ABUW_3471	A0A0D5YLU1
pdAbAB5075_016612	ABUW_3473	Glutathione S-transferase (EC 2.5.1.18)	ABUW_3473	A0A0D8G5M3
pdAbAB5075_016434	Rne	Ribonuclease E (RNase E) (EC 3.1.26.12)	ABUW_3478	A0A0D5YMK5
pdAbAB5075_016379	ABUW_3479	Acetoacetyl-CoA synthetase / Long-chain-fatty-acid--CoA ligase (EC 6.2.1.16) (EC 6.2.1.3) (Acyl-CoA synthase)	ABUW_3479	A0A0D5YLG7
pdAbAB5075_016106	ABUW_3489	ABC1 family protein (Uncharacterized protein)	ABUW_3489	A0A0D5YMR7
pdAbAB5075_016078	ABUW_3491	Type III effector HopPmaJ	ABUW_3491	A0A0D5YLH7
pdAbAB5075_016031	ABUW_3493	Gfa-like protein (Uncharacterized protein)	ABUW_3493	A0A0D5YLW1
pdAbAB5075_015945	ABUW_3497	Beta-lactamase domain protein (Hypothetical metal-binding enzyme, YcbL homolog)	ABUW_3497	A0A0D5YMZ4
pdAbAB5075_015920	HemH	Ferrochelatase (EC 4.99.1.1) (Heme synthase) (Protoheme ferro-lyase)	ABUW_3498	A0A059ZGM7
pdAbAB5075_015858	MurI2	Glutamate racemase (EC 5.1.1.3)	ABUW_3500	A0A0D5YMM4
pdAbAB5075_015837	ABUW_3501	FIG003620: Proteophosphoglycan (Proteophosphoglycan) (Uncharacterized protein)	ABUW_3501	V5VGY5
pdAbAB5075_015789	EtfD	Electron transfer flavoprotein-ubiquinone oxidoreductase (EC 1.5.5.1) (Electron transfer flavoprotein-ubiquinone oxidoreductase (EsvG))	ABUW_3502	V5VGV9
pdAbAB5075_015759	SirA	SirA-like protein (Sulfurtransferase TusA) (tRNA 5-methylaminomethyl-2-thiouridine synthase TusA)	ABUW_3504	V5VHF8
pdAbAB5075_015732	CorC	Magnesium and cobalt efflux protein CorC (Magnesium transporter)	ABUW_3505	V5VIM9
pdAbAB5075_015676	CsaA	Protein secretion chaperonin CsaA (Secretion chaperone) (tRNA-binding protein)	ABUW_3507	V5VGW4
pdAbAB5075_015641	XcpT	General secretion pathway protein G	ABUW_3509	A0A0D5YMT1
pdAbAB5075_015607	GspF	General secretion pathway protein F	ABUW_3510	A0A0D5YMN3
pdAbAB5075_015455	HslO	33 kDa chaperonin	ABUW_3513	A0A081HA73
pdAbAB5075_015404	CbpA	Curved DNA-binding protein (DnaJ-class molecular chaperone CbpA)	ABUW_3515	A0A0D5YMN7
pdAbAB5075_015392	ABUW_3516	MerR family transcriptional regulator (Uncharacterized protein)	ABUW_3516	V5VH02
pdAbAB5075_015290	Pnp	Polyribonucleotide nucleotidyltransferase (EC 2.7.7.8) (Polynucleotide phosphorylase)	ABUW_3518	V5VH92
pdAbAB5075_015270	RpsO	30S ribosomal protein S15	ABUW_3519	V5VHH3
pdAbAB5075_015045	RecB	RecBCD enzyme subunit RecB (EC 3.1.11.5) (Exonuclease V subunit RecB) (Helicase/nuclease RecBCD subunit RecB)	ABUW_3522	A0A0D5YN16
pdAbAB5075_014919	ABUW_3524	Uncharacterized protein	ABUW_3524	A0A0D8G7I6
pdAbAB5075_014875	Pap	Phosphate:AMP phosphotransferase (Polyphosphate-AMP phosphotransferase) (UDP-galactose-lipid carrier transferase) (EC 2.-.-.-)	ABUW_3525	A0A0C2IF15
pdAbAB5075_014820	UbiE	Ubiquinone/menaquinone biosynthesis C-methyltransferase UbiE (EC 2.1.1.163) (EC 2.1.1.201) (2-methoxy-6-polyprenyl-1,4-benzoquinol methylase) (Demethylmenaquinone methyltransferase)	ABUW_3527	V5VGY4
pdAbAB5075_014801	ABUW_3528	Protein YigP (COG3165) clustered with ubiquinone biosynthetic genes (Uncharacterized protein)	ABUW_3528	A0A0D5YLZ5
pdAbAB5075_014756	UbiB	2-octaprenylphenol hydroxylase of ubiquinone biosynthetic pathway (Ubiquinone biosynthesis monooxygenase UbiB)	ABUW_3529	A0A0D5YMU9
pdAbAB5075_014678	HisIE	Histidine biosynthesis bifunctional protein HisIE	ABUW_3531	V5VH18
pdAbAB5075_014608	ABUW_3533	Putative ATP binding site	ABUW_3533	A0A0D5YLZ9
pdAbAB5075_014410	RbfA	Ribosome-binding factor A	ABUW_3540	V5VIQ8
pdAbAB5075_014338	InfB	Translation initiation factor IF-2	ABUW_3541	V5VH30
pdAbAB5075_014298	NusA	Transcription termination/antitermination protein NusA	ABUW_3542	V5VGZ9
pdAbAB5075_014283	RimP	Ribosome maturation factor RimP	ABUW_3543	V5VHB6
pdAbAB5075_014227	TpiA	Triosephosphate isomerase (TIM) (EC 5.3.1.1) (Triose-phosphate isomerase)	ABUW_3548	A0A0D5YMR6
pdAbAB5075_014138	PilC	Pilin biogenesis protein (Type II secretion system protein F) (Type IV fimbrial assembly protein) (Type IV fimbrial assembly protein PilC)	ABUW_3550	V5VH04
pdAbAB5075_014091	CoaE	Dephospho-CoA kinase (EC 2.7.1.24) (Dephosphocoenzyme A kinase)	ABUW_3552	A0A059ZGR8
pdAbAB5075_014038	RlmB	23S rRNA (guanosine-2'-O-)-methyltransferase RlmB (EC 2.1.1.185) (23S rRNA (guanosine2251 2'-O)-methyltransferase) (23S rRNA Gm2251 2'-O-methyltransferase)	ABUW_3554	A0A0D5YLN7
pdAbAB5075_014025	ABUW_3555	UPF0345 protein ABUW_3555	ABUW_3555	V5VH09
pdAbAB5075_013986	ABUW_3556	TPR repeat (Tetratricopeptide repeat domain protein)	ABUW_3556	A0A0D5YM16
pdAbAB5075_013937	RecN	DNA repair protein RecN (Recombination protein N)	ABUW_3557	A0A0D5YMX3
pdAbAB5075_013920	YqgE	UPF0301 protein yqgE	ABUW_3558	A0A059ZM24
pdAbAB5075_013904	ABUW_3559	Putative Holliday junction resolvase (EC 3.1.-.-)	ABUW_3559	V5VH49
pdAbAB5075_013768	ABUW_3563	IclR family transcriptional regulator (Transcriptional regulator) (Transcriptional regulator, IclR family)	ABUW_3563	V5VIS5
pdAbAB5075_013567	CoaE	Aspartyl beta-hydroxylase (Beta-hydroxylase) (Fe(2+)/alpha-ketoglutarate-dependent dioxygenase LpxO)	ABUW_3570	A0A059ZCV8
pdAbAB5075_013534	ABUW_3571	Lipoprotein, putative (Uncharacterized protein)	ABUW_3571	A0A0D5YM30
pdAbAB5075_013470	FadB	Fatty acid oxidation complex subunit alpha	ABUW_3572	A0A0D5YMY7
pdAbAB5075_013441	FadA	3-ketoacyl-CoA thiolase (EC 2.3.1.16) (Acetyl-CoA acyltransferase) (Beta-ketothiolase) (Fatty acid oxidation complex subunit beta)	ABUW_3573	A0A059ZM33
pdAbAB5075_013398	ABUW_3575	Uncharacterized protein	ABUW_3575	A0A0D5YN66
pdAbAB5075_013347	ABUW_3578	2-hydroxychromene-2-carboxylate isomerase/DsbA-like thioredoxin domain (DSBA oxidoreductase) (Dithiol-disulfide isomerase)	ABUW_3578	V5VH71
pdAbAB5075_013305	ABUW_3579	Membrane protein (Uncharacterized protein)	ABUW_3579	A0A059ZHC9
pdAbAB5075_013220	HtpG	Chaperone protein HtpG (Heat shock protein HtpG) (High temperature protein G)	ABUW_3581	A0A0D5YM38
pdAbAB5075_013205	ABUW_3582	Putative secreted protein (Uncharacterized protein)	ABUW_3582	A0A0D5YMZ6
pdAbAB5075_013184	OmpW	Outer membrane protein W (Putative outer membrane protein W)	ABUW_3583	A0A0D5YMU6
pdAbAB5075_013110	ABUW_3585	L-fuco-beta-pyranose dehydrogenase (EC 1.1.1.122) (Short chain dehydrogenase)	ABUW_3585	A0A0D5YN76
pdAbAB5075_013077	ABUW_3587	DNA transfer protein p32 (Uncharacterized protein)	ABUW_3587	V5VIU6
pdAbAB5075_012942	RpoC	DNA-directed RNA polymerase subunit beta' (RNAP subunit beta') (EC 2.7.7.6) (RNA polymerase subunit beta') (Transcriptase subunit beta')	ABUW_3589	A0A059ZHD8
pdAbAB5075_012824	RpoB	DNA-directed RNA polymerase subunit beta (RNAP subunit beta) (EC 2.7.7.6) (RNA polymerase subunit beta) (Transcriptase subunit beta)	ABUW_3590	Q20HS3
pdAbAB5075_012804	RplL	50S ribosomal protein L7/L12	ABUW_3591	V5VHN5
pdAbAB5075_012787	RplJ	50S ribosomal protein L10	ABUW_3592	V5VIV0
pdAbAB5075_012754	RplA	50S ribosomal protein L1	ABUW_3593	V5VH86
pdAbAB5075_012741	RplK	50S ribosomal protein L11	ABUW_3594	V5VH51
pdAbAB5075_012722	NusG	Transcription termination/antitermination protein NusG	ABUW_3595	A0A059ZCX7
pdAbAB5075_012607	TrpE	Anthranilate synthase (Anthranilate synthase component I) (Anthranilate synthase, aminase component) (EC 4.1.3.27)	ABUW_3603	A0A0B9W6L1
pdAbAB5075_012564	ABUW_3605	FHA domain protein (Serine phosphatase RsbU, regulator of sigma subunit) (Signal peptide protein)	ABUW_3605	A0A059ZQ34
pdAbAB5075_012502	GspD	General secretion pathway protein D (General secretion pathway protein GspD)	ABUW_3606	A0A059ZUS1
pdAbAB5075_012429	ABUW_3609	DNA-binding protein (DNA-binding protein H-NS) (Putative DNA binding protein)	ABUW_3609	V5VHH2
pdAbAB5075_012362	ABUW_3612	Uncharacterized protein	ABUW_3612	A0A081H5X7
pdAbAB5075_012316	HemC	Porphobilinogen deaminase (PBG) (EC 2.5.1.61) (Hydroxymethylbilane synthase) (Pre-uroporphyrinogen synthase)	ABUW_3614	A0A0D5YLT8
pdAbAB5075_012225	ArgH	Argininosuccinate lyase (ASAL) (EC 4.3.2.1) (Argininosuccinate lyase) (Arginosuccinase)	ABUW_3617	A0A0D5YN26
pdAbAB5075_012219	YggX	Probable Fe(2+)-trafficking protein	ABUW_3618	V5VH75
pdAbAB5075_012185	PhoU	Phosphate-specific transport system accessory protein PhoU	ABUW_3619	A0A0D5YLU3
pdAbAB5075_012145	TolC	Type I secretion outer membrane protein (Type I secretion outer membrane protein, TolC)	ABUW_3620	A0A0D5YNA9
pdAbAB5075_012100	ABUW_3622	Transcriptional regulator	ABUW_3622	A0A0D5YN32
pdAbAB5075_012068	ABUW_3623	Uncharacterized protein	ABUW_3623	A0A0D5YMX9
pdAbAB5075_012001	ThiC	Phosphomethylpyrimidine synthase (EC 4.1.99.17) (Hydroxymethylpyrimidine phosphate synthase) (Thiamine biosynthesis protein ThiC)	ABUW_3624	V5VHI6
pdAbAB5075_011935	DksA	RNA polymerase-binding transcription factor DksA	ABUW_3627	V5VHC0
pdAbAB5075_011831	MurD	UDP-N-acetylmuramoylalanine--D-glutamate ligase (EC 6.3.2.9) (D-glutamic acid-adding enzyme) (UDP-N-acetylmuramoyl-L-alanyl-D-glutamate synthetase)	ABUW_3630	A0A0B9W6J3
pdAbAB5075_011766	FeoB	Ferrous iron transport protein B (Iron transporter FeoB)	ABUW_3632	A0A0B9XB88
pdAbAB5075_011701	DsbC	Thiol:disulfide interchange protein (Thiol:disulfide interchange protein DsbC)	ABUW_3635	A0A0D5YLV7
pdAbAB5075_011650	Hom	Homoserine dehydrogenase (EC 1.1.1.3)	ABUW_3636	V5VIY3
pdAbAB5075_011622	ThrC	Threonine synthase (EC 4.2.3.1)	ABUW_3637	B4YSY3
pdAbAB5075_011588	PbpG	D-alanyl-D-alanine carboxypeptidase family protein (D-alanyl-D-alanine endopeptidase) (Murein-DD-endopeptidase) (EC 3.4.-.-)	ABUW_3638	A0A086HV98
pdAbAB5075_011563	SirA	BarA-associated response regulator UvrY (= GacA = SirA) (Global response regulator) (Response regulator)	ABUW_3639	V5VHJ7
pdAbAB5075_011456	ABUW_3642	Carboxyl-terminal protease (EC 3.4.21.102) (Putative periplasmic carboxyl-terminal protease)	ABUW_3642	A0A0D5YM85
pdAbAB5075_011411	GpmI	2,3-bisphosphoglycerate-independent phosphoglycerate mutase (BPG-independent PGAM) (Phosphoglyceromutase) (iPGM) (EC 5.4.2.12)	ABUW_3643	A0A059ZPG7
pdAbAB5075_011376	ABUW_3644	FIG000906: Predicted Permease (Permease)	ABUW_3644	V5VHK1
pdAbAB5075_011348	ABUW_3645	FIG000988: Predicted permease (Permease) (Putative permease)	ABUW_3645	V5VHT4
pdAbAB5075_011314	PepA	Probable cytosol aminopeptidase (Leucine aminopeptidase) (Leucyl aminopeptidase)	ABUW_3646	V5VIZ3
pdAbAB5075_011285	ABUW_3648	Uncharacterized protein	ABUW_3648	A0A0D5YN57
pdAbAB5075_011256	RibC	Riboflavin synthase alpha subunit (EC 2.5.1.9) (Riboflavin synthase eubacterial/eukaryotic) (EC 2.5.1.9) (Riboflavin synthase subunit alpha) (Riboflavin synthase, alpha subunit)	ABUW_3650	V5VHU1
pdAbAB5075_011212	ABUW_3651	DNA modification methylase (DNA modification methylase (Adenine-specific methyltransferase)) (EC 2.1.1.72) (Putative DNA modification methylase) (EC 2.1.1.72) (Site-specific DNA-methyltransferase)	ABUW_3651	V5VIZ6
pdAbAB5075_011182	RibD	Riboflavin biosynthesis protein RibD	ABUW_3652	A0A0D5YM93
pdAbAB5075_011169	NrdR	Transcriptional repressor NrdR	ABUW_3653	V5VHA9
pdAbAB5075_011114	GlnK	Nitrogen regulatory protein P-II (Nitrogen regulatory protein P-II 1)	ABUW_3655	V5VHU5
pdAbAB5075_011100	ABUW_3656	Membrane fusogenic activity (Uncharacterized protein)	ABUW_3656	V5VIZ9
pdAbAB5075_011015	Orf4	Orf4 (Uncharacterized protein)	ABUW_3658	C0JBD5
pdAbAB5075_010794	ArsC	ArsC (Arsenate reductase) (EC 1.20.4.1)	ABUW_3669	Q2FD43
pdAbAB5075_010746	ArsH	ArsH (Arsenic resistance protein) (Arsenic resistance protein ArsH) (Arsenical resistance protein ArsH)	ABUW_3671	Q2FD45
pdAbAB5075_010718	TrxB	Thioredoxin reductase (EC 1.8.1.9)	ABUW_3672	Q2FD46
pdAbAB5075_010684	TrkA	FAD-dependent pyridine nucleotide-disulfide oxidoreductase (Monooxygenase, putative)	ABUW_3673	A0A0D5YN25
pdAbAB5075_010585	TniB	Putative transposase (TniB) (TniB transposase) (TniB transposition protein) (Transposase) (Transposition Helper) (Transposition helper protein) (Transposition helper protein C) (Transposition protein) (Transposition protein TniB)	ABUW_3676	Q2FD48
pdAbAB5075_010315	OprE3	Membrane protein (Outer membrane protein OprE3) (PhaK-like protein)	ABUW_3685	A0A059ZTU7
pdAbAB5075_010298	Ppa	Inorganic pyrophosphatase (EC 3.6.1.1) (Pyrophosphate phospho-hydrolase)	ABUW_3686	V5VHL7
pdAbAB5075_010224	FadD	Long-chain fatty acid--CoA ligase (Long-chain-fatty-acid--CoA ligase) (EC 6.2.1.3) (Long-chain-fatty-acid-CoA ligase) (EC 6.2.1.3) (Orf)	ABUW_3689	V5VHG2
pdAbAB5075_010154	ParC	DNA topoisomerase 4 subunit A (EC 5.99.1.3) (Topoisomerase IV subunit A)	ABUW_3690	X2KZV7
pdAbAB5075_010039	YegH	Membrane protein (Protein YegH) (Putative capsular polysaccharide transport protein YegH)	ABUW_3694	A0A059ZP31
pdAbAB5075_010008	ABUW_3696	Lysine decarboxylase family (Uncharacterized protein)	ABUW_3696	V5VHC7
pdAbAB5075_009785	ABUW_3703	UPF0313 protein ABUW_3703	ABUW_3703	A0A0D5YNA6
pdAbAB5075_009629	CysK	Cysteine synthase (EC 2.5.1.47)	ABUW_3709	A0A0D5YN58
pdAbAB5075_007696	ABUW_3719	TonB-dependent copper receptor	ABUW_3719	A0A0D5YN64
pdAbAB5075_007661	Def	Peptide deformylase (PDF) (EC 3.5.1.88) (Polypeptide deformylase)	ABUW_3721	V5VHI8
pdAbAB5075_007619	ABUW_3722	Peptidoglycan-binding LysM (Uncharacterized protein with LysM domain, COG1652) (Uncharacterized protein with LysM domain,COG1652)	ABUW_3722	A0A0D5YME7
pdAbAB5075_007563	TsaC	Threonylcarbamoyl-AMP synthase (TC-AMP synthase) (EC 2.7.7.87) (L-threonylcarbamoyladenylate synthase) (t(6)A37 threonylcarbamoyladenosine biosynthesis protein TsaC) (tRNA threonylcarbamoyladenosine biosynthesis protein TsaC)	ABUW_3724	A0A059ZG02
pdAbAB5075_007420	ABUW_3729	Glutathione peroxidase	ABUW_3729	A0A0D5YN74
pdAbAB5075_007383	AtpC	ATP synthase epsilon chain (ATP synthase F1 sector epsilon subunit) (F-ATPase epsilon subunit)	ABUW_3731	V5VHG0
pdAbAB5075_007345	AtpD	ATP synthase subunit beta (EC 3.6.3.14) (ATP synthase F1 sector subunit beta) (F-ATPase subunit beta)	ABUW_3732	V5VHQ6
pdAbAB5075_007318	AtpG	ATP synthase gamma chain (ATP synthase F1 sector gamma subunit) (F-ATPase gamma subunit)	ABUW_3733	V5VHZ7
pdAbAB5075_007275	AtpA	ATP synthase subunit alpha (EC 3.6.3.14) (ATP synthase F1 sector subunit alpha) (F-ATPase subunit alpha)	ABUW_3734	V5VJ37
pdAbAB5075_007259	AtpH	ATP synthase subunit delta (ATP synthase F(1) sector subunit delta) (F-type ATPase subunit delta)	ABUW_3735	V5VHK4
pdAbAB5075_007244	AtpF	ATP synthase subunit b (ATP synthase F(0) sector subunit b) (ATPase subunit I) (F-type ATPase subunit b)	ABUW_3736	V5VHG5
pdAbAB5075_007235	AtpE	ATP synthase subunit c	ABUW_3737	V5VHR0
pdAbAB5075_007207	AtpB	ATP synthase subunit a (ATP synthase F0 sector subunit a) (F-ATPase subunit 6)	ABUW_3738	V5VI03
pdAbAB5075_007164	ZnuA	DNA repair protein (High affinity Zn transport protein) (Zinc ABC transporter, periplasmic-binding protein ZnuA)	ABUW_3740	A0A086HX37
pdAbAB5075_007147	Zur	Transcriptional regulator, Fur family (Zinc uptake regulation protein ZUR) (Zn uptake regulation protein)	ABUW_3741	V5VHH0
pdAbAB5075_007019	SfcA	NAD-dependent malic enzyme (NAD-ME) (EC 1.1.1.38)	ABUW_3746	A0A0D5YNL5
pdAbAB5075_006961	ArgS	Arginine--tRNA ligase (EC 6.1.1.19) (Arginyl-tRNA synthetase)	ABUW_3747	V5VI16
pdAbAB5075_006936	FtsN	Cell division protein (Cell division protein FtsN) (Uncharacterized protein)	ABUW_3748	V5VJ49
pdAbAB5075_006912	ABUW_3749	Glutathione S-transferase (EC 2.5.1.18)	ABUW_3749	V5VHL8
pdAbAB5075_006894	ABUW_3750	OsmC family protein (Osmotically inducible protein C) (Uncharacterized protein)	ABUW_3750	V5VHH9
pdAbAB5075_006869	ABUW_3751	Pirin domain protein (Pirin-related protein)	ABUW_3751	A0A0D5YNL9
pdAbAB5075_006772	GuaA	GMP synthase [glutamine-hydrolyzing] (EC 6.3.5.2) (GMP synthetase) (Glutamine amidotransferase)	ABUW_3755	A0A059ZFK7
pdAbAB5075_006712	ABUW_3757	DoxX family protein (Membrane protein)	ABUW_3757	V5VI42
pdAbAB5075_006653	ABUW_3760	Uncharacterized protein	ABUW_3760	V5VHL2
pdAbAB5075_006636	ABUW_3761	Cobalamin biosynthesis protein CobQ (ParA family protein)	ABUW_3761	V5VHW3
pdAbAB5075_006612	ABUW_3763	BolA family protein (Cell division protein BolA)	ABUW_3763	A0A0D5YNG1
pdAbAB5075_005994	ABUW_3778	3-hydroxyisobutyryl-CoA hydrolase (EC 3.1.2.4) (Enoyl-CoA hydratase) (Enoyl-CoA hydratase/isomerase family protein)	ABUW_3778	A0A098SG60
pdAbAB5075_005974	ABUW_3779	Enoyl-CoA hydratase (EC 4.2.1.17) (Short-chain enoyl-CoA hydratase)	ABUW_3779	A0A0D5YMJ3
pdAbAB5075_005938	ABUW_3780	Acyl-CoA dehydrogenase (Butyryl-CoA dehydrogenase) (EC 1.3.8.1)	ABUW_3780	V5VJ90
pdAbAB5075_005856	MmsB	3-hydroxyisobutyrate dehydrogenase (HIBADH) (EC 1.1.1.31)	ABUW_3782	A0A0D5YM82
pdAbAB5075_005807	MmsA1	Methylmalonate-semialdehyde dehydrogenase (EC 1.2.1.27)	ABUW_3783	A0A0D5YNP8
pdAbAB5075_005659	ABUW_3787	Endoribonuclease L-PSP (Endoribonuclease L-PSP family protein) (RidA/YER057c/UK114 superfamily protein) (RidA/YER057c/UK114 superfamily, group 2, YoaB-like protein) (RidA/YER057c/UK114 superfamily, group 2,YoaB-like protein)	ABUW_3787	V5VHN1
pdAbAB5075_005623	DadX	Alanine racemase (EC 5.1.1.1)	ABUW_3788	A0A0D5YNQ2
pdAbAB5075_005588	DadA2	D-amino acid dehydrogenase (EC 1.4.99.1)	ABUW_3789	A0A0D5YMK3
pdAbAB5075_005486	ABUW_3792	TonB-dependent siderophore receptor	ABUW_3792	A0A0D5YM90
pdAbAB5075_005472	ABUW_3793	Uncharacterized protein	ABUW_3793	A0A0D5YNQ7
pdAbAB5075_005404	ABUW_3796	Acid-resistant locus arl7 (Uncharacterized protein)	ABUW_3796	V5VHT8
pdAbAB5075_003450	ABUW_3805	Uncharacterized protein	ABUW_3805	A0A0D5YM98
pdAbAB5075_003367	AcnD	2-methylisocitrate dehydratase, Fe/S-dependent	ABUW_3806	A0A0D5YNR5
pdAbAB5075_003339	PrpC	Citrate synthase	ABUW_3807	A0A0D5YML8
pdAbAB5075_003307	PrpB	Methylisocitrate lyase (EC 4.1.3.30)	ABUW_3808	A0A0D8GWU9
pdAbAB5075_003240	AraT	Aromatic-amino-acid aminotransferase	ABUW_3810	A0A0D5YMA2
pdAbAB5075_003183	Dld	D-lactate dehydrogenase (EC 1.1.1.28)	ABUW_3811	A0A0D5YNS0
pdAbAB5075_003143	LldD	L-lactate dehydrogenase (EC 1.1.-.-)	ABUW_3812	A0A0D5YMM3
pdAbAB5075_003023	ManB	Phosphomannomutase	ABUW_3815	A0A0D5YMA7
pdAbAB5075_002993	GalE	UDP-galactose-4-epimerase (UDP-glucose 4-epimerase)	ABUW_3816	A0A081HB33
pdAbAB5075_002946	Pgi	Glucose-6-phosphate isomerase (EC 5.3.1.9) (Glucose-6-phosphate isomerase) (GPI) (Phosphoglucose isomerase) (Phosphohexose isomerase)	ABUW_3817	A0A0D5YMM9
pdAbAB5075_002913	ABUW_3818	NDP-sugar dehydrogenase	ABUW_3818	A0A0D5YNK7
pdAbAB5075_002881	GalU	UTP--glucose-1-phosphate uridylyltransferase (EC 2.7.7.9) (UDP-glucose pyrophosphorylase)	ABUW_3819	V5RD05
pdAbAB5075_002841	ABUW_3820	Nucleotide sugar epimerase/dehydratase	ABUW_3820	A0A0D5YMB2
pdAbAB5075_002800	ABUW_3821	Spore coat polysaccharide biosynthesis protein spsC	ABUW_3821	A0A0D5YNT0
pdAbAB5075_002779	ABUW_3822	Bacterial transferase hexapeptide (Three repeats) family protein	ABUW_3822	A0A0D5YMN4
pdAbAB5075_002758	ABUW_3823	Putative UDP-galactose phosphate transferase (WeeH)	ABUW_3823	A0A0D5YNL2
pdAbAB5075_002723	ABUW_3824	Family 1 glycosyl transferase	ABUW_3824	A0A0D5YNG8
pdAbAB5075_002606	ABUW_3828	Uncharacterized protein	ABUW_3828	A0A0D5YNL6
pdAbAB5075_002573	ABUW_3829	Uncharacterized protein	ABUW_3829	A0A0D5YNH4
pdAbAB5075_002542	ABUW_3830	UDP-glucose/GDP-mannose dehydrogenase	ABUW_3830	A0A0D5YMC2
pdAbAB5075_002498	Wza	Polysaccharide export protein	ABUW_3831	A0A0D5YNU0
pdAbAB5075_002488	Ptp	Protein-tyrosine-phosphatase ptp	ABUW_3832	A0A0D5YMP5
pdAbAB5075_002435	Ptk	Tyrosine-protein kinase ptk	ABUW_3833	A0A0D5YNM0
pdAbAB5075_002408	FkpA	Peptidyl-prolyl cis-trans isomerase (EC 5.2.1.8)	ABUW_3834	N0A965
pdAbAB5075_002388	FklB	Peptidyl-prolyl cis-trans isomerase (EC 5.2.1.8)	ABUW_3835	W8FNF9
pdAbAB5075_002289	NadC	Nicotinate-nucleotide diphosphorylase (Quinolinate phosphoribosyltransferase [decarboxylating]) (EC 2.4.2.19)	ABUW_3838	A0A0D5YNM6
pdAbAB5075_002182	Rph	Ribonuclease PH (RNase PH) (EC 2.7.7.56) (tRNA nucleotidyltransferase)	ABUW_3841	V5VJE8
pdAbAB5075_002092	ABUW_3844	TetR family transcriptional regulator (Transcriptional regulator, TetR family) (Unsaturated fatty acid biosythesis repressor FabR, TetR family)	ABUW_3844	V5VI37
pdAbAB5075_002069	ABUW_3845	TetR family transcriptional regulator (Transcriptional regulator, TetR family)	ABUW_3845	V5VIF0
pdAbAB5075_002049	DsbA	Thiol:disulfide interchange protein	ABUW_3846	A0A0D5YNX0
pdAbAB5075_002022	UbiG	Ubiquinone biosynthesis O-methyltransferase (2-polyprenyl-6-hydroxyphenol methylase) (3-demethylubiquinone 3-O-methyltransferase)	ABUW_3847	A0A077GCT5
pdAbAB5075_002000	ABUW_3848	Phosphoglycolate phosphatase (Phosphoglycolate phosphatase 2) (Similar to phosphoglycolate phosphatase, clustered with ubiquinone biosynthesis SAM-dependent O-methyltransferase) (Similar to phosphoglycolate phosphatase,clustered with ubiquinone biosynthesis SAM-dependent O-methyltransferase) (Uncharacterized protein)	ABUW_3848	A0A081H9B6
pdAbAB5075_001972	ABUW_3849	3-oxoacyl-ACP reductase (Oxidoreductase, short-chain dehydrogenase/reductase family) (Short chain dehydrogenase)	ABUW_3849	V5VI41
pdAbAB5075_001957	ABUW_3850	Putative signal peptide (Signal peptide protein) (Uncharacterized protein)	ABUW_3850	V5VIF4
pdAbAB5075_001902	ArgA	Amino-acid acetyltransferase (EC 2.3.1.1) (N-acetylglutamate synthase)	ABUW_3852	V5VHZ5
pdAbAB5075_001837	SsuA2	Aliphatic sulfonates-binding protein (Alkanesulfonates-binding protein)	ABUW_3854	A0A0D5YNM8
pdAbAB5075_001731	ABUW_3858	TetR family transcriptional regulator (TetR/AcrR family transcriptional regulator) (Transcriptional regulator RutR of pyrimidine catabolism (TetR family)) (Transcriptional regulator, TetR family)	ABUW_3858	V5VHU7
pdAbAB5075_001648	RibF	Riboflavin biosynthesis protein (EC 2.7.1.26) (EC 2.7.7.2)	ABUW_3861	A0A059ZGB5
pdAbAB5075_001563	IleS	Isoleucine--tRNA ligase (EC 6.1.1.5) (Isoleucyl-tRNA synthetase)	ABUW_3862	A0A0D5YMV6
pdAbAB5075_001536	SlpA	Peptidyl-prolyl cis-trans isomerase (EC 5.2.1.8)	ABUW_3864	A0A059ZL49
pdAbAB5075_001514	ABUW_3865	Flavoprotein (Putative flavoprotein) (Putative reductase)	ABUW_3865	A0A090B7J0
pdAbAB5075_001459	PpiA	Peptidyl-prolyl cis-trans isomerase (EC 5.2.1.8)	ABUW_3872	A0A0D5YMW1
pdAbAB5075_001427	EstA	Esterase (Esterase/lipase)	ABUW_3873	A0A0D5YNT3
pdAbAB5075_001364	ABUW_3876	Metallo-beta-lactamase family protein (Metallo-beta-lactamase superfamily protein PA0057)	ABUW_3876	A0A0D5YNY8
pdAbAB5075_001317	GrpE	Protein GrpE (HSP-70 cofactor)	ABUW_3878	A0A059ZMY8
pdAbAB5075_001258	DnaK	Chaperone protein DnaK (HSP70) (Heat shock 70 kDa protein) (Heat shock protein 70)	ABUW_3879	A0A0D5YNP4
pdAbAB5075_001151	ABUW_3883	Membrane-bound lytic murein transglycosylase B (EC 3.2.1.-) (Transglycosylase)	ABUW_3883	A0A0D5YNU3
pdAbAB5075_001099	PurK	N5-carboxyaminoimidazole ribonucleotide synthase (N5-CAIR synthase) (EC 6.3.4.18) (5-(carboxyamino)imidazole ribonucleotide synthetase)	ABUW_3885	A0A0D5YMJ1
pdAbAB5075_001080	PurE	N5-carboxyaminoimidazole ribonucleotide mutase (N5-CAIR mutase) (EC 5.4.99.18) (5-(carboxyamino)imidazole ribonucleotide mutase)	ABUW_3886	A0A059ZT94
pdAbAB5075_000766	GuaD2	Guanine deaminase (EC 3.5.4.3)	ABUW_3895	A0A0D5YMK2
pdAbAB5075_000739	Hpt	Hypoxanthine phosphoribosyltransferase (EC 2.4.2.8) (Hypoxanthine-guanine phosphoribosyltransferase) (EC 2.4.2.8)	ABUW_3897	V5VI29
pdAbAB5075_000701	DsbC	Thiol:disulfide interchange protein (Thiol:disulfide interchange protein DsbC)	ABUW_3899	A0A0C0B9L4
pdAbAB5075_000618	TrmE	tRNA modification GTPase MnmE (EC 3.6.-.-)	ABUW_3902	A0A0D5YMZ2
pdAbAB5075_000565	YidC	Membrane protein insertase YidC (Foldase YidC) (Membrane integrase YidC) (Membrane protein YidC)	ABUW_3903	A0A0E1JRS7
pdAbAB5075_000539	RnpA	Ribonuclease P protein component (RNase P protein) (RNaseP protein) (EC 3.1.26.5) (Protein C5)	ABUW_3905	V5VIJ2
pdAbAB5075_008733	ABUW_4005	Uncharacterized protein	ABUW_4005	U5QBE4
pdAbAB5075_008723	ABUW_4006	Uncharacterized protein	ABUW_4006	U5QBK5
pdAbAB5075_008649	ABUW_4013	Putative DNA binding protein (Uncharacterized protein)	ABUW_4013	U5QF36
pdAbAB5075_008578	ABUW_4020	Uncharacterized protein	ABUW_4020	A0A059ZTE6
pdAbAB5075_008506	ABUW_4023	ATPase (Protein incC) (Uncharacterized protein)	ABUW_4023	U5QBG8
pdAbAB5075_008474	ABUW_4024	Transcriptional regulator (Transcriptional repressor protein) (Uncharacterized protein)	ABUW_4024	U5QBK7
pdAbAB5075_008269	ABUW_4037	DNA-binding protein (Uncharacterized protein)	ABUW_4037	U5QEU7
pdAbAB5075_008257	ABUW_4038	Toxin RelE (Uncharacterized protein)	ABUW_4038	U5QBG1
pdAbAB5075_008101	Sul1	Dihydropteroate synthase (DHPS) (EC 2.5.1.15) (Dihydropteroate pyrophosphorylase)	ABUW_4048	Q7AZE4
pdAbAB5075_008071	DfrVII	Dihydrofolate reductase (Dihydrofolate reductase type A7)	ABUW_4050	B0FND5
pdAbAB5075_008018	BlaGES-11	Beta-lactamase (EC 3.5.2.6)	ABUW_4052	C5HUY1
pdAbAB5075_007842	AadB	2'-aminoglycoside nucleotidyltransferase AadB	ABUW_4060	A0A0D5YN51
pdAbAB5075_111296	ABUW_4073	Uncharacterized protein	ABUW_4073	U5QF42
pdAbAB5075_111331	TrwB	TraD (TrwB) (Type IV secretion protein VirD4)	ABUW_4075	U5QBJ7
pdAbAB5075_111393	TrwC	Relaxase (TrwC) (TrwC protein)	ABUW_4076	U5QEX4
pdAbAB5075_111479	ABUW_4077	Uncharacterized protein	ABUW_4077	U5QBJ8
pdAbAB5075_111581	AphA6	Aminoglycoside (3') phosphotransferase APH(3')-VI (Aminoglycoside phosphotransferase) (AphA6) (AphA6 aminoglycoside (3') phosphotransferase APH(3')-VI) (Uncharacterized protein)	ABUW_4087	G1D8S2
pdAbAB5075_009373	ABUW_4102	Protein-disulfide isomerase	ABUW_4102	A0A0B3YZD4
pdAbAB5075_009273	ABUW_4106	Uncharacterized protein	ABUW_4106	U5QBP3
pdAbAB5075_008858	ABUW_4122	Uncharacterized protein	ABUW_4122	A0A059ZTG3
